# Supplementary material for: Social prescribing for refugee populations: a rapid realist review of international evidence
Source: Front Public Health. 2026 May 8;14:1758335. doi: 10.3389/fpubh.2026.1758335 (PMC13194373; doi:10.3389/fpubh.2026.1758335)
Supplement: SUPPLEMENTARY TABLE 1 — Full lists of literature at each screening stage. [file Table_1.xlsx]

## Sheet: TiAb screening
key	title	year	month	day	journal	issn	volume	issue	pages	authors	url	language	publisher	location	abstract	Decision	notes	doi	keywords	pubmed_id	pmc_id	Source
rayyan-100751388	Predictors of psychological distress in frontline journalists: Common denominators across three decades of conflicts	2024	9		Traumatology	1085-9373	30	3	306-313	Feinstein, Anthony and Osmann, Jonas	https://search.ebscohost.com/login.aspx?direct=true&db=psyh&AN=2023-57817-001&site=ehost-live		Educational Publishing Foundation	Feinstein, Anthony, Department of Psychiatry, Sunnybrook Health Science Centre, 2075 Bayview Avenue, FG 16, Toronto, ON, Canada, M4N 3M5	Objective: To determine risk factors for symptoms of PTSD and depression in frontline journalists that traverse type of conflict, degree of exposure to stressors, language, and culture. Methods: A retrospective analysis of 1,103 frontline journalists from 12 datasets (Balkans, 9/11 attacks, Iraq, Mexico, Israel, Syria, Afghanistan, Iran, Kenya, refugee crisis, user-generated content [visually tra…	Excluded	Accession Number: 2023-57817-001. Other Journal Title: Traumatology: An International Journal. Partial author list: First Author & Affiliation: Feinstein, Anthony; Department of Psychiatry, Sunnybrook Health Science Centre, Toronto, ON, Canada, ant.feinstein@utoronto.ca ORCID: 0000-0002-0132-0909. Other Publishers: Academy of Traumatology; Green Cross Project; Sage Publications. Release Date: 202…	10.1037/trm0000445	prevention;PTSD;depression;journalist;psychoeducation;Conflict;Journalists;Major Depression;Posttraumatic Stress Disorder;Symptoms;Risk Factors			PsycInfo
rayyan-100751389	Effectiveness and cost-effectiveness of models of maternity care for women from migrant and refugee backgrounds in high-income countries: A systematic review	2024	10		Social Science & Medicine	["0277-9536", "1873-5347"]	358		2025-01-01	Yeshitila, Yordanos Gizachew and Gold, Lisa and Abimanyi-Ochom, Julie and Riggs, Elisha and Tolossa, Tadesse and Le, Ha N. D.	https://search.ebscohost.com/login.aspx?direct=true&db=psyh&AN=2025-25485-001&site=ehost-live		Elsevier Science	Yeshitila, Yordanos Gizachew, 1 Gheringhap Street, Geelong, VIC, Australia, 3220	Background: Different models of care may be appropriate for various groups of women during their perinatal period, depending on their risk level, location, and accessibility of healthcare practitioners and facilities. Evaluating these models' effectiveness and cost-effectiveness is critical to allocating resources and offering sustained care to women from refugee backgrounds. This systematic revi…	Excluded	Accession Number: 2025-25485-001. Partial author list: First Author & Affiliation: Yeshitila, Yordanos Gizachew; School of Health and Social Development, Institute for Health Transformation, Faculty of Health, Deakin University, Geelong, VIC, Australia, y.yeshitila@deakin.edu.au ORCID: 0000-0002-6002-7358. Release Date: 20241021. Publication Type: Journal (0100), Peer Reviewed Journal (0110). For…	10.1016/j.socscimed.2024.117250	migrant;refugee background;perinatal care;high-income countries;model of care;Community Involvement;Developed Countries;Economics;Health Care Services;Perinatal Period;Refugees;Treatment Outcomes;Health Outcomes			PsycInfo
rayyan-100751390	Development and proposed evaluation of a mentoring program for refugee youth through a university and community partnership	2024			Dissertation Abstracts International: Section B: The Sciences and Engineering	["0419-4217", "979-8379900915"]	85	1		Comart, Liza	https://search.ebscohost.com/login.aspx?direct=true&db=psyh&AN=2024-00968-011&site=ehost-live		ProQuest Information & Learning		Refugee Youth Mentoring and Engagement (RYME) is a mentorship program established in 2018 to address the challenges facing refugee youth and families living in Highland Park, NJ. This evidence-based program matches students at the Graduate School of Applied and Professional Psychology at Rutgers University with local refugee youth to create an individualized mentorship experience. An informal nee…	Included	Accession Number: 2024-00968-011. Other Journal Title: Dissertation Abstracts International. Partial author list: First Author & Affiliation: Comart, Liza; Rutgers The State University of New Jersey, Graduate School of Applied and Professional Psychology, Clinical Psychology, US. Release Date: 20231023. Publication Type: Dissertation Abstract (0400). Format Covered: Electronic. Document Type: Dis…		Asylum seekers;Mentor;Refugees;COVID-19;Refugee Youth;Mentoring & Engagement;College Students;Evidence Based Practice;Mentor;Refugees;COVID-19			PsycInfo
rayyan-100751391	Screening parentâ€“adolescent relationships, screen behaviors, tridimensional acculturation, and health among Black immigrant and refugee adolescents during dual pandemics	2024	8		Journal of Family Psychology	["0893-3200", "1939-1293"]	38	5	838-846	Eales, Lauren and Banegas, Jasmine and Cherubini, Fernanda Da Silva and Ibrahim, Salma A. and Ahn, Regina Jihea and Nelson, Michelle R. and Dwivedi, Roli and Ferguson, Gail M.	https://search.ebscohost.com/login.aspx?direct=true&db=psyh&AN=2024-78193-001&site=ehost-live		American Psychological Association	Eales, Lauren, Institute of Child Development, University of Minnesota, Twin Cities, 51 East River Road, Minneapolis, MN, US, 55455	This brief report assesses parentâ€“adolescent relationships, screen behaviors, and tridimensional acculturation as risk and promotive or protective factors for health among Black U.S. immigrant or refugee adolescents during the dual COVID-19 and racism or Whiteness pandemics. Eighty-nine immigrant- or refugee-origin adolescents completed online surveys (72% Somali American, 28% Jamaican American…	Excluded	Accession Number: 2024-78193-001. PMID: 38661641 Partial author list: First Author & Affiliation: Eales, Lauren; Institute of Child Development, University of Minnesota, Twin Cities, Minneapolis, MN, US, eales009@umn.edu ORCID: 0000-0003-2425-9853. Other Publishers: Sage Periodicals Press; Sage Publications. Release Date: 20240425. Correction Date: 20240729. Publication Type: Journal (0100), Peer…	10.1037/fam0001230	parent-adolescent;screen media use;tridimensional acculturation;immigrant youth;Black immigrant/refugee;Acculturation;Immigration;Pandemics;Parent Child Relations;Refugees;Media Exposure;Screen Time;Adolescent Health			PsycInfo
rayyan-100751392	Acceptability of a healthy relationships program with newcomer youth: A comparative case study with three newcomer-serving agencies	2024	7		Child & Youth Services	["0145-935X", "1545-2298"]	45	3	458-494	Smith, Alexandra C. G. and Crooks, Claire V.	https://search.ebscohost.com/login.aspx?direct=true&db=psyh&AN=2023-63626-001&site=ehost-live		Taylor & Francis	Smith, Alexandra C. G., Faculty of Education, Centre for School Mental Health, Western University, 1137 Western Road, London, ON, Canada, N6G 1G7	This research explored the acceptability of an evidence-informed healthy relationships program with newcomer youth at three newcomer-serving agencies. Utilizing mixed methods in an embedded multiple case study design, qualitative and quantitative data were collected from seven facilitators, three administrators, and 20 youth recipients from three agencies. Findings suggested the program is promis…	Included	Accession Number: 2023-63626-001. Partial author list: First Author & Affiliation: Smith, Alexandra C. G.; Faculty of Education, Centre for School Mental Health, Western University, London, Canada, asmit564@uwo.ca ORCID: 0000-0001-6507-5714. Other Publishers: Haworth Press. Release Date: 20230413. Correction Date: 20240815. Publication Type: Journal (0100), Peer Reviewed Journal (0110). Format Co…	10.1080/0145935X.2023.2190092	Acceptability;case study methodology;healthy relationships;immigrant;refugee;youth;Community Services;Immigration;Mental Health Programs;Refugees;Social Acceptance;Interpersonal Relationships			PsycInfo
rayyan-100751393	Life satisfaction among unaccompanied refugee minors: Associations with traumatic events and daily hassles	2024	6		Journal of Child & Adolescent Trauma	["1936-1521", "1936-153X"]	17	2	597-610	Solhaug, Anne Kristine and Oppedal, Brit and RÃ¸ysamb, Espen and Calam, Rachel	https://search.ebscohost.com/login.aspx?direct=true&db=psyh&AN=2025-00130-037&site=ehost-live		Springer	Solhaug, Anne Kristine	While there is a growing literature about mental health problems among unaccompanied asylum-seeking and refugee minors (URMs), far less is known about their wellbeing. Such information is important as a subjective sense of wellbeing is associated with a variety of positive health and psychosocial outcomes. The aim of this study was to examine life satisfaction and the association with traumatic e…	Excluded	Accession Number: 2025-00130-037. Partial author list: First Author & Affiliation: Solhaug, Anne Kristine; Department of Childhood and Families, Norwegian Institute of Public Health, Oslo, Norway, annekristinenilsen.solhaug@fhi.no ORCID: 0000-0002-6012-1758. Other Publishers: Taylor & Francis. Release Date: 20240909. Publication Type: Journal (0100), Peer Reviewed Journal (0110). Format Covered: …	10.1007/s40653-023-00579-1	Unaccompanied refugee minors;Life satisfaction;Daily hassles;Traumatic events;Asylum status;Conflict;Life Satisfaction;Mental Health;Refugees;Test Construction;Asylum Seeking;Traumatic Experiences			PsycInfo
rayyan-100751395	Refugee entrepreneurship: Resolving multi-contextuality and differential exclusion	2024	8	7	Journal of Business Ethics	["0167-4544", "1573-0697"]				Yetkin, Ugur and TunÃ§alp, Deniz	https://search.ebscohost.com/login.aspx?direct=true&db=psyh&AN=2025-13119-001&site=ehost-live		Springer	Yetkin, Ugur	This study examines the multi-contextual dynamics of refugee entrepreneurship through the lens of embeddedness. It attempts to explain the interplay of inclusion and exclusion within a host society. For this purpose, the study qualitatively analyses the narratives of 39 Syrian refugee entrepreneurs and four critical informants in TÃ¼rkiye. Our findings reveal a diverse set of refugee entrepreneur…	Excluded	Accession Number: 2025-13119-001. Partial author list: First Author & Affiliation: Yetkin, Ugur; Graduate School, Istanbul Technical University, Maslak, Istanbul, Turkey, yetkin17@itu.edu.tr ORCID: 0000-0002-6619-531X. Release Date: 20240815. Publication Type: Journal (0100), Peer Reviewed Journal (0110). Format Covered: Electronic. Document Type: Journal Article. Language: English. Major Descrip…	10.1007/s10551-024-05769-x	Refugee entrepreneurship;Political embeddedness;Differential exclusion;Entrepreneurship;Refugees;Society;Social Exclusion;Social Inclusion;Middle Eastern and North African Cultural Groups			PsycInfo
rayyan-100751397	A systematic review of psychological group interventions for adult refugees in resettlement countries: Development of a stepped care approach to mental health treatment	2024	6		Australian Psychologist	["0005-0067", "1742-9544"]	59	3	167-184	Due, Clemence and Gartley, Trephina and Ziersch, Anna	https://search.ebscohost.com/login.aspx?direct=true&db=psyh&AN=2024-88394-001&site=ehost-live		Taylor & Francis	Due, Clemence	Objective: While previous systematic reviews have focused on individual interventions for refugees, the current study aims to contribute to the literature by systematically reviewing the effectiveness of group and community-based interventions, to provide insight into ways current treatments can be scaled and integrated into stepped-care interventions. Method: A systematic review was conducted. I…	Excluded	Accession Number: 2024-88394-001. Partial author list: First Author & Affiliation: Due, Clemence; School of Psychology, University of Adelaide, Adelaide, SA, Australia, Clemence.due@adelaide.edu.au ORCID: 0000-0001-6485-6076. Other Publishers: Wiley-Blackwell Publishing Ltd. Release Date: 20240725. Publication Type: Journal (0100), Peer Reviewed Journal (0110). Format Covered: Electronic. Documen…	10.1080/00050067.2024.2343745	stepped-care;refugees;group interventions;community interventions;psychological interventions;Refugees;Social Integration;Therapeutic Processes;Group Intervention;Community Health			PsycInfo
rayyan-100751399	Using diverse distribution platforms to support young childrenâ€™s coping strategies in the midst of crisis and conflict	2024	4	10	Communication Studies	["1051-0974", "1745-1035"]				Foulds, Kim and Solomon, Senait and Cameron, Scott and Casas, Carolina and Cohen, David and Wright, Tara and Kohn, Shanna and Tomchinsky, Julia	https://search.ebscohost.com/login.aspx?direct=true&db=psyh&AN=2024-74172-001&site=ehost-live		Taylor & Francis	Foulds, Kim	Evidence firmly establishes the link between early childhood interventions and the mitigation of the effects of adverse childhood experiences (ACEs). Given the long-term effects of conflict and displacement on childrenâ€™s healthy development, educational mass media can offer critical learning opportunities to mitigate both the impact of learning disruption and the effects of ACEs. This paper wil…	Excluded	Accession Number: 2024-74172-001. Partial author list: First Author & Affiliation: Foulds, Kim; kim.foulds@sesame.org ORCID: 0000-0003-1782-9926. Other Publishers: Central State Communication Association. Release Date: 20240418. Publication Type: Journal (0100), Peer Reviewed Journal (0110). Format Covered: Electronic. Document Type: Journal Article. Language: English. Major Descriptor: Conflict;…	10.1080/10510974.2024.2339565	Early childhood development;education in conflict and crisis;coping strategies;media interventions;Conflict;Coping Behavior;Early Intervention;Mass Media;Refugees;Childhood Adversity			PsycInfo
rayyan-100751401	From multilevel to trans-level interventions: A critical next step for creating sustainable social change to improve mental health	2024	5	23	American Journal of Orthopsychiatry	["0002-9432", "1939-0025"]				Goodkind, Jessica R. and Hess, Julia Meredith and Vasquez Guzman, Cirila Estela and Hernandez-Vallant, Alexandra	https://search.ebscohost.com/login.aspx?direct=true&db=psyh&AN=2024-84939-001&site=ehost-live		Educational Publishing Foundation	Goodkind, Jessica R., Department of Sociology, University of New Mexico, Albuquerque, NM, US, 87131	Eliminating mental health disparities requires simultaneously addressing numerous determinants of health, including social inequities. Although emphasis on multilevel change is growing, interventions typically involve separate efforts or people focusing on each level. We propose a trans-level conceptual model for mental health intervention that simultaneously facilitates change across multiple in…	Included	Accession Number: 2024-84939-001. Partial author list: First Author & Affiliation: Goodkind, Jessica R.; Department of Sociology, University of New Mexico, Albuquerque, NM, US, jgoodkin@unm.edu ORCID: 0000-0002-2038-0878. Other Publishers: American Orthopsychiatric Association, Inc.; Wiley-Blackwell Publishing Ltd. Release Date: 20240523. Publication Type: Journal (0100), Peer Reviewed Journal (0…	10.1037/ort0000754	immigrant;refugee;community-based participatory research;mental health intervention research;social determinants of mental health;Community Facilities;Community Involvement;Immigration;Intervention;Mental Health;Mental Models;Refugees;Social Change			PsycInfo
rayyan-100751405	Immediate mental health status of refugees during the Ukrainian armed conflict of 2022	2024	7	8	American Journal of Orthopsychiatry	["0002-9432", "1939-0025"]				Roitblat, Yulia and Nehuliaieva, Liliia and Nedilko, Roksolana and Shashkov, Yurii and Shterenshis, Michael	https://search.ebscohost.com/login.aspx?direct=true&db=psyh&AN=2025-00443-001&site=ehost-live		Educational Publishing Foundation	Shterenshis, Michael, Department of Science Research, Alexander Muss High School in Israel, Alexander Muss Institute for Israel Education, Aliyat HaNoar 9, Hod HaSharon, Israel, 45102	The study assessed stressors and the immediate mental health status of the Ukrainian refugees during the ongoing Ukrainian armed conflict of 2022 and analyzed strategies for reducing anxiety levels. The questionnaire-based prospective study was undertaken in Lviv, Ukraine (five study groups) and Israel (two groups) among 27,901 refugees and 1,259 controls. We assessed the levels of anxiety with G…	Excluded	Accession Number: 2025-00443-001. Partial author list: First Author & Affiliation: Roitblat, Yulia; Department of Science Research, Alexander Muss High School in Israel, Alexander Muss Institute for Israel Education, Hod HaSharon, Israel, ORCID: 0000-0002-6175-4506. Other Publishers: American Orthopsychiatric Association, Inc.; Wiley-Blackwell Publishing Ltd. Release Date: 20240708. Publication T…	10.1037/ort0000768	refugees;armed conflict;mental health;Anxiety;Conflict;Mental Health;Refugees;Test Construction;Traveling;European Cultural Groups;Health Status			PsycInfo
rayyan-100751407	On the margins of refuge: Queer Syrian refugees and the politics of belonging and mobility in post-2019 Lebanon	2024	9		International Journal of Discrimination and the Law	["1358-2291", "2047-9468"]	24	3	169-193	Diab, Jasmin Lilian and Samneh, Bechara	https://search.ebscohost.com/login.aspx?direct=true&db=psyh&AN=2025-29547-003&site=ehost-live		Sage Publications	Diab, Jasmin Lilian, Institute for Migration Studies, School of Arts and Sciences, Lebanese American University, P.O. Box 13-5053, Chouran Beirut, Lebanon, 1102 2801	This paper explores the dual marginalization of LGBTIQ+ Syrian refugees in Lebanon, highlighting the interplay between national policies on deportation and the crackdown on the LGBTIQ+ community post-2019. Lebanon, home to 1.5 million Syrian refugeesâ€”the highest per capita globallyâ€”is a case study in how social, political, economic, and legal frameworks do not merely overlook refugee challeng…	Excluded	Accession Number: 2025-29547-003. Partial author list: First Author & Affiliation: Diab, Jasmin Lilian; Institute for Migration Studies, School of Arts and Sciences, Lebanese American University, Chouran Beirut, Lebanon, jasminlilian.diab@lau.edu.lb ORCID: 0000-0003-4158-7728. Other Publishers: AB Academic Publishers. Release Date: 20241014. Publication Type: Journal (0100), Peer Reviewed Journal…	10.1177/13582291241263802	Refugees;LGBTIQ+;gender;inclusion;mobility;legal decisions;intersectionality;Legal Processes;Policy Making;Refugees;Social Issues;LGBTQ;Social Inclusion;Intersectionality;Middle Eastern and North African Cultural Groups			PsycInfo
rayyan-100751408	Understanding social inclusion: Stories of disruption through school policies/practices in refugee familiesâ€™ life making in Canada	2024	6		International Journal of Qualitative Studies in Education	["0951-8398", "1366-5898"]	37	5	1452-1465	Vigneau, Gillian and Kubota, Hiroko and Caine, Vera and Clandinin, D. Jean and Raymond, Heather	https://search.ebscohost.com/login.aspx?direct=true&db=psyh&AN=2024-89683-014&site=ehost-live		Taylor & Francis	Caine, Vera, Edmonton Clinic Health Academy, 5-021, 11405-87 Ave NW, Edmonton, AB, Canada, T6G 1C9	Composing lives that have a sense of coherence is part of the identity making of refugee families and shapes their attempts for social inclusion. Their struggles for narrative coherence are shaped by the bumping places and tensions that they experience as their lives bump against dominant narratives that structure the policies and practices of many institutions including schools. Using narrative …	Excluded	Accession Number: 2024-89683-014. Partial author list: First Author & Affiliation: Vigneau, Gillian; Centre for Research for Teacher Education and Development, University of Alberta, Edmonton, AB, Canada. Release Date: 20240715. Publication Type: Journal (0100), Peer Reviewed Journal (0110). Format Covered: Electronic. Document Type: Journal Article. Language: English. Major Descriptor: Family; N…	10.1080/09518398.2023.2181444	Syrian refugee families;narrative inquiry;social inclusion;narrative coherence;bumping places;schools;Family;Narratives;Policy Making;Refugees;Narrative Analysis;Social Inclusion;Middle Eastern and North African Cultural Groups			PsycInfo
rayyan-100751409	Commentary: Challenges and potentials in mentorships: The relevance of close and professional support	2024			Home in transition: The cultural construction of Heimat.	["979-8-88730-326-0", "979-8-88730-327-7", "979-8-88730-328-4"]			191-200	Stammnitz, Anna	https://search.ebscohost.com/login.aspx?direct=true&db=psyh&AN=2024-49251-011&site=ehost-live		Information Age Publishing, Inc.	Waxhaw, NC	Quite a few refugees develop mental-health problems as a result of their experiences of dehumanization, disenfranchisement, violence, humiliation, racism, and arbitrariness not only before and during flight, but also after arrival in the host country. XENION's mentoring program, which has been matching refugee individuals and families with volunteers since 2004, currently administers more than 16…	Included	Accession Number: 2024-49251-011. Partial author list: First Author & Affiliation: Stammnitz, Anna; XENION e.V., Berlin, Germany. Release Date: 20240229. Publication Type: Book (0200), Edited Book (0280). Format Covered: Print. Document Type: Chapter; Comment/Reply. ISBN: 979-8-88730-326-0, ISBN Paperback; 979-8-88730-327-7, ISBN Hardcover; 979-8-88730-328-4, ISBN Digital (undefined format). Lang…		home;interdisciplinary psychosocial center;isolation;mental-health problems;mentorships;refugees;relationships;volunteers;XENION;Home Environment;Mentor;Psychosocial Rehabilitation;Refugees;Social Isolation;Volunteers;Interpersonal Relationships			PsycInfo
rayyan-100751411	Perceived support for higher education: Perspectives of refugee students	2024			Dissertation Abstracts International Section A: Humanities and Social Sciences	["0419-4209", "979-8380137782"]	85	2		Cornell, Sibyl Rae	https://search.ebscohost.com/login.aspx?direct=true&db=psyh&AN=2024-12021-270&site=ehost-live		ProQuest Information & Learning		The purpose of this study was to gain a better understanding of how students who are refugees describe their social supports, with a focus on their relationships with those who are supportive of their interest in higher education both within and outside of the school system. Few studies have explored the social capital of these students, and how it may influence their decision to attend college. …	Excluded	Accession Number: 2024-12021-270. Other Journal Title: Dissertation Abstracts International. Partial author list: First Author & Affiliation: Cornell, Sibyl Rae; University of Northern Colorado, Applied Psychology & Counselor Education, US. Release Date: 20231106. Publication Type: Dissertation Abstract (0400). Format Covered: Electronic. Document Type: Dissertation. Dissertation Number: AAI30631…		Refugee students;United States;Social support;Communities;Family;Higher Education;Refugees;Social Capital;Social Support;Students			PsycInfo
rayyan-100751412	Ajuda humanitÃ¡ria em campos precÃ¡rios: Reflexos nas relaÃ§Ãµes interpessoais de refugiados = Humanitarian aid in precarious camps reflexes on the interpersonal relationships of refugees	2024	6	27	Revista Interamericana de PsicologÃ­a	["0034-9690", "2329-4795"]	58	1	2019-01-01	de Barros Souza, Beatriz and Garcia, Agnaldo	https://search.ebscohost.com/login.aspx?direct=true&db=psyh&AN=2025-17325-002&site=ehost-live		Interamerican Society of Psychology	de Barros Souza, Beatriz	Currently, many of the over 35 million people who are recognized as refugees by someâ€”usually underdeveloped or developingâ€”countries live in precarious camps, where diverse humanitarian aid actions predominate, such as those for 'mental health and psychosocial support' (MHPSS). This narrative literature review considers the effects of MHPSS on the refugeesâ€™ interpersonal relationships within…	Excluded	Accession Number: 2025-17325-002. Translated Title: Humanitarian aid in precarious camps reflexes on the interpersonal relationships of refugees. Translated Serial Title: Interamerican Journal of Psychology. Partial author list: First Author & Affiliation: de Barros Souza, Beatriz; Universidade Federal de Espirito Santo, Vitoria, Brazil, beatriz.souza@emescam.br. Release Date: 20240923. Publicati…		humanitarian aid;refugee camps;interpersonal relations;Prosocial Behavior;Refugees;Social Skills			PsycInfo
rayyan-100751413	Labor market integration of refugees: RCT evidence from an early intervention program in Sweden	2024	1		Journal of Economic Behavior & Organization	["0167-2681", "1879-1751"]	217		614-630	Dahlberg, Matz and Egebark, Johan and Vikman, Ulrika and Ã–zcan, GÃ¼lay	https://search.ebscohost.com/login.aspx?direct=true&db=psyh&AN=2024-44316-030&site=ehost-live		Elsevier Science	Vikman, Ulrika	This study uses a randomized controlled trial to evaluate a new program for increased labor market integration of refugees. The new program starts shortly after the residence permit is granted and uses three main components: early and intensive language training, work practice with supervisors, and job search assistance performed by professional caseworkers. The immediate and intensive assistance…	Included	Accession Number: 2024-44316-030. Partial author list: First Author & Affiliation: Dahlberg, Matz; Uppsala University, Uppsala, Sweden. Release Date: 20240122. Publication Type: Journal (0100), Peer Reviewed Journal (0110). Format Covered: Electronic. Document Type: Journal Article. Language: English. Major Descriptor: Labor Market; Policy Making; Refugees; Social Integration. Classification: Soc…	10.1016/j.jebo.2023.11.026	Refugee immigration;Integration;Randomized experiment;Labor market program;Labor Market;Policy Making;Refugees;Social Integration			PsycInfo
rayyan-100751416	Love thy (Ukrainian) neighbour: Willingness to help refugees depends on their origin and is mediated by perceptions of similarity and threat	2024	4		British Journal of Social Psychology	["0144-6665", "2044-8309"]	63	2	499-517	Sinclair, Samantha and Granberg, Mark and Nilsson, Towe	https://search.ebscohost.com/login.aspx?direct=true&db=psyh&AN=2024-21529-001&site=ehost-live		Wiley-Blackwell Publishing Ltd.	Sinclair, Samantha, Department of Psychology, LinnÃ¦us University, Universitetsplatsen 1, SEâ€351 95, VÃ¤xjÃ¶, Sweden	Prejudice and discrimination against minorities can be a powerful tool for populistic and reactionary political movements, and it is therefore crucial to study its determinants. The aim of this research is to develop the understanding of a possible mechanism of such discrimination: cultural distance. In a preâ€registered survey experiment with a betweenâ€subjects design, we draw on the large in…	Excluded	Accession Number: 2024-21529-001. PMID: 37874027 Partial author list: First Author & Affiliation: Sinclair, Samantha; Department of Psychology, LinnÃ¦us University, VÃ¤xjÃ¶, Sweden, samantha.sinclair@lnu.se. Other Publishers: British Psychological Society. Release Date: 20231030. Correction Date: 20240429. Publication Type: Journal (0100), Peer Reviewed Journal (0110). Format Covered: Electronic.…	10.1111/bjso.12691	Cultural distance;discrimination;helping behavior;perceived similarity;perceived threat;refugees;Ukrainians vs Yemenis;Humans;Refugees;Love;Ethnicity;East African People;Eastern European People;Charitable Behavior;Conflict;Human Migration;Prosocial Behavior;Refugees;Social Discrimination;Threat;European Cultural Groups			PsycInfo
rayyan-100751417	Protocol of the study: Multilevel community-based mental health intervention to address structural inequities and adverse disparate consequences of COVID-19 pandemic on Latinx Immigrants and African refugees	2024	4	16	PLoS ONE	1932-6203	19	4		Goodkind, Jessica R. and Van Horn, M. Lee and Hess, Julia Meredith and Lardier, David and Vasquez Guzman, Cirila Estela and Ramirez, Janet and Herrera, Susana Echeverri and Blackwell, Meredith and Lemus, Alejandra and Ruiz-Negron, Bianca and Choe, Ryeora	https://search.ebscohost.com/login.aspx?direct=true&db=psyh&AN=2024-77074-001&site=ehost-live		Public Library of Science	Goodkind, Jessica R.	The NIMH-funded Multilevel Community-Based Mental Health Intervention to Address Structural Inequities and Adverse Disparate Consequences of COVID-19 Pandemic on Latinx Immigrants and African Refugees study aims to advance the science of multilevel interventions to reduce the disparate, adverse mental health, behavioral, and socioeconomic consequences of the COVID-19 pandemic that are a result of…	Included	Accession Number: 2024-77074-001. Partial author list: First Author & Affiliation: Goodkind, Jessica R.; Department of Sociology, University of New Mexico, Albuquerque, NM, US, jgoodkin@unm.edu. Release Date: 20240606. Publication Type: Journal (0100), Peer Reviewed Journal (0110). Format Covered: Electronic. Document Type: Journal Article. Language: English. Grant Information: Goodkind, Jessica …	10.1371/journal.pone.0298369	community mental health intervention;structural inequities;COVID-19 pandemic;Latinx Immigrants;African refugees;Community Mental Health Services;Immigration;Pandemics;Refugees;Health Disparities;Latinos/Latinas;COVID-19			PsycInfo
rayyan-100751418	Testing the impact of a skill-targeted social and emotional learning curriculum and its variation by pre- and postmigration conflict experiences: A cluster randomized trial with Syrian refugee children in Lebanon	2023	4		Journal of Educational Psychology	["0022-0663", "1939-2176"]	115	3	502-522	Kim, Ha Yeon and Brown, Lindsay and Tubbs Dolan, Carly and Gjicali, Kalina and Deitz, Rena and Prieto Bayona, Maria del Sol and Aber, J. Lawrence	https://search.ebscohost.com/login.aspx?direct=true&db=psyh&AN=2023-32491-001&site=ehost-live		American Psychological Association	Kim, Ha Yeon, Global TIES for Children, Institute for Human Development and Social Change, New York University, 627 Broadway, 8th Floor, New York, NY, US, 10012	Social and emotional learning (SEL) programs are increasingly embraced by the global humanitarian sector as a potential strategy for supporting refugee children's psychosocial adaptation and learning. However, little evidence is available on the effectiveness of such SEL programs in humanitarian settings. Even less is known about whether such SEL programs can be equally effective, more beneficial…	Included	Accession Number: 2023-32491-001. Partial author list: First Author & Affiliation: Kim, Ha Yeon; Global TIES for Children, New York University, New York, NY, US, hayeon@nyu.edu ORCID: 0000-0001-7468-1310. Other Publishers: Warwick & York. Release Date: 20230102. Correction Date: 20230330. Publication Type: Journal (0100), Peer Reviewed Journal (0110). Format Covered: Electronic. Document Type: Jo…	10.1037/edu0000775	social and emotional learning;refugee education;Syrian refugee crisis;cluster randomized controlled trial;impact variation;Conflict;Education;Refugees;School Learning;Social Learning;Curriculum;Foreign Language Translation;Learning Ability;Learning Strategies;Remedial Education;Social Emotional Learning			PsycInfo
rayyan-100751420	â€˜Do know harmâ€™: Examining the intersecting capabilities of young people from refugee backgrounds through community sport and leisure programme	2023	11		International Review for the Sociology of Sport	["1012-6902", "1461-7218"]	58	7	1135-1153	Smith, Robyn and Mansfield, Louise and Wainwright, Emma	https://search.ebscohost.com/login.aspx?direct=true&db=psyh&AN=2024-21928-004&site=ehost-live		Sage Publications	Mansfield, Louise, Department of Life Sciences, Brunel University London, Uxbridge, United Kingdom	Young people from refugee backgrounds have been repeatedly denied the ability to lead a life that they value. Community sport and leisure has been positioned as a tool to foster positive wellbeing experiences for these young people living in Western resettlement countries. Drawing on qualitative data from a Participatory Action Research project in London, England, we apply Nussbaum's Capabilities…	Included	Accession Number: 2024-21928-004. Partial author list: First Author & Affiliation: Smith, Robyn; Brunel University London, Uxbridge, United Kingdom. Release Date: 20231211. Publication Type: Journal (0100), Peer Reviewed Journal (0110). Format Covered: Electronic. Document Type: Journal Article. Language: English. Major Descriptor: Adolescent Development; Communities; Leisure Time; Refugees; Spor…	10.1177/10126902221150123	capabilities;refugee wellbeing;forced migration;sport for development;participatory methodologies;community sport;leisure programme;young people;positive wellbeing;Adolescent Development;Communities;Leisure Time;Refugees;Sports;Well Being;Emerging Adulthood;Community Resources			PsycInfo
rayyan-100751424	A temporal perspective on refugee employmentâ€”Advancing HRM theory and practice	2024	4		Human Resource Management Journal	["0954-5395", "1748-8583"]	34	2	275-291	Szkudlarek, Betina and Nardon, Luciara and Toh, Soo Min	https://search.ebscohost.com/login.aspx?direct=true&db=psyh&AN=2024-75042-002&site=ehost-live		Wiley-Blackwell Publishing Ltd.	Szkudlarek, Betina, University of Sydney Business School, Room 4139 (H70) 21-25 Codrington Street, Sydney, NSW, Australia, 2006	As the number of refugees worldwide continues to increase, Human Resource Management (HRM) scholars and practitioners have an opportunity to rethink their role in advancing workforce integration for this highly vulnerable group of jobseekers. In this introduction to a special issue on refugee workforce integration, we argue that in order to promote comprehensive and sustainable solutions, scholar…	Excluded	Accession Number: 2024-75042-002. Partial author list: First Author & Affiliation: Szkudlarek, Betina; University of Sydney Business School, Sydney, NSW, Australia, betina.szkudlarek@sydney.edu.au ORCID: 0000-0001-8667-8872. Other Publishers: Blackwell Publishing. Release Date: 20240620. Publication Type: Journal (0100), Peer Reviewed Journal (0110). Format Covered: Electronic. Document Type: Jou…	10.1111/1748-8583.12418	diversity;global mobility;immigration;labour market mobility;migrant worker;refugees;review;temporality;Diversity;Employment Status;Geographical Mobility;Immigration;Labor Market;Personnel;Refugees;Social Integration			PsycInfo
rayyan-100751427	Mental health and sleep disturbances among Ukrainian refugees in the context of Russian-Ukrainian war: A preliminary result from online-survey	2024	1		Sleep Medicine	["1389-9457", "1878-5506"]	113		342-348	Boiko, Dmytro I. and Shyrai, Polina O. and Mats, Oksana V. and Karpik, Zoriana I. and Rahman, Md. Habibur and Khan, Azmat Ali and Alanazi, Amer M. and Skrypnikov, Andrii M.	https://search.ebscohost.com/login.aspx?direct=true&db=psyh&AN=2024-43188-044&site=ehost-live		Elsevier Science	Boiko, Dmytro I.	The ongoing Russian-Ukrainian conflict has caused a significant displacement of individuals, with an estimated five million Ukrainians seeking temporary refuge in other countries. We conducted a survey among Ukrainians in various countries worldwide using a convenience sample and analyzed 144 responses. The participants were divided into two groups: group 1, consisting of 92 Ukrainian refugees wh…	Excluded	Accession Number: 2024-43188-044. Partial author list: First Author & Affiliation: Boiko, Dmytro I.; Department of Psychiatry, Narcology and Medical Psychology, Poltava State Medical University, Poltava, Ukraine, d.boiko@pdmu.edu.ua ORCID: 0000-0001-7336-0822. Release Date: 20240916. Publication Type: Journal (0100), Peer Reviewed Journal (0110). Format Covered: Electronic. Document Type: Journal…	10.1016/j.sleep.2023.12.004	Anxiety;Depression;Stress;Sleep;Ukraine;War;Refugees;mental health;conflict;Anxiety;Conflict;Major Depression;Mental Health;Refugees;Sleep;Stress;War			PsycInfo
rayyan-100751428	Making a change! Exploring refugee youthâ€™s civic engagement in out-of-school programs to cultivate critical consciousness	2024	1		Children & Schools	["1532-8759", "1545-682X"]	46	1	27-35	Cureton, Ashley	https://search.ebscohost.com/login.aspx?direct=true&db=psyh&AN=2024-51124-004&site=ehost-live		Oxford University Press	Cureton, Ashley, School of Social Work, University of Michigan, Ann Arbor, 1080 S. University Avenue, SSWB 3702, Ann Arbor, MI, US, 48109	Out-of-school time (OST) programs provide important contexts for youthâ€™s development and well-being. Moreover, OST programs have the potential to serve as an anchor for refugee youth who lack familiarity with U.S. schools and communities. Youth civic engagement encompasses activities that are critical for empowering young people to participate in political, economic, and social initiatives, bec…	Excluded	Accession Number: 2024-51124-004. Other Journal Title: Social Work in Education. Partial author list: First Author & Affiliation: Cureton, Ashley; School of Social Work, University of Michigan, Ann Arbor, Ann Arbor, MI, US, curetona@umich.edu. Release Date: 20240520. Publication Type: Journal (0100), Peer Reviewed Journal (0110). Format Covered: Electronic. Document Type: Journal Article. Languag…	10.1093/cs/cdad031	adolescents;civic engagement;out-of-school time activities;refugees;schools;youth;Adolescent Development;After School Programs;Awareness;Communities;Community Involvement;Refugees			PsycInfo
rayyan-100751431	Refugee recruitment and workplace integration: An opportunity for human resource management scholarship and impact	2023	11		Human Resource Management Journal	["0954-5395", "1748-8583"]	33	4	783-805	Hirst, Giles and Curtis, Sally and Nielsen, Ingrid and Smyth, Russell and Newman, Alexander and Xiao, Ning	https://search.ebscohost.com/login.aspx?direct=true&db=psyh&AN=2024-25062-001&site=ehost-live		Wiley-Blackwell Publishing Ltd.	Hirst, Giles, College of Business and Economics, Australian National University, Canberra, ACT, Australia	Employment underpins the successful resettlement and integration of refugees, and human resource (HR) professionals are integral to successful employeeâ€“employer relationships. Until recently, research has largely overlooked the role of HR professionals in the recruitment and integration of employees at work. Reviewing the literature on refugee employment through an HR lens, this review offers i…	Excluded	Accession Number: 2024-25062-001. Partial author list: First Author & Affiliation: Hirst, Giles; College of Business and Economics, Australian National University, Canberra, ACT, Australia, giles.hirst@anu.edu.au ORCID: 0000-0001-6296-7821. Other Publishers: Blackwell Publishing. Release Date: 20240801. Publication Type: Journal (0100), Peer Reviewed Journal (0110). Format Covered: Electronic. Do…	10.1111/1748-8583.12349	integration;refugee;review;society and impact;work;Employment Status;Personnel Recruitment;Refugees;Social Integration;Human Resource Management			PsycInfo
rayyan-100751432	Investigating refugeesâ€™ negotiation of professional possible selves	2024	6		The Career Development Quarterly	["0889-4019", "2161-0045"]	72	2	107-120	Fedrigo, Laurence and Masdonati, Jonas	https://search.ebscohost.com/login.aspx?direct=true&db=psyh&AN=2024-67839-001&site=ehost-live		Wiley-Blackwell Publishing Ltd.	Fedrigo, Laurence, Research Center in Vocational Psychology and Career Counseling, Institute of Psychology, University of Lausanne, Switzerland	Many barriers threaten refugeesâ€™ professional and social integration in their resettlement countries. Through semiâ€structured interviews and based on the concept of possible selves, we aimed to understand how 22 refugees aged from 18 to 35 and coming from Afghanistan, Eritrea, Iran, Somalia, Syria, Turkey, Ukraine, and Yemen constructed and negotiated their career plans considering contextual…	Excluded	Accession Number: 2024-67839-001. Other Journal Title: Vocational Guidance Quarterly. Partial author list: First Author & Affiliation: Fedrigo, Laurence; Research Center in Vocational Psychology and Career Counseling, Institute of Psychology, University of Lausanne, Lausanne, Switzerland, laurence.fedrigo@hefp.swiss ORCID: 0000-0001-7739-1503. Other Publishers: American Counseling Assn. Release D…	10.1002/cdq.12346	Professional possible selves;refugees;negotiation;social integration;career plans;contextual factors;forced migration;language proficiency;Career Development;Cross Cultural Differences;Negotiation;Refugees;Social Integration			PsycInfo
rayyan-100751435	Impact of a mentoring program and selected demographic factors on behavioral needs of new arrived refugees	2024			Dissertation Abstracts International: Section B: The Sciences and Engineering	["0419-4217", "979-8381679953"]	85	8		Hassan, Abdelraman M.	https://search.ebscohost.com/login.aspx?direct=true&db=psyh&AN=2024-67808-140&site=ehost-live		ProQuest Information & Learning		The purpose of this study was to investigate the effects of one-on-one mentoring program on the academic, social, psychological, and career needs of newly arrived refugees in the United States. Specifically, the research was concerned with the separated and combined effects of the variables gender and age on the academic, social, career, and psychological needs of mentored newly arrived refugees …	Included	Accession Number: 2024-67808-140. Other Journal Title: Dissertation Abstracts International. Partial author list: First Author & Affiliation: Hassan, Abdelraman M.; Texas Southern University, The College of Education, US. Release Date: 20240516. Correction Date: 20241010. Publication Type: Dissertation Abstract (0400). Format Covered: Electronic. Document Type: Dissertation. Dissertation Number: …		Newly arrived refugees;one-on-one mentoring;behavioral needs;mentoring program;demographic factors;perceived psychological needs;academic needs;social needs;career needs;Demographic Characteristics;Mentor;Psychological Needs;Refugees			PsycInfo
rayyan-100751436	Unaccompanied children in the office of refugee resettlement care	2024	4		Child and Adolescent Psychiatric Clinics of North America	["1056-4993", "1558-0490"]	33	2	141-149	Agbonyitor, Mawuena	https://search.ebscohost.com/login.aspx?direct=true&db=psyh&AN=2024-57807-007&site=ehost-live		Elsevier Science	Agbonyitor, Mawuena, Office of Refugee Resettlement, 330 C Street Southwest, Washington, DC, US, 20201	It is noted that before entry into the United States, the experiences of unaccompanied children (UC) place them at risk for mental health problems. The Office of Refugee Resettlementâ€™s UC Program seeks to provide children with mental health support across a health continuum beginning at the time they enter the Office of Refugee Resettlement's (ORRâ€™s) custody until discharge to a suitable spon…	Excluded	Accession Number: 2024-57807-007. Partial author list: First Author & Affiliation: Agbonyitor, Mawuena; Office of Refugee Resettlement, Washington, DC, US, mawuena.agbonyitor@acf.hhs.gov. Release Date: 20240311. Publication Type: Journal (0100), Peer Reviewed Journal (0110). Format Covered: Electronic. Document Type: Journal Article. Language: English. Major Descriptor: Mental Disorders; Mental H…	10.1016/j.chc.2023.09.001	Unaccompanied children;United States border;Mental health problems;Trauma;mental health support;culturally appropriate services;Mental Disorders;Mental Health Services;Refugees;Trauma;Culturally Adapted Interventions			PsycInfo
rayyan-100751437	Doing inclusion as counter-conduct: Navigating the paradoxes of organizing for refugee and migrant inclusion	2024	3		Human Relations	["0018-7267", "1741-282X"]	77	3	299-328	Kangas-MÃ¼ller, Laura and ErÃ¤ranta, Kirsi and Moisander, Johanna	https://search.ebscohost.com/login.aspx?direct=true&db=psyh&AN=2024-56716-001&site=ehost-live		Sage Publications	Kangas-MÃ¼ller, Laura, Department of Management Studies, Aalto University, PO Box 21210, Aalto, Finland, 00076	Are organizational projects for refugee and migrant inclusion always trapped with the logic of exclusion and inequality that they seek to dismantle? Existing literature on critical diversity and inclusion studies has demonstrated how the 'doing' of inclusion in organizations tends to come with paradoxical effects: well-intended efforts to include migrants and refugees construct them as vulnerable…	Excluded	Accession Number: 2024-56716-001. Partial author list: First Author & Affiliation: Kangas-MÃ¼ller, Laura; Department of Management Studies, Aalto University, Aalto, Finland, laura.kangas-muller@aalto.fi ORCID: 0000-0003-4036-7184. Release Date: 20240304. Publication Type: Journal (0100), Peer Reviewed Journal (0110). Format Covered: Electronic. Document Type: Journal Article. Language: English. M…	10.1177/00187267221145399	counter-conduct;exclusion;inclusion;pastoral power;refugees;Refugees;Social Integration;Inclusion			PsycInfo
rayyan-100751439	Acculturative stress and program acceptability of a parenting program for displaced parents: A mixed methods study	2024			Dissertation Abstracts International Section A: Humanities and Social Sciences	["0419-4209", "979-8381162073"]	85	6		Muldrew, Lynn	https://search.ebscohost.com/login.aspx?direct=true&db=psyh&AN=2024-49605-295&site=ehost-live		ProQuest Information & Learning		ABSTRACT Trauma-informed parenting programs for families experiencing adversity including forced migration have the potential to reduce mental health difficulties within the family system and improve child outcomes, yet few resources are available for refugee and immigrant families and even fewer programs have been contextually adapted for refugees. For many displaced parents, parenthood is accom…	Included	Accession Number: 2024-49605-295. Other Journal Title: Dissertation Abstracts International. Partial author list: First Author & Affiliation: Muldrew, Lynn; Arizona State University, Psychology, US. Release Date: 20240328. Correction Date: 20241007. Publication Type: Dissertation Abstract (0400). Format Covered: Electronic. Document Type: Dissertation. Dissertation Number: AAI30815577. ISBN: 979-…		Acculturative stress;displaced parents;parenting;online parenting program;trauma;Acculturation;Major Depression;Parent Training;Parents;Posttraumatic Stress Disorder;Stress;Adversity;Human Displacement			PsycInfo
rayyan-100751441	The mental functioning of school-age children in poland since the outbreak of war in ukraine and during the subsequent refugee crisis	2023	10	11	Child Abuse & Neglect	["0145-2134", "1873-7757"]				Åšliwerski, Andrzej and Kossakowska, Karolina	https://search.ebscohost.com/login.aspx?direct=true&db=psyh&AN=2024-18510-001&site=ehost-live		Elsevier Science		BACKGROUND: There is growing body of research focusing on the functioning of children who have fled from war-torn areas. However, there is currently lack of data regarding the functioning of children residing in host countries. OBJECTIVE: The aim of this study is to examine the presence of emotional problems, negative attitudes, interpersonal problems, and functional difficulties among Polish chi…	Excluded	Accession Number: 2024-18510-001. Partial author list: First Author & Affiliation: Åšliwerski, Andrzej. Release Date: 20231019. Publication Type: Journal (0100), Peer Reviewed Journal (0110). Format Covered: Electronic. Document Type: Journal Article. Language: English. Major Descriptor: Attitudes; Emotional Disturbances; Refugees; War; Interpersonal Relationships; Executive Function; Negative Em…	10.1016/j.chiabu.2023.106500	War conflict;Depression;Cognitive triad;Refugee crisis;Attitudes;Emotional Disturbances;Refugees;War;Interpersonal Relationships;Executive Function;Negative Emotions			PsycInfo
rayyan-100751442	Gender role attitudes and well-being of German and refugee adolescentsâ€”same or different?	2023	9	8	BMC Psychiatry	1471-244X	23	1		Nilles, Hannah and EL-Awad, Usama and Kerkhoff, Denny and Braig, Johanna and Schmees, Pia and Kilinc, Yasemin and Rueth, Jana-Elisa and Eschenbeck, Heike and Lohaus, Arnold	https://search.ebscohost.com/login.aspx?direct=true&db=psyh&AN=2024-08915-001&site=ehost-live		BioMed Central Limited	Nilles, Hannah	Background: Assumed differences in gender role attitudes (GRAs) of German adolescents and refugee adolescents from the Middle East are often discussed, but rarely investigated. Presumed differences in GRAs across cultures and genders are assumed to be involved in emerging gender differences in well-being and mental health symptoms. Overall, appropriate measurements for investigating GRAs of adole…	Excluded	Accession Number: 2024-08915-001. Partial author list: First Author & Affiliation: Nilles, Hannah; Department of Developmental Psychology, Bielefeld University, Bielefeld, Germany, Hannah.nilles@uni-bielefeld.de ORCID: 0000-0003-1137-0050. Release Date: 20231030. Publication Type: Journal (0100), Peer Reviewed Journal (0110). Format Covered: Electronic. Document Type: Journal Article. Language: E…	10.1186/s12888-023-05100-4	Gender Role Attitudes;Refugee Adolescents;Measurement Invariance;Well-Being;Between Groups Design;Gender Role Attitudes;Mental Health;Refugees;Well Being;Interpersonal Relationships			PsycInfo
rayyan-100751443	Understanding mental health service needs and treatment characteristics for Latin American immigrants and refugees: A focus on CBT strategies for reducing acculturative stress	2024	4	11	the Cognitive Behaviour Therapist	1754-470X	17			Nagy, Gabriela A. and Zhan, Chanel and Salcedo Rossitch, Stephanie and Stafford, Allison M. and Mendoza, Andrea and Reyes, Norma F. and Gonzalez-Guarda, Rosa	https://search.ebscohost.com/login.aspx?direct=true&db=psyh&AN=2024-75052-001&site=ehost-live		Cambridge University Press	Nagy, Gabriela A.	Acculturative stress is a key social driver of health impacting the mental health of immigrants and refugees from Latin America, which contributes to inequities experienced by them. While there is a robust scientific literature describing and evaluating evidence-based treatments targeting a range of psychiatric disorders, these treatments often do not primarily target acculturative stress. Thus, …	Excluded	Accession Number: 2024-75052-001. Partial author list: First Author & Affiliation: Nagy, Gabriela A.; University of Wisconsin-Milwaukee, Department of Psychology, Milwaukee, WI, US, ganagy@uwm.edu ORCID: 0000-0001-8176-4341. Release Date: 20240523. Publication Type: Journal (0100), Peer Reviewed Journal (0110). Format Covered: Electronic. Document Type: Journal Article. Language: English. Grant I…	10.1017/S1754470X24000138	Acculturative stress;Evidence-based practice;Immigrant;Latino/Hispanic;Refugee;Therapy;Acculturation;Cognitive Behavior Therapy;Immigration;Mental Disorders;Mental Health Services;Refugees;Social Stress;Latinos/Latinas			PsycInfo
rayyan-100751445	Implications for the impact of disenfranchised grief in asylum seekers: An examination of relevant literature	2024			Dissertation Abstracts International Section A: Humanities and Social Sciences	["0419-4209", "979-8381693638"]	85	8		Schmidt, Kendra M.	https://search.ebscohost.com/login.aspx?direct=true&db=psyh&AN=2024-67807-151&site=ehost-live		ProQuest Information & Learning		Loss and grief are a natural part of existence, relationship, and connection. Asylum seekersâ€“those displaced from their home country due to violence, human rights violations, and persecutionâ€“are exposed to chronic and/or acute stress and multiple complex losses. These losses include family, land, culture, language, stability and security, interpersonal connections, identity, and dignity. Tens…	Excluded	Accession Number: 2024-67807-151. Other Journal Title: Dissertation Abstracts International. Partial author list: First Author & Affiliation: Schmidt, Kendra M.; Fuller Theological Seminary, School of Psychology, Clinical Psychology, US. Release Date: 20240506. Publication Type: Dissertation Abstract (0400). Format Covered: Electronic. Document Type: Dissertation. Dissertation Number: AAI30992367…		Asylum seeker;disenfranchised grief;mental health needs of refugees;resilience factors;risk factors;Grief;Mental Health;Refugees;Resilience (Psychological);Risk Factors;Asylum Seeking			PsycInfo
rayyan-100751446	â€˜Relatively civilized, relatively Europeanâ€™: Offence and online (de)normalization of media racism	2023	9		Discourse & Society	["0957-9265", "1460-3624"]	34	5	527-546	Altahmazi, Thulfiqar Hussein and Abid, Raith Zeher	https://search.ebscohost.com/login.aspx?direct=true&db=psyh&AN=2024-06450-001&site=ehost-live		Sage Publications	Altahmazi, Thulfiqar Hussein, Department of English Language and Literature, College of Arts, Mustansiriyah University, 17 Palestine Street, Baghdad, Iraq	The paper explores the interplay of offence, (de)normalization and moral conflict triggered by media racism. The paper is premised on the assumption that public interventions to moral transgressions occasion moral conflicts in which transgressions can be (de)normalized through impoliteness, more specifically the acts of offence taking and causing. A YouTube video discussing the racist media cover…	Excluded	Accession Number: 2024-06450-001. Partial author list: First Author & Affiliation: Altahmazi, Thulfiqar Hussein; Mustansiriyah University, Department of English Language and Literature, College of Arts, Baghdad, Iraq, dr.thulfiqar_al.tahmazi@uomustansiriyah.edu.iq ORCID: 0000-0001-9243-1104. Release Date: 20231102. Publication Type: Journal (0100), Peer Reviewed Journal (0110). Format Covered: El…	10.1177/09579265231173264	denormalization;impoliteness;moral conflict;normalization;offence;racism;Ukraine;Conflict;Crises;Mass Media;Morality;Racism;Rudeness			PsycInfo
rayyan-100751447	Dilemmas of recognition and redistribution: Constituting intersectional subjects of inclusion in migrant support work	2024	1	4	Gender, Work and Organization	["0968-6673", "1468-0432"]				Kangasâ€MÃ¼ller, Laura	https://search.ebscohost.com/login.aspx?direct=true&db=psyh&AN=2024-43572-001&site=ehost-live		Wiley-Blackwell Publishing Ltd.		In this study, I explore how the subject of inclusion is constituted as intersectional in the organizational discursive practices of a civil society organization promoting migrant and refugee inclusion. Drawing on Crenshaw's notion of political intersectionality and Fraser's politics of recognition and redistribution, I analyze the political dimension of an inclusion project by showing how inters…	Excluded	Accession Number: 2024-43572-001. Partial author list: First Author & Affiliation: Kangasâ€MÃ¼ller, Laura; Department of Management Studies, Aalto University School of Business, Helsinki, Finland, Laura.kangas-muller@aalto.fi ORCID: 0000-0003-4036-7184. Other Publishers: Blackwell Publishing. Release Date: 20240111. Publication Type: Journal (0100), Peer Reviewed Journal (0110). Format Covered: …	10.1111/gwao.13109	disadvantage and privilege;inclusion;intersectionality;migrants;politics of recognition and redistribution;Nonprofit Organizations;Refugees;Social Inclusion;Migrant Workers			PsycInfo
rayyan-100751448	Stress among immigrants in the United States	2024	7		Journal of Evidence-Based Social Work	["2640-8066", "2640-8074"]	21	4	509-528	Rai, Abha and Held, Mary Lehman and Osborne, Emmalee and Kapur, Ishita	https://search.ebscohost.com/login.aspx?direct=true&db=psyh&AN=2024-95397-005&site=ehost-live		Taylor & Francis	Rai, Abha, Center for Immigrant and Refugee Accompaniment, Loyola University Chicago, Chicago, IL, US	Background: Immigrants comprise a sizable proportion (15%) of the population living in the United States (U.S.). Given these proportions, it is imperative that we understand immigrant experiences of well-being and stress toward improved well-being and integration. Methods: To examine the experiences of first- and second-generation immigrants using a comparative approach, we utilized data from two…	Excluded	Accession Number: 2024-95397-005. Other Journal Title: Journal of Evidence-Informed Social Work. Partial author list: First Author & Affiliation: Rai, Abha; School of Social Work, Loyola University Chicago, Chicago, IL, US, arai4@luc.edu. Release Date: 20240620. Publication Type: Journal (0100), Peer Reviewed Journal (0110). Format Covered: Electronic. Document Type: Journal Article. Language: En…	10.1080/26408066.2024.2320345	immigrants;stress;well-being;immigration policies;integration;experiences;United States;Government Policy Making;Immigration;Life Experiences;Social Integration;Stress;Well Being			PsycInfo
rayyan-100751449	COVID-19 preventive measures in Rohingya refugee camps: An assessment of knowledge, attitude and practice	2024	1	24	PLoS ONE	1932-6203	19	1		Halder, Charls Erik and Hasan, Md Abeed and Mohamud, Yussuf Mohamed and Nyawara, Marsela and Okello, James Charles and Mizan, Md Nahid and Sayum, Md Abu and Hossain, Ahmed and Willam, Andrew and Tassdik, Hamim	https://search.ebscohost.com/login.aspx?direct=true&db=psyh&AN=2024-49625-001&site=ehost-live		Public Library of Science	Halder, Charls Erik	Background: Although many studies were conducted on COVID-19 knowledge, attitude, and practice (KAP) among the general population in many countries, very little is known about refugees, particularly Rohingya refugees in Cox's Bazar. A vast array of risk communication and community engagement (RCCE) interventions were implemented in Cox's Bazar with the intent of reducing disease transmission by e…	Excluded	Accession Number: 2024-49625-001. Partial author list: First Author & Affiliation: Halder, Charls Erik; Migration Health Division, International Organization for Migration (IOM), Coxâ€™s Bazar, Bangladesh, cehalder@iom.int ORCID: 0000-0003-4862-7745. Release Date: 20240422. Publication Type: Journal (0100), Peer Reviewed Journal (0110). Format Covered: Electronic. Document Type: Journal Article. …	10.1371/journal.pone.0282558	community health workers;COVID-19;refugee camps;Attitude Measures;Community Involvement;Refugees;Community Health;COVID-19			PsycInfo
rayyan-100751451	'My brain doesnâ€™t run': Language learning for refugee adults	2024			Human Organization	["0018-7259", "1938-3525"]	83	2	194-204	Carroll, Pilapa Esara	https://search.ebscohost.com/login.aspx?direct=true&db=psyh&AN=2025-00923-010&site=ehost-live		Taylor & Francis	Carroll, Pilapa Esara, SUNY Brockport, Department of Anthropology, Brockport, NY, US, 14420-2997	Refugees are resettled to the US with the advantage of temporary state assistance and the burden of governmental expectations of immediate self-sufficiency. Gaining English proficiency is considered integral for refugee adaptation, in terms of obtaining employment and eventual citizenship. How do refugees, particularly those resettled later in life with limited formal education and familial depen…	Excluded	Accession Number: 2025-00923-010. Partial author list: First Author & Affiliation: Carroll, Pilapa Esara; Department of Anthropology, SUNY Brockport, Brockport, NY, US, pesara@brockport.edu. Other Publishers: Society for Applied Anthropology. Release Date: 20240729. Publication Type: Journal (0100), Peer Reviewed Journal (0110). Format Covered: Electronic. Document Type: Journal Article. Language…	10.1080/00187259.2024.2352738	Refugee resettlement;migrant integration;second-language acquisition;adult education;language learners;English as a second language;Employment;English as Second Language;Foreign Language Learning;Language Proficiency;Refugees;Social Integration;Migrant Workers			PsycInfo
rayyan-100751452	Associations among migration risk factors, cultural identity conflict, and psychological symptoms among Syrian emerging adults with refugee backgrounds in the Netherlands	2023	5		Journal of Clinical Psychology	["0021-9762", "1097-4679"]	79	5	1434-1451	Rahim, Haza F. and Mooren, Trudy T. M. and Knipscheer, Jeroen W. and van den Brink, Femke and Chung, Joanne M. and Laceulle, Odilia M. and Boelen, Paul A.	https://search.ebscohost.com/login.aspx?direct=true&db=psyh&AN=2023-47917-001&site=ehost-live		John Wiley & Sons	Rahim, Haza F., Department of Clinical Psychology, Utrecht University, PO Box 80140, 3508 TC, Utrecht, Netherlands	Objectives: In the present study, we examined relations between premigration, perimigration, and postmigration risk factors (i.e., potentially traumatic events [PTEs], postmigration living problems [PMLPs], stressful life events) and psychological symptoms (i.e., anxiety/depression, posttraumatic stress) in Syrian emerging adults with refugee backgrounds; we also tested cultural identity conflict…	Excluded	Accession Number: 2023-47917-001. PMID: 36785921 Other Journal Title: In Session: Psychotherapy in Practice. Partial author list: First Author & Affiliation: Rahim, Haza F.; Department of Clinical Psychology, Utrecht University, Utrecht, Netherlands, H.F.Rahim@uu.nl ORCID: 0000-0002-5708-8416. Release Date: 20230216. Correction Date: 20230515. Publication Type: Journal (0100), Peer Reviewed Journ…	10.1002/jclp.23492	cultural identity conflict;mental health;postmigration;refugee;Syrian;Male;Adult;Humans;Adolescent;Young Adult;Female;Stress Disorders, Post-Traumatic;Refugees;Netherlands;Syria;Social Identification;Longitudinal Studies;Risk Factors;Conflict;Human Migration;Refugees;Risk Factors;Stress;Emerging Adulthood;Posttraumatic Stress;Cultural Identity			PsycInfo
rayyan-100751453	Long-term efficacy of brief psychological treatments for common mental disorders in Myanmar refugees in Malaysia: 12-month follow-up of a randomized, active-controlled trial of integrative adapt therapy v cognitive behavioral therapy	2023	10		Psychological Medicine	["0033-2917", "1469-8978"]	53	13	6055-6067	Tay, Alvin Kuowei and Mohsin, Mohammed and Foo, Cheryl Yunn Shee and Rees, Susan and Silove, Derrick	https://search.ebscohost.com/login.aspx?direct=true&db=psyh&AN=2023-17115-001&site=ehost-live		Cambridge University Press	Tay, Alvin Kuowei	Background: Long-term efficacy of brief psychotherapies for refugees in low-resource settings is insufficiently understood. Integrative adapt therapy (IAT) is a scalable treatment addressing refugee-specific psychosocial challenges. Methods: We report 12-month post-treatment data from a single-blind, active-controlled trial (October 2017â€“August 2019) where 327 Myanmar refugees in Malaysia were …	Excluded	Accession Number: 2023-17115-001. Partial author list: First Author & Affiliation: Tay, Alvin Kuowei; School of Clinical Medicine, UNSW Medicine, Sydney, NSW, Australia, alvin.tay@unsw.edu.au ORCID: 0000-0002-9330-3929. Release Date: 20221107. Correction Date: 20240429. Publication Type: Journal (0100), Peer Reviewed Journal (0110). Format Covered: Electronic. Document Type: Journal Article. Lang…	10.1017/S0033291722003245	Cognitive Behavioral Therapy;common mental disorders;psychosocial treatment;PTSD;refugee;Brief Psychotherapy;Cognitive Behavior Therapy;Mental Disorders;Posttraumatic Stress Disorder;Refugees;Social Integration;Treatment Effectiveness Evaluation;Treatment Outcomes			PsycInfo
rayyan-100751455	Building a home in Chicago: Integration and mental health in a newcomer Rohingya refugee community	2023	10	23	Cultural Diversity & Ethnic Minority Psychology	["1099-9809", "1939-0106"]				de los Reyes, Wendy and Rehman, Afshan and Aragula, Shreya and Saw, Anne	https://search.ebscohost.com/login.aspx?direct=true&db=psyh&AN=2024-18916-001&site=ehost-live		Educational Publishing Foundation	de los Reyes, Wendy, Department of Psychology, University of Michigan, 610 East University Avenue, Ann Arbor, MI, US, 48108	Objective: Since 2010, approximately 1,000â€“1,500 Rohingya refugees have resettled in Chicago, Illinois, but there is limited literature on their postresettlement experiences. This study explored the relationship between integration (economic, linguistic, navigational, psychological, and social) and psychological distress among the Rohingya community in Chicago, and how it relates to age and gen…	Excluded	Accession Number: 2024-18916-001. PMID: 37870791 Other Journal Title: Cultural Diversity and Ethnic Minority Psychology; Cultural Diversity and Mental Health. Partial author list: First Author & Affiliation: de los Reyes, Wendy; Department of Psychology, University of Michigan, Ann Arbor, MI, US, wdlr@umich.edu ORCID: 0000-0003-3798-6822. Other Publishers: John Wiley & Sons, Inc. Release Date: 20…	10.1037/cdp0000626	Rohingya;refugees;resettlement;integration;mental health;Age Differences;Distress;Human Sex Differences;Mental Health;Refugees;Social Integration;Urban Environments			PsycInfo
rayyan-100751456	One world: Refugee youth incubating epistemologies toward rightful presence with/in communityâ€driven STEM	2023	10		Journal of Research in Science Teaching	["0022-4308", "1098-2736"]	60	8	1627-1656	Tan, Edna and Faircloth, Beverly	https://search.ebscohost.com/login.aspx?direct=true&db=psyh&AN=2024-13099-002&site=ehost-live		John Wiley & Sons	Tan, Edna, University of North Carolina at Greensboro, School of Education, 402 SOE Building 1300 Spring Garden Street, Greensboro, NC, US, 27412	This study investigates how recently resettled refugee youth took up STEMâ€rich making experiences at an afterâ€school community club in relation to negotiating their resettlement process. Using critical participatory ethnography grounded in sustained engagement with and in community, authors 1 and 2 worked with refugee youth through sustained STEMâ€rich making programming where youth innovate…	Included	Accession Number: 2024-13099-002. Partial author list: First Author & Affiliation: Tan, Edna; Department of Teacher Education & Higher Education, University of North Carolina at Greensboro, Greensboro, NC, US, e_tan@uncg.edu ORCID: 0000-0002-4583-4557. Release Date: 20240822. Publication Type: Journal (0100), Peer Reviewed Journal (0110). Format Covered: Electronic. Document Type: Journal Article…	10.1002/tea.21846	epiologies;justice;making;refugee youth;rightful presence;stem;STEM;Community Facilities;Community Involvement;Epistemology;Justice;Refugees;Science Education;STEM			PsycInfo
rayyan-100751457	Performance and identification within organizations: A case study of two nonprofit organizations serving refugees	2024			Dissertation Abstracts International Section A: Humanities and Social Sciences	["0419-4209", "979-8380578851"]	85	4		Yakubova, Muhabbat	https://search.ebscohost.com/login.aspx?direct=true&db=psyh&AN=2024-29855-130&site=ehost-live		ProQuest Information & Learning		Nonprofit organizations assisting refugees are crucial actors in facilitating the resettlement process and helping refugees establish new homes in their chosen communities. This study applied Pacanowsky and O'Donnellâ€Trujillo's Organizational Communication as Cultural Performance, an organizational communication theory, to examine two refugee-serving nonprofit organizations' performances that s…	Excluded	Accession Number: 2024-29855-130. Other Journal Title: Dissertation Abstracts International. Partial author list: First Author & Affiliation: Yakubova, Muhabbat; North Dakota State University, Communication, US. Release Date: 20240115. Correction Date: 20241007. Publication Type: Dissertation Abstract (0400). Format Covered: Electronic. Document Type: Dissertation. Dissertation Number: AAI3053053…		Facebook;nonprofit organizations;social media;social networking sites;refugees;Acculturation;Nonprofit Organizations;Organizational Behavior;Public Opinion;Refugees;Social Media;Identification			PsycInfo
rayyan-100751458	School-based psychosocial interventionsâ€™ effectiveness in strengthening refugee and migrant adolescentsâ€™ mental health, resilience, and social relations: A four-country cluster randomized study	2023	9		Psychosocial Intervention	["1132-0559", "2173-4712"]	32	3	177-189	Spaas, Caroline and Said-Metwaly, Sameh and Skovdal, Morten and Primdahl, Nina Langer and Jervelund, Signe Smith and Hilden, Per Kristian and Andersen, Arnfinn J. and Opaas, Marianne and Soye, Emma and Watters, Charles and Verelst, An and Derluyn, Ilse and Colpin, Hilde and De Haene, Lucia	https://search.ebscohost.com/login.aspx?direct=true&db=psyh&AN=2025-10654-004&site=ehost-live		Colegio Oficial de PsicÃ³logos de Madrid	Spaas, Caroline	School-based psychosocial interventions are increasingly put forward as a way to support young refugeesâ€™ and migrantsâ€™ well-being and mental health in resettlement. However, the evidence on these interventionsâ€™ effectiveness remains scarce and scholars denounce particular gaps in the evidence to date, pointing to a lack of large-scale, controlled studies and studies including social outcome…	Excluded	Accession Number: 2025-10654-004. Other Journal Title: IntervenciÃ³n Psicosocial. Partial author list: First Author & Affiliation: Spaas, Caroline; KU Leuven University, Leuven, Belgium, caroline.spaas@kuleuven.be. Other Publishers: Elsevier Science. Release Date: 20240829. Publication Type: Journal (0100), Peer Reviewed Journal (0110). Format Covered: Electronic. Document Type: Journal Article. …		school-based psychosocial intervention;Refugee & migrant youth and adolescents;Mental health;Social relations;Resilience;Immigration;Mental Health;Refugees;Resilience (Psychological);Social Interaction;Well Being;School Based Mental Health Services;Psychosocial Interventions			PsycInfo
rayyan-100751459	Women refugeeâ€™s perceptions, experiences and coping mechanisms in situations of Sexual and Gender-Based Violence (SGBV): A metasynthesis	2023	12		Trauma, Violence, & Abuse	["1524-8380", "1552-8324"]	24	5	3313-3327	PÃ©rez-VÃ¡zquez, Susana and Bonilla-Campos, Amparo	https://search.ebscohost.com/login.aspx?direct=true&db=psyh&AN=2024-21925-026&site=ehost-live		Sage Publications	PÃ©rez-VÃ¡zquez, Susana, Faculty of Psychology, University of Valencia, Calle Trafalgar 42, 46023, Valencia, Spain	Women represent almost half of the 20 million refugees worldwide, and although they play a key role in their communities, their voices and needs are often missing from research and policies directed to this population. A qualitative systematic review, or metasynthesis, was conducted to examine the experiences, perceptions, coping mechanisms, and psychological discourses of women refugees in situa…	Excluded	Accession Number: 2024-21925-026. PMID: 36189681 Partial author list: First Author & Affiliation: PÃ©rez-VÃ¡zquez, Susana; University of Valencia, Valencia, Spain, nanaperezvaz@gmail.com. Release Date: 20231204. Publication Type: Journal (0100), Peer Reviewed Journal (0110). Format Covered: Electronic. Document Type: Journal Article. Language: English. Major Descriptor: Communities; Coping Behavi…	10.1177/15248380221126470	refugee;women;sexual and gender-based violence (SGBV);experiences;qualitative systematic review;Communities;Coping Behavior;Female Attitudes;Policy Making;Refugees;Risk Perception;Social Integration;Gender Violence			PsycInfo
rayyan-100751460	Carving out a space to belong: Young Syrian men negotiating patriarchal dividend, (in)visibility and (mis)recognition in the Netherlands	2023	11		Ethnic and Racial Studies	["0141-9870", "1466-4356"]	46	14	3101-3122	Huizinga, Rik P.	https://search.ebscohost.com/login.aspx?direct=true&db=psyh&AN=2024-08651-006&site=ehost-live		Taylor & Francis	Huizinga, Rik P.	This paper examines everyday life as a site of refugee politics by zooming in on lived experiences of Syrian male refugees in relation to exclusionary state and public discourses in the Netherlands. I use literature on place-making, encounter and boundary work to explore how privilege, visibility and recognition in public spaces are negotiated. The findings emphasize the messy realities of everyd…	Excluded	Accession Number: 2024-08651-006. Partial author list: First Author & Affiliation: Huizinga, Rik P.; University of Groningen, Groningen, Netherlands, r.p.huizinga@rug.nl ORCID: 0000-0001-6443-5108. Release Date: 20240822. Publication Type: Journal (0100), Peer Reviewed Journal (0110). Format Covered: Electronic. Document Type: Journal Article. Language: English. Major Descriptor: Refugees; Social…	10.1080/01419870.2022.2156805	Place-making;intersectionality;refugee integration;hegemonic masculinities;belonging;boundary work;Refugees;Social Integration;Belonging;European Cultural Groups;Intersectionality;Middle Eastern and North African Cultural Groups			PsycInfo
rayyan-100751461	Community engagement in psychosocial interventions with refugees from Asia: A systematic review	2023	6		Asian American Journal of Psychology	["1948-1985", "1948-1993"]	14	2	117-132	McGarity-Palmer, Rebecca and Saw, Anne and Keys, Chris B.	https://search.ebscohost.com/login.aspx?direct=true&db=psyh&AN=2022-50268-001&site=ehost-live		Educational Publishing Foundation	Saw, Anne, Department of Psychology, DePaul University, 2219 North Kenmore Avenue, Chicago, IL, US, 60614	Refugees and forcibly displaced persons originally from Asia are a growing population facing distinctive stressors that impact individual mental health. Psychosocial interventions that are culturally appropriate for specific refugee communities are needed. Community-engaged interventions and research are an effective approach to designing and delivering culturally meaningful interventions to enha…	Excluded	Accession Number: 2022-50268-001. Partial author list: First Author & Affiliation: McGarity-Palmer, Rebecca; Department of Psychology, DePaul University, Chicago, IL, US, ORCID: 0000-0002-8229-481X. Release Date: 20220407. Correction Date: 20230601. Publication Type: Journal (0100), Peer Reviewed Journal (0110). Format Covered: Electronic. Document Type: Journal Article. Language: English. Major …	10.1037/aap0000285	refugee;Asia;community engagement;psychosocial intervention;Community Involvement;Intervention;Mental Health;Psychosocial Rehabilitation;Refugees;Treatment Barriers			PsycInfo
rayyan-100751463	The initial post-arrival adjustment process of recently arrived humanitarian entrants: A case study of entrants from Bosnia, Iraq and Afghanistan in Sydney, Australia	2024			Dissertation Abstracts International Section A: Humanities and Social Sciences	["0419-4209", "979-8382068299"]	85	10		Waxman, Peter	https://search.ebscohost.com/login.aspx?direct=true&db=psyh&AN=2024-85920-087&site=ehost-live		ProQuest Information & Learning		The purpose of this research is to examine the initial post-arrival process of recently arrived humanitarian entrants into Sydney, Australia from three non-traditional source countries, Bosnia, Iraq and Afghanistan. Resettlement was examined from social, economic and health perspectives, with the determinants influencing the settlement process being identified as a precursor to understanding the …	Excluded	Accession Number: 2024-85920-087. Other Journal Title: Dissertation Abstracts International. Partial author list: First Author & Affiliation: Waxman, Peter; University of Technology Sydney (Australia), Australia. Release Date: 20240624. Correction Date: 20241014. Publication Type: Dissertation Abstract (0400). Format Covered: Electronic. Document Type: Dissertation. Dissertation Number: AAI310974…		Refugees;post-arrival adjustment;humanitarian entrants;resettlement;non-traditional source countries;long-term adjustment process;NGOs;Refugees;Social Adjustment;Social Support;Traumatic Experiences			PsycInfo
rayyan-100751464	Majority grievance in Germany: The role of entitlement beliefs and ingroup threat	2023	8	10	Peace and Conflict: Journal of Peace Psychology	["1078-1919", "1532-7949"]				Okuyan, Mukadder and Loreth, Lukas and Stucke, Frederike	https://search.ebscohost.com/login.aspx?direct=true&db=psyh&AN=2023-97868-001&site=ehost-live		Educational Publishing Foundation	Okuyan, Mukadder, Department of Psychology, MEF University, Ayazaga Cad. No. 4, Maslak, Sariyer, Istanbul, Turkey, 34396	Group-based grievance has mainly been studied from the perspective of disadvantaged and minority groups. Following the refugee crisis and corresponding sociopolitical changes, there has also been an increase in perceived grievance among majority groups in many European countries. The present studies examined the role of perceived threat in the relationship between autochthony-based entitlement an…	Excluded	Accession Number: 2023-97868-001. Partial author list: First Author & Affiliation: Okuyan, Mukadder; Department of Psychology, MEF University, Istanbul, Turkey, okuyanm@mef.edu.tr ORCID: 0000-0003-0738-5487. Other Publishers: Lawrence Erlbaum; Taylor & Francis. Release Date: 20230810. Publication Type: Journal (0100), Peer Reviewed Journal (0110). Format Covered: Electronic. Document Type: Journa…	10.1037/pac0000694	autochthony;ingroup threat;group-based entitlement;majority grievance;perceived threat;majority groups;entitlement beliefs;Ingroup Outgroup;Role Perception;Socioeconomic Class Attitudes;Threat;Interpersonal Relationships;Majority Groups;Entitlement (Psychological)			PsycInfo
rayyan-100751467	Then is now: The necessity of exploring cultural context and intergenerational cultural trauma in dramatherapeutic training	2023	12		Dramatherapy	["0263-0672", "2157-1430"]	44	2	107-118	Mendelson, Katya	https://search.ebscohost.com/login.aspx?direct=true&db=psyh&AN=2024-33113-002&site=ehost-live		Sage Publications	Mendelson, Katya, Anglia Ruskin University, East Rd, Cambridge, United Kingdom, CB1 1PT	Cultural trauma is passed down through generations, influencing interpersonal relations. Avoidance or denial of intergenerational cultural traumaâ€™s (ICT) cumulative effects can impede dramatherapistsâ€™ ability to analyse countertransference and develop cultural empathy. Lack of exploration of how personal cultural context intersects with that of clients can hinder self-knowledge and recognitio…	Excluded	Accession Number: 2024-33113-002. Partial author list: First Author & Affiliation: Mendelson, Katya; Anglia Ruskin University, Cambridge, United Kingdom, katya.a.m.mendelson@gmail.com ORCID: 0000-0002-9082-5967. Other Publishers: Intellect; Taylor & Francis. Release Date: 20241003. Publication Type: Journal (0100), Peer Reviewed Journal (0110). Format Covered: Electronic. Document Type: Journal A…	10.1177/02630672231207044	Countertransference;cultural empathy;experiential;identity;intergenerational cultural trauma;intersectionality;Avoidance;Countertransference;Empathy;Experiences (Events);Training;Self-Knowledge;Intergenerational Trauma			PsycInfo
rayyan-100751469	Remote enculturation among Black immigrant adolescents in the United States	2024	3		Journal of Applied Developmental Psychology	["0193-3973", "1873-7900"]	91		2025-11-01	Gillespie, Sarah and Hodges, H. R. and Abdi, Khadija and Gibson, Hattie and Harnack, Lisa and Ferguson, Gail M.	https://search.ebscohost.com/login.aspx?direct=true&db=psyh&AN=2024-63324-001&site=ehost-live		Elsevier Science	Gillespie, Sarah, 51 East River Road, Minneapolis, MN, US, 55455	Remote enculturation (RE), the process of engaging with one's heritage culture through indirect and/or intermittent exposure, could strengthen heritage culture identity and promote adaptation among immigrant-origin youth. This study used mixed methods to describe RE activities and their associations with positive adaptation among Black adolescents with Somali American and Jamaican American herita…	Excluded	Accession Number: 2024-63324-001. Partial author list: First Author & Affiliation: Gillespie, Sarah; University of Minnesota, Institute of Child Development, Minneapolis, MN, US, gille597@umn.edu. Release Date: 20240325. Publication Type: Journal (0100), Peer Reviewed Journal (0110). Format Covered: Electronic. Document Type: Journal Article. Language: English. Grant Information: Ferguson, Gail M…	10.1016/j.appdev.2023.101627	Immigration;Acculturation;Adolescence;Families;Health;Nutrition;Adaptation;Cross Cultural Differences;Family;Immigration;Nutrition;Public Health			PsycInfo
rayyan-100751471	Refugee and asylum-seeking children and their families: Exploring processes of â€˜integrationâ€™ within a dispersal area	2023			Dissertation Abstracts International: Section B: The Sciences and Engineering	["0419-4217", "979-8352648391"]	84	4		Stobbart, George	https://search.ebscohost.com/login.aspx?direct=true&db=psyh&AN=2023-21924-091&site=ehost-live		ProQuest Information & Learning		The dispersal of asylum seekers to locations outside of the South East of England was an outcome of the 1999 Immigration and Asylum Act. This thesis examines the barriers and opportunities for refugee and asylum seeker children aged 6- 10 years and their families to achieve social, cultural, and economic inclusion into a North East town. The starting point of this thesis was to focus upon childre…	Excluded	Accession Number: 2023-21924-091. Other Journal Title: Dissertation Abstracts International. Partial author list: First Author & Affiliation: Stobbart, George; University of Northumbria at Newcastle (United Kingdom), United Kingdom. Release Date: 20230309. Publication Type: Dissertation Abstract (0400). Format Covered: Electronic. Document Type: Dissertation. Dissertation Number: AAI29404938. ISB…		refugees;asylum-seeking;immigration;socially disadvantaged areas;children & parents;Family;Immigration;Parents;Refugees;Asylum Seeking;Social Integration			PsycInfo
rayyan-100751473	â€˜We thought we would be welcomed with open armsâ€™: Holocaust refugees in Dutch Caribbean internment	2023	9		Patterns of Prejudice	["0031-322X", "1461-7331"]	57	4	305-325	De Jong, Rosa	https://search.ebscohost.com/login.aspx?direct=true&db=psyh&AN=2025-28691-006&site=ehost-live		Taylor & Francis	De Jong, Rosa	The trajectories and experiences of more than a hundred Jewish refugees, who arrived in the Dutch colony of Suriname in December 1942, shed light on the complex connections and tensions between colonial hierarchies, Jewish heritage and antisemitism. Furthermore, De Jong's article highlights the often-overlooked role of the Dutch Caribbean during the Second World War, particularly in providing ref…	Excluded	Accession Number: 2025-28691-006. Partial author list: First Author & Affiliation: De Jong, Rosa; Department of History, University of Amsterdam, Amsterdam, Netherlands, r.dejong@uva.nl. Release Date: 20241017. Publication Type: Journal (0100), Peer Reviewed Journal (0110). Format Covered: Electronic. Document Type: Journal Article. Language: English. Major Descriptor: AntiSemitism; Conflict; Hol…	10.1080/0031322X.2023.2304522	Caribbean;colonial internment;Holocaust;Jews;refugee;Suriname;AntiSemitism;Conflict;Holocaust;Jews;Refugees;War;European Cultural Groups;South American Cultural Groups			PsycInfo
rayyan-100751474	Making an economic argument for investment in global mental health: The case of conflict-affected refugees and displaced people	2023			Global Mental Health	2054-4251	10			McDaid, David and Park, A. -La	https://search.ebscohost.com/login.aspx?direct=true&db=psyh&AN=2023-52856-001&site=ehost-live		Cambridge University Press	McDaid, David	Mental health expenditure accounts for just 2.1% of total domestic governmental health expenditure per capita. There is an economic, as well as moral, imperative to invest more in mental health given the long-term adverse impacts of mental disorders. This paper focuses on how economic evidence can be used to support the case for action on global mental health, focusing on refugees and people disp…	Excluded	Accession Number: 2023-52856-001. Partial author list: First Author & Affiliation: McDaid, David; Care Policy and Evaluation Centre, Department of Health Policy, London School of Economics and Political Science, London, United Kingdom, d.mcdaid@lse.ac.uk ORCID: 0000-0003-0744-2664. Release Date: 20231026. Publication Type: Journal (0100), Peer Reviewed Journal (0110). Format Covered: Electronic. …	10.1017/gmh.2023.1	forced displacement;health economics;conflict;global mental health policy;global mental health;Conflict;Economics;Intervention;Mental Health;Refugees;Health Care Policy;Global Mental Health			PsycInfo
rayyan-100751476	Parent and child wellbeing in a humanitarian context	2023			Dissertation Abstracts International: Section B: The Sciences and Engineering	["0419-4217", "979-8379709396"]	84	12		Cohen, Flora	https://search.ebscohost.com/login.aspx?direct=true&db=psyh&AN=2023-93854-143&site=ehost-live		ProQuest Information & Learning		There are increasingly more children and families affected by conflict and displacement. Conflict and displacement can cause severe mental health challenges and social fragmentation. Programs that support the mental health and wellbeing of communities and families living in humanitarian contexts are vital to improving future outcomes. This dissertation utilizes evidence from a psychosocial suppor…	Excluded	Accession Number: 2023-93854-143. Other Journal Title: Dissertation Abstracts International. Partial author list: First Author & Affiliation: Cohen, Flora; Washington University in St. Louis, Social Work, US. Release Date: 20230928. Publication Type: Dissertation Abstract (0400). Format Covered: Electronic. Document Type: Dissertation. Dissertation Number: AAI30526177. ISBN: 979-8379709396. Langu…		Children;Humanitarian context;Intervention;Parenting;Childhood Development;Conflict;Family Conflict;Mental Health;Well Being			PsycInfo
rayyan-100751478	Do refugees with better mental health better integrate? Evidence from the Building a New Life in Australia longitudinal survey	2023	12		Health Economics	["1057-9230", "1099-1050"]	32	12	2819-2835	Dang, Haiâ€Anh H. and Trinh, Trongâ€Anh and Verme, Paolo	https://search.ebscohost.com/login.aspx?direct=true&db=psyh&AN=2024-24621-009&site=ehost-live		John Wiley & Sons	Dang, Haiâ€Anh H.	Hardly any evidence exists on the effects of mental distress on refugee labor outcomes. We offer the first study on this topic in the context of Australia, one of the host countries with the largest number of refugees per capita in the world. Analyzing the Building a New Life in Australia longitudinal survey, we exploit the variations in traumatic experiences of refugees interacted with postâ€re…	Included	Accession Number: 2024-24621-009. PMID: 37671984 Partial author list: First Author & Affiliation: Dang, Haiâ€Anh H.; Living Standards Measurement Study, Development Data Group, World Bank, Washington, DC, US, hdang@worldbank.org ORCID: 0000-0003-4913-5291. Release Date: 20231204. Publication Type: Journal (0100), Peer Reviewed Journal (0110). Format Covered: Electronic. Document Type: Journal Ar…	10.1002/hec.4750	Australia;BNLA longitudinal survey;instrumental variable;labor outcomes;mental health;refugees;Humans;Mental Health;Refugees;Mental Disorders;Longitudinal Studies;Australia;Mental Health;Refugees;Social Integration			PsycInfo
rayyan-100751479	The effect of a school-based creative expression program on immigrant and refugee childrenâ€™s mental health and classroom social relationships: A cluster randomized trial in elementary school	2022			American Journal of Orthopsychiatry	["0002-9432", "1939-0025"]	92	5	599-615	Kevers, Ruth and Spaas, Caroline and Derluyn, Ilse and de Smet, Sofie and Van Den Noortgate, Wim and Colpin, Hilde and De Haene, Lucia	https://search.ebscohost.com/login.aspx?direct=true&db=psyh&AN=2022-76182-001&site=ehost-live		Educational Publishing Foundation	Spaas, Caroline, Parenting and Special Education Research Unit, Faculty of Psychology and Educational Sciences, University of Leuven, Leopold Vanderkelenstraat 32 (Box 3765), B-3000, Leuven, Belgium	This study evaluated the effects of a school-based creative expression program on mental health and classroom social relationships in elementary school children with refugee and nonrefugee migration backgrounds. It was hypothesized that children receiving the intervention would report less externalizing and internalizing problem behaviors, less posttraumatic functioning, and more positive classro…	Included	Accession Number: 2022-76182-001. Partial author list: First Author & Affiliation: Kevers, Ruth; Parenting and Special Education Research Unit, Faculty of Psychology and Educational Sciences, University of Leuven, Leuven, Belgium. Other Publishers: American Orthopsychiatric Association, Inc.; Wiley-Blackwell Publishing Ltd. Release Date: 20220627. Correction Date: 20220825. Publication Type: Jour…	10.1037/ort0000628	refugee children;immigrant children;mental health;school-based intervention;creative expression workshops;Creativity;Elementary School Students;Immigration;Refugees;School Based Intervention;Classrooms;Mental Health;Posttesting;Social Networks			PsycInfo
rayyan-100751480	Reconsidering the conceptualization of resilience: The experiences of refugee and immigrant youth in Montreal	2023	8		Applied Research in Quality of Life	["1871-2584", "1871-2576"]	18	4	1591-1615	Gyan, Charles and Chireh, Batholomew and Chuks-Eboka, Noelle and Yeboah, Ata Senior	https://search.ebscohost.com/login.aspx?direct=true&db=psyh&AN=2023-50001-001&site=ehost-live		Springer	Gyan, Charles	Over the last two decades, immigrant and refugee integration service agencies in Canada have been incorporating a focus on resiliency in their work and hold 'fostering resilience' as a primary goal of services. These agencies focus on helping their clients enhance resilience in response to their integration challenges. Refugee and immigrant youth (RIY) face intersectional vulnerabilities during t…	Excluded	Accession Number: 2023-50001-001. Partial author list: First Author & Affiliation: Gyan, Charles; School of Social Work, McGill University, MontrÃ©al, PQ, Canada, charles.gyan@mcgill.ca ORCID: 0000-0001-5737-8475. Release Date: 20230227. Correction Date: 20231005. Publication Type: Journal (0100), Peer Reviewed Journal (0110). Format Covered: Electronic. Document Type: Journal Article. Language: …	10.1007/s11482-023-10154-3	Refugee & immigrant youth;integration;vulnerability;resilience;resettlement;Immigration;Refugees;Resilience (Psychological);Social Integration;Emerging Adulthood			PsycInfo
rayyan-100751481	Integration and urban citizenship: A socialâ€psychological approach to refugee integration through active constructions of place attachment to the city	2023	8	13	Political Psychology	["0162-895X", "1467-9221"]				Zisakou, Anastasia and Figgou, Lia and Andreouli, Eleni	https://search.ebscohost.com/login.aspx?direct=true&db=psyh&AN=2024-00300-001&site=ehost-live		Wiley-Blackwell Publishing Ltd.		The current research explores refugee integration through the analysis of active constructions of everyday life in Greek cities. It draws from critical social and political psychology literature that explores spatial aspects of intergroup relations and developments in citizenship and migration studies. For the purposes of the study, 25 walking interviews with refugees from Afghanistan, Egypt, Ira…	Excluded	Accession Number: 2024-00300-001. Partial author list: First Author & Affiliation: Zisakou, Anastasia; School of Psychology, Aristotle University of Thessaloniki, Thessaloniki, Greece, azisakou@psy.auth.gr ORCID: 0000-0002-8754-6262. Other Publishers: Blackwell Publishing. Release Date: 20230824. Publication Type: Journal (0100), Peer Reviewed Journal (0110). Format Covered: Electronic. Document …	10.1111/pops.12919	Greek cities;place attachment;refugee integration;social psychology;urban citizenship;Attachment Behavior;Citizenship;Refugees;Social Integration			PsycInfo
rayyan-100751483	Understanding mechanisms of change in a family-based preventive mental health intervention for refugees by refugees in New England	2023	2		Transcultural Psychiatry	["1363-4615", "1461-7471"]	60	1	142-155	DiClemente-Bosco, Kira and Neville, Sarah Elizabeth and Berent, Jenna M. and Farrar, Jordan and Mishra, Tej and Abdi, Abdirahman and Beardslee, William R. and Creswell, John W. and Betancourt, Theresa S.	https://search.ebscohost.com/login.aspx?direct=true&db=psyh&AN=2023-62431-013&site=ehost-live		Sage Publications	DiClemente-Bosco, Kira, Department of Behavioral and Social Sciences, Brown University, School of Public Health, 121 South Main St., Box GS121-3, Providence, RI, US, 02912	Transnational migration of refugees is associated with poor mental health, particularly among children. We conducted a pilot trial of the Family Strengthening Intervention for Refugees (FSI-R), using a community-based participatory research (CBPR) approach to deliver a home-based intervention 'for refugees by refugees' to improve family functioning and child mental health. N = 80 refugee families…	Included	Accession Number: 2023-62431-013. PMID: 35989681 Other Journal Title: Transcultural Psychiatric Research Review. Partial author list: First Author & Affiliation: DiClemente-Bosco, Kira; Department of Behavioral and Social Sciences, Brown University, School of Public Health, Providence, RI, US, kira_diclemente@brown.edu ORCID: 0000-0002-1827-4662. Release Date: 20231019. Publication Type: Journal …	10.1177/13634615221111627	adolescent health;child health;community-based participatory research;intervention;mental health;refugee;Family Intervention;Family;Mental Health;Peer Counseling;Refugees;Preventive Mental Health Services;Community Resources			PsycInfo
rayyan-100751485	Professional learning supporting multilingual childrenâ€™s social and emotional development in diverse australian early childhood education and care settings	2024	2	6	Early Childhood Education Journal	["1082-3301", "1573-1707"]				McInnes, Elspeth and Whitington, Victoria and Neill, Bec and Farndale, Amy	https://search.ebscohost.com/login.aspx?direct=true&db=psyh&AN=2024-53149-001&site=ehost-live		Springer	McInnes, Elspeth	This research examined the conditions under which codesigned approaches to educator professional learning in multilingual, birth to five settings were accessible and supportive of childrenâ€™s social and emotional development across diverse types of Australian early childhood services. The research sites, in the suburbs of a capital city, comprised a long day childcare center, two short term info…	Excluded	Accession Number: 2024-53149-001. Partial author list: First Author & Affiliation: McInnes, Elspeth; Centre for Research in Educational and Social Inclusion, University of South Australia, UniSA Education Futures, Adelaide, Australia, elspeth.mcinnes@unisa.edu.au ORCID: 0000-0002-1677-572X. Release Date: 20240215. Publication Type: Journal (0100), Peer Reviewed Journal (0110). Format Covered: Ele…	10.1007/s10643-023-01620-6	Professional learning;Social and emotional development;Early childhood education and care;Migrant and refugee families;Multilingual children;Child Care;Multilingualism;Socioemotional Functioning			PsycInfo
rayyan-100751486	Youth capacity building and leadership through CBPR and conflict transformation with the Montagnard refugeeâ€origin community	2023			Journal of Leadership Studies	["1935-2611", "1935-262X"]	17	2	53-61	Morrison, Sharon D. and Young, Andrew J. and Sudha, S.	https://search.ebscohost.com/login.aspx?direct=true&db=psyh&AN=2024-03023-007&site=ehost-live		John Wiley & Sons	Morrison, Sharon D., Department of Public Health Education, University of North Carolina Greensboro, Greensboro, NC, US	This article discusses youth capacity building and leadership through community-based participatory research (CBPR) and conflict transformation with the montagnard refugeeâ€origin community. Although the Montagnard Hypertension project has since concluded, youth involvement and leadership in health-related CBPR and other collaborative health initiatives remain strong across our ongoing academic …	Included	Accession Number: 2024-03023-007. Partial author list: First Author & Affiliation: Morrison, Sharon D.; Department of Public Health Education, University of North Carolina Greensboro, Greensboro, NC, US, sdmorri2@uncg.edu ORCID: 0000-0002-4093-6976. Release Date: 20230928. Publication Type: Journal (0100), Peer Reviewed Journal (0110). Format Covered: Electronic. Document Type: Journal Article. L…	10.1002/jls.21857	youth capacity building;leadership;community-based participatory research;conflict transformation;refugees;College Students;Community Facilities;Community Involvement;Indigenous Populations;Leadership;Refugees;Tribes;Action Research			PsycInfo
rayyan-100751487	Sexual risk behaviors among young migrants and key populations in Sweden	2023			Dissertation Abstracts International Section A: Humanities and Social Sciences	["0419-4209", "979-8379662509"]	84	12		Causevic, Sara	https://search.ebscohost.com/login.aspx?direct=true&db=psyh&AN=2023-93848-198&site=ehost-live		ProQuest Information & Learning		Background: The approximate number of young migrants (aged 15 to 24 years) is almost 32 million globally. In Sweden, in 2022, nearly 2.5% of all citizens were foreign-born aged 15-24. Previous research has shown that young migrants are at increased risk of engaging in sexual risk behaviors, including sexual minorities, such as men who have sex with men (MSM). In addition, migrants can suffer from…	Excluded	Accession Number: 2023-93848-198. Other Journal Title: Dissertation Abstracts International. Partial author list: First Author & Affiliation: Causevic, Sara; Karolinska Institutet (Sweden), Sweden. Release Date: 20230911. Publication Type: Dissertation Abstract (0400). Format Covered: Electronic. Document Type: Dissertation. Dissertation Number: AAI30498890. ISBN: 979-8379662509. Language: Englis…		sexual risk behaviors;young migrants;MSM;risk factors;mental health;Family;Human Migration;Mental Health;Sexual Risk Taking;Interpersonal Relationships;Same Sex Intercourse;European Cultural Groups			PsycInfo
rayyan-100751488	A community-based organization in North Carolina: Facilitating transitions from high school to college for refugee-background students	2023			The School Community Journal	["1059-308X", "2379-397X"]	33	2	63-95	Turner, Alison M. and Mann, Jennifer C.	https://search.ebscohost.com/login.aspx?direct=true&db=psyh&AN=2024-47757-003&site=ehost-live		Academic Development Institute	Turner, Alison M., North Carolina State University, Department of World Languages and Cultures, 325 Withers Hall/Campus Box 8106, 101 Lampe Dr., Raleigh, NC, US, 27607	The purpose of this study is to explore how one community-based organization supports adolescents through the transition from high school to college, specifically looking at the experiences of three late-arriving refugee-background students who successfully gained access to higher education. Through the critical conceptual framework of community cultural wealth (Yosso, 2005), we present this case…	Included	Accession Number: 2024-47757-003. Partial author list: First Author & Affiliation: Turner, Alison M.; Teaching English to Speakers of Other Languages (TESOL), North Carolina State University, Raleigh, NC, US, amturne3@ncsu.edu. Release Date: 20240506. Publication Type: Journal (0100), Peer Reviewed Journal (0110). Format Covered: Print. Document Type: Journal Article. Language: English. Major Des…		community-based organizations;transition;high school;college;experiences;refugee-background students;college access;higher education;educational attainment;community cultural wealth;adolescents;North Carolina;United States;College Students;Communities;High Schools;Higher Education;Life Experiences;Organizations;Refugees;College Transition			PsycInfo
rayyan-100751489	Supporting immigrant and refugee family cohesion: Using the Kakoâ€™o family mentorship model	2023			School-based family counseling with refugees and immigrants.	["9780367564674", "978-1-003-09789-1", "978-0-367-56469-8"]			194-205	Selimos, Erwin D.	https://search.ebscohost.com/login.aspx?direct=true&db=psyh&AN=2023-35904-012&site=ehost-live		Routledge	New York, NY	Immigrant and refugee family resettlement can have adverse effects on family cohesion. Given that strong family life is a critical factor in children's development, a practical question arises as to what the school-based family counseling (SBFC) practitioner can do to promote family cohesion and stability within the context of resettlement. This chapter, which addresses the family prevention sect…	Included	Accession Number: 2023-35904-012. Partial author list: First Author & Affiliation: Selimos, Erwin D.; West Shore Community College, Scottville, MI, US. Release Date: 20230406. Publication Type: Book (0200), Edited Book (0280). Format Covered: Print. Document Type: Chapter. ISBN: 9780367564674, ISBN Paperback; 978-1-003-09789-1, ISBN Digital (undefined format); 978-0-367-56469-8, ISBN Hardcover. L…		cultural diversity;family cohesion;immigrants;Kako'o family mentoring program;refugee families;school-based family counseling;social support;well-being;Family Therapy;Group Cohesion;Immigration;Mentor;Refugees;School Based Intervention;Well Being;Cultural Diversity			PsycInfo
rayyan-100751495	The social emotional experiences of refugee children	2023			Dissertation Abstracts International: Section B: The Sciences and Engineering	["0419-4217", "979-8357539045"]	84	5		Hernandez, Kristine	https://search.ebscohost.com/login.aspx?direct=true&db=psyh&AN=2023-33085-069&site=ehost-live		ProQuest Information & Learning		The purpose of this study was to explore the strength and direction of the relationship between parental social capital and resilience in refugee children. The study population included 103 matched pairs of parents and refugee children between the ages of five and 10. Quantitative methods were used to analyze archival data collected between 2020 and 2021 from a refugee center in an urban region o…	Excluded	Accession Number: 2023-33085-069. Other Journal Title: Dissertation Abstracts International. Partial author list: First Author & Affiliation: Hernandez, Kristine; William James College, Clinical Psychology, US. Release Date: 20230323. Publication Type: Dissertation Abstract (0400). Format Covered: Electronic. Document Type: Dissertation. Dissertation Number: AAI28963413. ISBN: 979-8357539045. Lan…		Childhood trauma;Global mental health;Immigration policy;Refugee children;Social-emotional well-being;parental social capital;resilience;Experiences (Events);Refugees;Resilience (Psychological);Social Capital;Global Health;Parents;Trauma;Well Being;Child Characteristics			PsycInfo
rayyan-100751497	Place-making and its impact on health and wellbeing among recently resettled refugees in high income contexts: A scoping review	2023	5		Health & Place	["1353-8292", "1873-2054"]	81		2025-12-01	Yashadhana, Aryati and Alloun, Esther and Serova, Nina and de Leeuw, Evelyne and Mengesha, Zelalem	https://search.ebscohost.com/login.aspx?direct=true&db=psyh&AN=2023-71332-001&site=ehost-live		Elsevier Science	Yashadhana, Aryati, University of New South Wales Sydney (UNSW), Level 3 AGSM, Sydney, NSW, Australia, 2052	Relational place-making aspects are particularly relevant in this regard, as they emphasise agency and active participation, rather than focusing on top-down, structural expressions of place-making which may or may not reflect the sociocultural values or priorities of resettled refugees. There are very few studies that have applied the concept of placemaking, or considered the therapeutic aspects…	Excluded	Accession Number: 2023-71332-001. Partial author list: First Author & Affiliation: Yashadhana, Aryati; Centre for Primary Health Care & Equity, University of New South Wales Sydney, Sydney, NSW, Australia, a.yashadhana@unsw.edu.au ORCID: 0000-0003-2573-8637. Other Publishers: Pergamon. Release Date: 20240513. Publication Type: Journal (0100), Peer Reviewed Journal (0110). Format Covered: Electron…	10.1016/j.healthplace.2023.103003	Place-making;Refugee;Health;Wellbeing;Housing;Immigration;Refugees;Social Adjustment;Upper Income Level;Well Being;Belonging;Health Outcomes			PsycInfo
rayyan-100751500	Sew to speak: Common threads project psychotherapy circles	2023			Groupwork with refugees and survivors of human rights abuses: The power of togetherness.	["9781032043906", "978-1-003-19297-8", "978-1-032-04388-3"]			211-223	Cohen, Rachel	https://search.ebscohost.com/login.aspx?direct=true&db=psyh&AN=2023-34200-019&site=ehost-live		Routledge	New York, NY	Our deepest human experiences â€“ whether of love, terror, loss, awe, or despair â€“ seem to defy words. We often use the term 'unspeakable' to refer to atrocities that are generated by war and human rights violations. There is a compelling case to be made that in order to process the experience of violence, we need to access expressive channels that exist in the realm beyond words. This is the b…	Included	Accession Number: 2023-34200-019. Partial author list: First Author & Affiliation: Cohen, Rachel. Release Date: 20230629. Publication Type: Book (0200), Edited Book (0280). Format Covered: Print. Document Type: Chapter. ISBN: 9781032043906, ISBN Hardcover; 978-1-003-19297-8, ISBN Digital (undefined format); 978-1-032-04388-3, ISBN Paperback. Language: English. Major Descriptor: Art Therapy; Emoti…		Common Threads Project;crisis intervention;human rights violations;humanitarian context;long-term psychological recovery;sexual and gender-based violence;sexual violence;trauma;story cloth-making;recovery needs;women & girls;Art Therapy;Emotional Trauma;Group Psychotherapy;Human Rights;Refugees;Storytelling;Sexual Violence;Gender Violence			PsycInfo
rayyan-100751502	Lâ€™intÃ©gration socio-professionnelle des personnes rÃ©fugiÃ©es: Obstacles, ressources et dynamiques vocationnelles = The socio-professional integration of refugee persons: Obstacles, resources, and vocational dynamics	2023	6		Orientation Scolaire et Professionnelle	["0249-6739", "2104-3795"]	52	2	251-278	Fedrigo, Laurence and Masdonati, Jonas	https://search.ebscohost.com/login.aspx?direct=true&db=psyh&AN=2024-14485-003&site=ehost-live		Institut National d'Etude du Travail et d'Orientation Professionnelle INETOP	Fedrigo, Laurence	The increase in the number of displaced persons around the world raises many questions about the integration of refugee persons in host countries. Based on the thematic analysis of 22 interviews with refugee persons in Switzerland, this contribution proposes an exploration of the different individual, social, contextual, and institutional factors at play in their integration process. More specifi…	Excluded	Accession Number: 2024-14485-003. Translated Title: The socio-professional integration of refugee persons: Obstacles, resources, and vocational dynamics. Translated Serial Title: Educational and Vocational Guidance. Other Journal Title: BINOP: Bulletin de l'Institut National d'Etude du Travail et d'Orientation Professionnelle. Partial author list: First Author & Affiliation: Fedrigo, Laurence; Un…	10.4000/osp.17390	refugee persons;psychology of working theory;integration;Occupational Choice;Occupational Guidance;Refugees;Social Integration			PsycInfo
rayyan-100751503	Settlement-integrated refugee mental health	2022	11		Canadian Psychology / Psychologie canadienne	["0708-5591", "1878-7304", "978-1-4338-9631-6"]	63	4	667-677	Huminuik, Kirby and Eslami, Mohsen and Sherrell, Kathy and Friesen, Chris	https://search.ebscohost.com/login.aspx?direct=true&db=psyh&AN=2023-22420-008&site=ehost-live		Educational Publishing Foundation	Huminuik, Kirby, Counselling Services, University of British Columbia, 1874 East Mall, Vancouver, BC, Canada, V6T 1Z1	In this community-based naturalistic study, we investigated a 'settlement-integrated' model of mental health care for refugees. Mental health care was coordinated through a settlement agency and a team of multilingual, culturally responsive settlement workers and counsellors, who provided supported referrals and counselling to address symptoms of anxiety, depression, and posttraumatic stress diso…	Included	Accession Number: 2023-22420-008. Other Journal Title: Canadian Psychological Review / Psychologie Canadienne; Canadian Psychologist / Psychologie canadienne; The Canadian Psychologist. Partial author list: First Author & Affiliation: Huminuik, Kirby; Counselling Services, University of British Columbia, Vancouver, BC, Canada, kirbyhuminuik@gmail.com ORCID: 0000-0002-9626-8313. Other Publishers: …	10.1037/cap0000345	mixed-methods;refugee mental health;community-based research;Anxiety;Major Depression;Mental Health Services;Posttraumatic Stress Disorder;Refugees;Anxiety Management;Communities;Cultural Sensitivity;Mental Health;Questionnaires;Social Adjustment			PsycInfo
rayyan-100751504	Future plans and integration in the Greek cities: Time as a resource and implication of belonging in refugeesâ€™ discourse	2023	10	30	Peace and Conflict: Journal of Peace Psychology	["1078-1919", "1532-7949"]				Zisakou, Anastasia and Figgou, Lia and Baka, Aphrodite	https://search.ebscohost.com/login.aspx?direct=true&db=psyh&AN=2024-20843-001&site=ehost-live		Educational Publishing Foundation	Zisakou, Anastasia, Faculty of Philosophy, School of Psychology, Aristotle University of Thessaloniki, 54124, Thessaloniki, Greece	This research focuses on accounts of refugeesâ€™ future plans and documents the ways in which temporal constructions are used as a resource and implication of claims for belonging. For the purposes of the study, 25 walking interviews in the cities of Thessaloniki and Athens (Greece) with refugees from Afghanistan, Bangladesh, Egypt, Pakistan, the Ivory Coast, Somalia, and Palestine were conducted…	Excluded	Accession Number: 2024-20843-001. Partial author list: First Author & Affiliation: Zisakou, Anastasia; Faculty of Philosophy, School of Psychology, Aristotle University of Thessaloniki, Thessaloniki, Greece, azisakou@psy.auth.gr ORCID: 0000-0002-8754-6262. Other Publishers: Lawrence Erlbaum; Taylor & Francis. Release Date: 20231030. Publication Type: Journal (0100), Peer Reviewed Journal (0110). …	10.1037/pac0000703	Greece;time;belonging;refugee integration;future plans;Future;Refugees;Social Integration;Urban Environments;Belonging			PsycInfo
rayyan-100751506	Exploring mental health and development in refugee children through systematic play assessment	2023	8	25	Child Psychiatry and Human Development	["0009-398X", "1573-3327"]				Bernhardt, Katharina and Le Beherec, Saskia and Uppendahl, Jana and Baur, Marie-Anna and Klosinski, Matthias and Mall, Volker and Hahnefeld, Andrea	https://search.ebscohost.com/login.aspx?direct=true&db=psyh&AN=2024-04333-001&site=ehost-live		Springer	Bernhardt, Katharina	To evaluate a standardized play observation as a measure of young childrenâ€™s mental health and development in a clinical and refugee population. We conducted individual play observations with 70 refugee children aged 3- to 6-years and compared them to a clinical group of 111 age-matched children regarding their level of play development, social interaction during play, traumatic re-enactments, …	Excluded	Accession Number: 2024-04333-001. Partial author list: First Author & Affiliation: Bernhardt, Katharina; Technical University of Munich, Munich, Germany, katharina.bernhardt@tum.de. Release Date: 20230904. Publication Type: Journal (0100), Peer Reviewed Journal (0110). Format Covered: Electronic. Document Type: Journal Article. Language: English. Major Descriptor: Childhood Development; Childhood…	10.1007/s10578-023-01584-z	Child;Displacement;Migration;Trauma;Development;Play observation;Childhood Development;Childhood Play Development;Mental Health;Refugees;Socioemotional Functioning			PsycInfo
rayyan-100751507	â€˜My new home?â€™: Strategies and challenges of refugee integration programs in Portugal	2022	11		Journal of Community Psychology	["0090-4392", "1520-6629"]	50	8	3792-3808	Constantino, Catarina and Minas, Maria	https://search.ebscohost.com/login.aspx?direct=true&db=psyh&AN=2022-61902-001&site=ehost-live		John Wiley & Sons	Constantino, Catarina, Faculdade de Psicologia, Universidade de Lisboa, Lisbon, Portugal	Europe is experiencing the greatest humanitarian crisis since the Second World War, which is reflected in an unprecedented influx of refugees into Europe. Against this backdrop, the effective strategies and challenges faced by the programs designed to facilitate the integration of refugees need to be understood. Portugal, together with other countries, has opened its doors to refugees. In this st…	Excluded	Accession Number: 2022-61902-001. PMID: 35535929 Partial author list: First Author & Affiliation: Constantino, Catarina; Faculdade de Psicologia, Universidade de Lisboa, Lisbon, Portugal, catarinaconstantino04@gmail.com ORCID: 0000-0001-5971-6714. Release Date: 20220512. Correction Date: 20220929. Publication Type: Journal (0100), Peer Reviewed Journal (0110). Format Covered: Electronic. Document…	10.1002/jcop.22873	bet practices;challenges;integration programs;Portugal;refugees;strategies;Humans;Portugal;Refugees;Refugees;Social Integration;Best Practices;Strategies			PsycInfo
rayyan-100751510	Findings from a structured adaptation process for the SafeCare parenting program to address family needs in a diverse refugee community	2022	7		Research on Social Work Practice	["1049-7315", "1552-7581"]	32	5	553-566	Self-Brown, Shannon and Weeks, Erin A. and Perry, Elizabeth W. and Lee, NaeHyung and Rivers, Danielle E. S. and Reuben, Katherine and Rao, Nikita and O'Connor, Mary Helen and Feinberg, Iris and Willging, Cathleen and Whitaker, Daniel J.	https://search.ebscohost.com/login.aspx?direct=true&db=psyh&AN=2022-75771-011&site=ehost-live		Sage Publications	Self-Brown, Shannon, School of Public Health, Georgia State University, National SafeCare Training and Research Center, PO Box 3995, Atlanta, GA, US, 30302	Social workers can promote resiliency among refugee families by referring them to evidence-based programs to reduce the stressors of resettlement. The purpose of this study was to complete a structured adaptation process with the SafeCareÂ® program for implementation in a refugee resettlement community. Participants included 21 members of an adaptation team made up of administrators, supervisors,…	Included	Accession Number: 2022-75771-011. Partial author list: First Author & Affiliation: Self-Brown, Shannon; School of Public Health, Georgia State University, Atlanta, GA, US, sselfbrown@gsu.edu ORCID: 0000-0002-9372-6948. Release Date: 20240926. Publication Type: Journal (0100), Peer Reviewed Journal (0110). Format Covered: Electronic. Document Type: Journal Article. Language: English. Major Descrip…	10.1177/10497315221079237	refugee;adaptation;community-based participatory research;positive parenting;evidence-based parenting;Adaptation;Community Involvement;Evidence Based Practice;Family;Refugees;Parenting;Community Health			PsycInfo
rayyan-100751511	Wartime violence and intimate partner violence	2023			Gender-based violence: A comprehensive guide.	["978-3-031-05639-0", "978-3-031-05640-6"]			335-349	Istratii, Romina	https://search.ebscohost.com/login.aspx?direct=true&db=psyh&AN=2024-23616-025&site=ehost-live		Springer Nature Switzerland AG	Istratii, Romina, School of History, Religions and Philosophies, SOAS University of London, London, United Kingdom Cham	The current chapter discusses the relationship between wartime and intimate partner violence, focusing on womenâ€™s perspectives and experiences of the effects of war on their partners and the family context. The review engaged with studies drawn primarily from North America, Africa, Latin America, the Levant, and South Asia and examined intimate partner violence within military populations, civi…	Excluded	Accession Number: 2024-23616-025. Partial author list: First Author & Affiliation: Istratii, Romina; School of History, Religions and Philosophies, SOAS University of London, London, United Kingdom, ri5@soas.ac.uk. Release Date: 20240205. Publication Type: Book (0200), Edited Book (0280). Format Covered: Print. Document Type: Chapter. ISBN: 978-3-031-05639-0, ISBN Hardcover; 978-3-031-05640-6, IS…	10.1007/978-3-031-05640-6_25	Intimate partner violence;War-related violence;Post-conflict;Displacement;Womenâ€™ s perspectives;war;family;Conflict;Family;Human Females;Intimate Partner Violence;War;Gender Violence;Human Displacement			PsycInfo
rayyan-100751514	The use of social and cultural capital as refugee mothers transition their children to Ontario education	2023			Dissertation Abstracts International: Section B: The Sciences and Engineering	["0419-4217", "979-8845478160"]	84	3		Brewer, Courtney A.	https://search.ebscohost.com/login.aspx?direct=true&db=psyh&AN=2023-10937-015&site=ehost-live		ProQuest Information & Learning		This study focused on Syrian refugee mothers' experiences in transitioning their children to new school systems in Ontario, Canada. In 2015, the Canadian government committed to resettling 25000 Syrian refugees and processing higher numbers of refugee claims in the years following. Despite the increased number of refugees in Canada, there has been limited attention to perspectives of mothers in r…	Excluded	Accession Number: 2023-10937-015. Other Journal Title: Dissertation Abstracts International. Partial author list: First Author & Affiliation: Brewer, Courtney A.; The University of Western Ontario (Canada), Canada. Release Date: 20230126. Publication Type: Dissertation Abstract (0400). Format Covered: Electronic. Document Type: Dissertation. Dissertation Number: AAI29246393. ISBN: 979-8845478160.…		Syrian refugee mothers;transition to new Canadian school system;Syrian children;social & cultural capital;Life Changes;Mothers;Refugees;Social Capital;Sociocultural Factors;Parental Role;Schools;Child Characteristics			PsycInfo
rayyan-100751515	Evaluation of the impact of a healthy relationship program among US Refugees	2021	12		Family Relations: An Interdisciplinary Journal of Applied Family Studies	["0197-6664", "1741-3729"]	70	5	1643-1656	Young, Michael and Salerno, Jennifer and Rockhill, Sarah and Hernandez, Aida and DeMaria, Rita	https://search.ebscohost.com/login.aspx?direct=true&db=psyh&AN=2021-57912-001&site=ehost-live		Wiley-Blackwell Publishing Ltd.	Young, Michael	Summary: This study evaluated a program developed by the U.S. Committee for Refugees and Immigrants; Refugee Family Strengthening Program (RFS). The study examined whether two interventions based on RFS produced significant improvements for participants in four outcome measures, when compared to controls. The study used a randomized control trial design. Findings: Significant differences between …	Included	Accession Number: 2021-57912-001. Other Journal Title: The Coordinator; The Family Coordinator; The Family Life Coordinator. Partial author list: First Author & Affiliation: Young, Michael; Educational Evaluators, WI, US, evidence_based@yahoo.com ORCID: 0000-0001-6910-1801. Other Publishers: Blackwell Publishing. Release Date: 20210617. Correction Date: 20230330. Publication Type: Journal (0100),…	10.1111/fare.12563	Immigrants and Refugees;Family Strengthening;Randomized Control Trial;Economics;Family;Immigration;Refugees;Interpersonal Relationships;Conflict;Treatment Outcomes			PsycInfo
rayyan-100751516	Building community: Connecting refugee and Canadian families	2022	7		Cultural Diversity & Ethnic Minority Psychology	["1099-9809", "1939-0106", "978-1-4338-9598-2"]	28	3	338-348	Costigan, Catherine L. and Taknint, Joelle T. and Mudryk, Elijah and Al Qudayri, Bushra	https://search.ebscohost.com/login.aspx?direct=true&db=psyh&AN=2022-16343-001&site=ehost-live		Educational Publishing Foundation	Costigan, Catherine L., Department of Psychology, University of Victoria, P.O. Box 1700 STN CSC, Victoria, BC, Canada, V8W 2Y2	Objectives: This article reports on an investigation of factors that promote or impede the development of social cohesion in communities receiving refugee newcomers largely of Middle Eastern and North African (MENA) backgrounds. This community-based research was completed in collaboration with a community partnerâ€”a settlement agency dedicated to supporting people with immigrant and refugee back…	Excluded	Accession Number: 2022-16343-001. PMID: 34941281 Other Journal Title: Cultural Diversity and Ethnic Minority Psychology; Cultural Diversity and Mental Health. Partial author list: First Author & Affiliation: Costigan, Catherine L.; Department of Psychology, University of Victoria, Victoria, BC, Canada, costigan@uvic.ca ORCID: 0000-0002-6586-960X. Other Publishers: John Wiley & Sons, Inc. Release …	10.1037/cdp0000428	refugees;community-based research;social cohesion;Canada;Emigrants and Immigrants;Humans;Narration;Refugees;Community Facilities;Community Services;Family;Group Cohesion;Refugees;African Cultural Groups;Social Interaction;Social Cohesion			PsycInfo
rayyan-100751518	Refugees of conflict, casualties of conjecture: The Trojan horse theory of terrorism and its implications for asylum	2022	8		Terrorism and Political Violence	["0954-6553", "1556-1836"]	34	6	1144-1161	Eybergen, Cory and Andresen, Martin A.	https://search.ebscohost.com/login.aspx?direct=true&db=psyh&AN=2022-92216-006&site=ehost-live		Taylor & Francis	Eybergen, Cory, School of Criminology, Simon Fraser University, 8888 University Drive, Burnaby, BC, Canada, V5A 1S6	There are more displaced persons worldwide today than there ever has been before. Many countries, despite the urgent need for collective effort in providing for these persons, have been slow to accommodate them. Applicants continue to face stringent legal and practical barriers to asylum, even in countries party to the various international refugee agreements. Restrictions on applications are rou…	Excluded	Accession Number: 2022-92216-006. Partial author list: First Author & Affiliation: Eybergen, Cory; School of Criminology, Simon Fraser University, Burnaby, BC, Canada, cory_eybergen@sfu.ca. Release Date: 20221212. Publication Type: Journal (0100), Peer Reviewed Journal (0110). Format Covered: Electronic. Document Type: Journal Article. Language: English. Major Descriptor: Conflict; Refugees; Terr…	10.1080/09546553.2020.1763962	Terrorism;refugees;displaced persons;count regression;Conflict;Refugees;Terrorism;War;National Security;Public Sector;Violence			PsycInfo
rayyan-100751519	The impact acculturation has on cultural identity formation among Syrian refugee children and adolescents displaced in Lebanon	2023			Dissertation Abstracts International: Section B: The Sciences and Engineering	["0419-4217", "979-8351430881"]	84	3		Bouz, Nadine	https://search.ebscohost.com/login.aspx?direct=true&db=psyh&AN=2023-10940-291&site=ehost-live		ProQuest Information & Learning		Since the Syrian conflict began in 2011, around 5 million Syrians have been internally displaced, and another 6.6 million Syrians are now refugees (UNHCR, Future of Syria: Refugee Children in Crisis, 2012). Lebanon is one of the countries most impacted by Syrian civil war having received approximately 1.5 million Syrian refugees. There are almost 500,000 Syrian refugee minors registered with the …	Excluded	Accession Number: 2023-10940-291. Other Journal Title: Dissertation Abstracts International. Partial author list: First Author & Affiliation: Bouz, Nadine; Azusa Pacific University, Graduate Psychology, US. Release Date: 20230206. Publication Type: Dissertation Abstract (0400). Format Covered: Electronic. Document Type: Dissertation. Dissertation Number: AAI29392106. ISBN: 979-8351430881. Languag…		Acculturation;Children & adolescents;Cultural identity formation;Resettlement;Syrian refugees in Lebanon;Acculturation;Refugees;War;Child Characteristics;Cultural Identity;Adolescent Characteristics			PsycInfo
rayyan-100751520	(Re)conceptualizing integration: An arts-informed study of Kurdish-Turkish asylum claimants' post-migration experiences in Canada	2023			Dissertation Abstracts International Section A: Humanities and Social Sciences	["0419-4209", "979-8357555304"]	84	5		Polat, Zehra Melike	https://search.ebscohost.com/login.aspx?direct=true&db=psyh&AN=2023-33082-190&site=ehost-live		ProQuest Information & Learning		The number of Turkish and Kurdish refugee claimants to Canada has been increasing significantly over the last six years. Despite this increase, there are limited studies that focus on the post-migration experiences of Turkish and Kurdish individuals from refugee backgrounds in Canada. Although policies highlight that knowledge of the host society's language(s) is a key indicator of successful int…	Included	Accession Number: 2023-33082-190. Other Journal Title: Dissertation Abstracts International. Partial author list: First Author & Affiliation: Polat, Zehra Melike; University of Toronto (Canada), Curriculum, Teaching and Learning, Canada. Release Date: 20230320. Publication Type: Dissertation Abstract (0400). Format Covered: Electronic. Document Type: Dissertation. Dissertation Number: AAI29323855…		Arts-informed research;Integration;Language education;Language policy;Refugees;Resettlement;Racial and Ethnic Groups;Refugees;Social Integration;Marginalization;Asylum Seeking;Foreign Language Education;Inclusion			PsycInfo
rayyan-100751525	The language learning of refugee students in Canadian public elementary and secondary schools	2023			Dissertation Abstracts International Section A: Humanities and Social Sciences	["0419-4209", "979-8841577287"]	84	2		Yu, Hongfang	https://search.ebscohost.com/login.aspx?direct=true&db=psyh&AN=2023-01879-099&site=ehost-live		ProQuest Information & Learning		This dissertation investigated the role that funds of knowledge play in refugee students' language acquisition and acculturation to the new school, and the support schools provided for their language learning.This study explores theoretical frameworks related to student ecological environments, second language acquisition, and funds of knowledge that refugee students bring with them to the classr…	Excluded	Accession Number: 2023-01879-099. Other Journal Title: Dissertation Abstracts International. Partial author list: First Author & Affiliation: Yu, Hongfang; The University of Western Ontario (Canada), Canada. Release Date: 20221128. Correction Date: 20221201. Publication Type: Dissertation Abstract (0400). Format Covered: Electronic. Document Type: Dissertation. Dissertation Number: AAI29239942. I…		language learning;refugee students;funds;language acquisition;acculturation;elementary schools;Acculturation;Elementary School Students;Foreign Language Learning;Refugees			PsycInfo
rayyan-100751526	Examining student teachers' understanding of trauma informed and culturally responsive practices with refugee children	2023			Dissertation Abstracts International: Section B: The Sciences and Engineering	["0419-4217", "979-8374416572"]	84	9		Arif, Namra	https://search.ebscohost.com/login.aspx?direct=true&db=psyh&AN=2023-68885-155&site=ehost-live		ProQuest Information & Learning		Children account for 50% of the worlds refugee population (UNHCR, 2019b). This is a vulnerable population that undergoes various traumas. It has been shown that positive psychosocial environments can buffer the effects of trauma in a child's life (Stevens et al., 2016). This is particularly important for refugee children coming to Western countries like the United States, where they face challeng…	Excluded	Accession Number: 2023-68885-155. Other Journal Title: Dissertation Abstracts International. Partial author list: First Author & Affiliation: Arif, Namra; University of Hartford, Professional Psychology, US. Release Date: 20230612. Publication Type: Dissertation Abstract (0400). Format Covered: Electronic. Document Type: Dissertation. Dissertation Number: AAI30001317. ISBN: 979-8374416572. Langua…		Culturally responsive;Refugee;Trauma;Refugees;Student Teachers;Teachers;Trauma			PsycInfo
rayyan-100751527	The crafting community coalition: Promoting female refugee well-being and self-efficacy through occupational engagement	2023			Dissertation Abstracts International Section A: Humanities and Social Sciences	["0419-4209", "979-8368427249"]	84	7		Panico, Jeanine M.	https://search.ebscohost.com/login.aspx?direct=true&db=psyh&AN=2023-46641-109&site=ehost-live		ProQuest Information & Learning		The Crafting COmmuniTy Coalition (C3) aims to promote occupational engagement in female refugees by addressing occupational deprivation and marginalization. The 12-week program will join female refugee participants with occupational therapy students as interventionists, volunteer business consultants, volunteer artists, and sponsoring community-based social service organizations in a collaborativ…	Included	Accession Number: 2023-46641-109. Other Journal Title: Dissertation Abstracts International. Partial author list: First Author & Affiliation: Panico, Jeanine M.; Boston University, Sargent College of Health and Rehabilitation Sciences SAR, US. Release Date: 20230417. Publication Type: Dissertation Abstract (0400). Format Covered: Electronic. Document Type: Dissertation. Dissertation Number: AAI30…		Female refugees;Occupational engagement;Self-efficacy;Crafting community coalition;Community Involvement;Refugees;Self-Efficacy;Well Being			PsycInfo
rayyan-100751528	Dyadic relations between refugees and volunteers: Support exchange and reciprocity experienced in buddy projects in Flanders, Belgium	2023			Current Research in Ecological and Social Psychology	2666-6227	5			Vescan, Iulia Andreea and Van Keer, Rose-Lima and Politi, Emanuele and Roblain, Antoine and Phalet, Karen	https://search.ebscohost.com/login.aspx?direct=true&db=psyh&AN=2024-37845-001&site=ehost-live		Elsevier Science	Van Keer, Rose-Lima	Refugees often leave behind perilous journeys to enter Europe and lengthy asylum procedures that jeopardize their long-term integration trajectory. Therefore, adequate and tailored social support by host society members is key. Although classical social support theories are frequently used in the framework of refugee resettlement and integration, they often neglect the influence of intergroup pow…	Excluded	Accession Number: 2024-37845-001. Partial author list: First Author & Affiliation: Vescan, Iulia Andreea; Katholieke Universiteit, Leuven, Belgium. Release Date: 20240115. Publication Type: Journal (0100), Peer Reviewed Journal (0110). Format Covered: Electronic. Document Type: Journal Article. Language: English. Grant Information: Van Keer, Rose-Lima. Major Descriptor: Dyads; Intergroup Dynamics…	10.1016/j.cresp.2023.100132	Buddy project;Dyadic qualitative interview;Social support;intergroup contact;Refugee integration;Reciprocity;Dyads;Intergroup Dynamics;Reciprocity;Refugees;Social Integration;Social Support;Volunteers			PsycInfo
rayyan-100751529	Advancing community-based participatory research during the COVID-19 pandemic: A methods commentary on the lessons learned from working with community data collectors on a refugee health disparities study	2023	4		Journal of Health Communication	["1081-0730", "1087-0415"]	28		2025-06-02	Disney, Lindsey and Ahmed, Rukhsana and Carnes, Stephanie	https://search.ebscohost.com/login.aspx?direct=true&db=psyh&AN=2023-55098-001&site=ehost-live		Taylor & Francis	Disney, Lindsey	This methods commentary focuses on lessons learned from working with community data collectors on a refugee health disparities study during the COVID-19 pandemic. While there is a strong literature base for community health workers in refugee or migrant communities, there is less known about the procedural elements, challenges, and effectiveness of using community data collectors (CDCs) in resear…	Excluded	Accession Number: 2023-55098-001. Partial author list: First Author & Affiliation: Disney, Lindsey; School of Social Welfare, University at Albany, Albany, NY, US, ldisney@albany.edu. Release Date: 20230316. Correction Date: 20230731. Publication Type: Journal (0100), Peer Reviewed Journal (0110). Format Covered: Electronic. Document Type: Comment/Reply. Language: English. Major Descriptor: Pande…	10.1080/10810730.2023.2187102	Community-based participatory research;COVID-19;pandemic;methods commentary;community cata collectors;refugee;health disparities;Pandemics;Refugees;Health Personnel;Health Disparities;COVID-19;Community Involvement;Learning			PsycInfo
rayyan-100751530	The vagaries of valuation: Post-traumatic growth and psychological responses to gains and losses	2023			Current Research in Ecological and Social Psychology	2666-6227	5			Skoog, Eric	https://search.ebscohost.com/login.aspx?direct=true&db=psyh&AN=2024-37836-001&site=ehost-live		Elsevier Science	Skoog, Eric, Peace Research Institute Oslo (PRIO), Hausmanns Gate 3, 0186, Oslo, Norway	The experiences of war and trauma have been shown to have many implications for the behavior and attitudes of individuals, including economic and social preferences. It has been argued that this may in part be the result of a process called Post Traumatic Growth (PTG), where individuals exposed to traumatic events experience growth in a number of domains, thereby shifting preferences. However, fe…	Excluded	Accession Number: 2024-37836-001. Partial author list: First Author & Affiliation: Skoog, Eric; Peace Research Institute Oslo (PRIO), Oslo, Norway, erisko@prio.org ORCID: 0000-0002-7566-6283. Release Date: 20240115. Publication Type: Journal (0100), Peer Reviewed Journal (0110). Format Covered: Electronic. Document Type: Journal Article. Language: English. Major Descriptor: Conflict; Coping Behav…	10.1016/j.cresp.2023.100165	Post-traumatic growth;Prospect theory;Conflict;Coping;Fundamental social motives;Conflict;Coping Behavior;Refugees;Trauma;Posttraumatic Growth;Social Motivation			PsycInfo
rayyan-100751531	Exploring the acculturation experiences of Cuban refugee doctors and their families in Miami: A phenomenological study	2022			Dissertation Abstracts International: Section B: The Sciences and Engineering	["0419-4217", "979-8460499526"]	83	5		Perez, Nelson M.	https://search.ebscohost.com/login.aspx?direct=true&db=psyh&AN=2022-34076-027&site=ehost-live		ProQuest Information & Learning		Since 1961, the Cuban government has used its medical missions worldwide for diplomatic, ideological, financial, and humanitarian purposes (Huish, 2014; Solano, 2019). Since the collapse of the Socialist Bloc, thousands of Cuban health workers have found a means of economic subsistence and exit from the island through these missions. The U.S. Department of State (2020) declared these medical miss…	Excluded	Accession Number: 2022-34076-027. Other Journal Title: Dissertation Abstracts International. Partial author list: First Author & Affiliation: Perez, Nelson M.; Nova Southeastern University, Family Therapy, US. Release Date: 20220414. Publication Type: Dissertation Abstract (0400). Format Covered: Electronic. Document Type: Dissertation. Dissertation Number: AAI28715035. ISBN: 979-8460499526. Lang…		Acculturation;Cuban refugee doctors;family members;Acculturation;Phenomenology;Physicians;Refugees;Family Members;Immigration;Social Integration;Stress			PsycInfo
rayyan-100751533	The multifaceted nature of the response to adversity in an Italian sample of refugee community leaders	2022	4		Journal of Traumatic Stress	["0894-9867", "1573-6598"]	35	2	362-374	Perry, James Michael and Modesti, Camilla and Nicolais, Caterina and Talamo, Alessandra and Nicolais, Giampaolo	https://search.ebscohost.com/login.aspx?direct=true&db=psyh&AN=2021-97771-001&site=ehost-live		John Wiley & Sons	Modesti, Camilla, Sapienza University of Rome, Piazzale Aldo Moro, 5, 00185, Rome, Italy	The end of the last decade saw record numbers of refugee arrivals to Italy, straining the existing reception and integration systems. Although significant research attention has focused on the prevalence of posttraumatic stress disorder (PTSD), depression, and suicidal ideation in refugee populations, there are increasing calls to study the interactions between distress, resilience, and positive …	Excluded	Accession Number: 2021-97771-001. PMID: 34644437 Partial author list: First Author & Affiliation: Perry, James Michael; Sapienza University of Rome, Rome, Italy. Release Date: 20211021. Correction Date: 20240711. Publication Type: Journal (0100), Peer Reviewed Journal (0110). Format Covered: Electronic. Document Type: Journal Article. Language: English. Major Descriptor: Acculturation; Community …	10.1002/jts.22745	refugee community leaders;posttraumatic stress disorder;wellâ€being;Humans;Motivation;Prevalence;Refugees;Stress Disorders, Post-Traumatic;Suicidal Ideation;Acculturation;Community Involvement;Distress;Posttraumatic Stress Disorder;Refugees;Resilience (Psychological);Well Being;Adversity			PsycInfo
rayyan-100751537	Inclusion through intercultural approaches to education: School and community programs for refugee integration	2020			Dissertation Abstracts International Section A: Humanities and Social Sciences	["0419-4209", "978-1687960184"]	81	4		Pelton, Richard M.	https://search.ebscohost.com/login.aspx?direct=true&db=psyh&AN=2020-28120-270&site=ehost-live		ProQuest Information & Learning		This study examined how educational leaders enact policies and practices to support the integration of refugee students. During periods of resettlement, refugee students faced systemic acculturation in schools as they adjust to social and cultural norms. Campus leaders established specific programs in collaboration with community partners to integrate refugee students into school communities. The…	Included	Accession Number: 2020-28120-270. Other Journal Title: Dissertation Abstracts International. Partial author list: First Author & Affiliation: Pelton, Richard M.; Texas State University - San Marcos, Counseling, Leadership, Adult Education, & School Psychology, US. Release Date: 20200511. Correction Date: 20221128. Publication Type: Dissertation Abstract (0400). Format Covered: Electronic. Documen…		refugee integration;educational leaders;policy making;acculturation;social norms;school-based programs;community development;school adjustment;Educational Programs;Policy Making;Refugees;Social Integration;Social Norms;Acculturation;Community Services;School Adjustment			PsycInfo
rayyan-100751538	Rassismus- und Diskriminierungserfahrungen und psychosoziales Wohlbefinden bei unbegleiteten minder jÃ¤hrigen GeflÃ¼chteten = Experiences of racism and discrimination and psychosocial well-being among unaccompanied refugee minors	2023	2		Trauma & Gewalt	["1863-7167", "2510-4225"]	17	1	22-34	Meier-Diedrich, Eva and Glaesmer, Heide and Sierau, Susan and Heinz, Alina and Nesterko, Yuriy	https://search.ebscohost.com/login.aspx?direct=true&db=psyh&AN=2023-62624-002&site=ehost-live		Klett-Cotta Verlag	Nesterko, Yuriy, Universitat Leipzig, Medizinische Psychologic und Medizinische Soziologie, Philipp-Rosenthal-Str. 55, 04103, Leipzig, Germany	Unaccompanied Refugee Minors (URM) represent a high-risk group for mental disorders and are at the same time exposed to special adaption and acculturation requirements. Although experiences of racism and discrimination seem to have a particularly serious impact on URM mental health, there is only little empirical â€“ and almost no qualitative â€“ research on this among URM. In the present study, …	Excluded	Accession Number: 2023-62624-002. Translated Title: Experiences of racism and discrimination and psychosocial well-being among unaccompanied refugee minors. Partial author list: First Author & Affiliation: Meier-Diedrich, Eva; ORCID: 0000-0002-3855-4389. Release Date: 20230717. Publication Type: Journal (0100), Peer Reviewed Journal (0110). Format Covered: Electronic. Document Type: Journal Artic…	10.21706/tg-17-1-22	discrimination;racism;mental health;qualitative contentanalysis;unaccompaniedrefugee minors (URM);Coping Behavior;Discrimination;Distress;Mental Health;Racism;Refugees			PsycInfo
rayyan-100751542	Rebuilding life after migration: Research protocol of a mixed methods study on settlement experiences of refugee and migrant youth	2023	4	28	PLoS ONE	1932-6203	18	4		Ziaian, Tahereh and Puvimanasinghe, Teresa and Miller, Emily and Augoustinos, Martha and Esterman, Adrian and Baddeley, Michelle and Arthur, Nancy and de Anstiss, Helena and Tsoulis, Eugenia and Stewart-Jones, Tamara and Ghassemi, Effat and Pir, Tara	https://search.ebscohost.com/login.aspx?direct=true&db=psyh&AN=2023-72866-001&site=ehost-live		Public Library of Science	Ziaian, Tahereh	Internationally, there is an urgent need to understand factors promoting successful settlement and integration of people with forced or voluntary migration experiences (i.e., refugee and non-refugee migrants). This paper provides a protocol of a mixed-methods investigation of contextual factors of successful settlement and service utilization of youth and their families, as young people could be …	Included	Accession Number: 2023-72866-001. Partial author list: First Author & Affiliation: Ziaian, Tahereh; University of South Australia, Justice and Society, Adelaide, SA, Australia, Tahereh.Ziaian@unisa.edu.aus ORCID: 0000-0003-3174-2405. Release Date: 20231127. Publication Type: Journal (0100), Peer Reviewed Journal (0110). Format Covered: Electronic. Document Type: Journal Article. Language: English…	10.1371/journal.pone.0285023	migration;life rebuilding;settlement experiences;refugees;migrant youth;Family;Human Migration;Life Experiences;Refugees;Stress			PsycInfo
rayyan-100751543	Resilience and well-being among the survivors of natural disasters and conflicts	2022			Handbook of health and well-being: Challenges, strategies and future trends.	["978-981-16-8262-9", "978-981-16-8263-6"]			637-667	Bhadra, Subhasis and Dyer, Allen R.	https://search.ebscohost.com/login.aspx?direct=true&db=psyh&AN=2022-63042-027&site=ehost-live		Springer Nature Singapore Pte Ltd.	Bhadra, Subhasis, Department of Social Work, Central University of Rajasthan, India Singapore	Disaster response requires a focus on resiliency and well-being rather than just absence of disease. While medical attention is necessary in the immediate aftermath of disaster, well-being involves attention to the psycho-social and spiritual determinants of health. The scientific study of disasters from Boston's Cocoanut Grove nightclub fire to the Bhopal Chemical spill have identified features …	Excluded	Accession Number: 2022-63042-027. Partial author list: First Author & Affiliation: Bhadra, Subhasis; Department of Social Work, Central University of Rajasthan, India. Release Date: 20221003. Correction Date: 20221128. Publication Type: Book (0200), Edited Book (0280). Format Covered: Print. Document Type: Chapter. Book Type: Handbook/Manual. ISBN: 978-981-16-8262-9, ISBN Hardcover; 978-981-16-82…	10.1007/978-981-16-8263-6_27	resilience;well-being;survivors;natural disasters;conflicts;Conflict;Natural Disasters;Resilience (Psychological);Survivors;Well Being			PsycInfo
rayyan-100751544	Christianity and identity reconstruction of refugees from North Korea to the United States: A qualitative study	2023			Dissertation Abstracts International: Section B: The Sciences and Engineering	["0419-4217", "979-8845418029"]	84	4		Chun, Joyce	https://search.ebscohost.com/login.aspx?direct=true&db=psyh&AN=2023-21925-154&site=ehost-live		ProQuest Information & Learning		This dissertation examined the influence of North Korean refugees' social relationships and identity changes on their defection and resettlement in the US, and how Christianity has interacted with their social identity reconstruction. Twenty-four North Korean refugees living in the US were interviewed using qualitative methods. This study discovered the complex dynamics of social relationships an…	Excluded	Accession Number: 2023-21925-154. Other Journal Title: Dissertation Abstracts International. Partial author list: First Author & Affiliation: Chun, Joyce; Trinity International University, Intercultural Studies, US. Release Date: 20230216. Publication Type: Dissertation Abstract (0400). Format Covered: Electronic. Document Type: Dissertation. Dissertation Number: AAI29324819. ISBN: 979-8845418029…		Christianity;Identity changes;Interpersonal relations;North Korean refugees;Social identity;social relationships;United States;Christianity;Ethnic Identity;Korean Cultural Groups;Refugees;Social Identity;Social Interaction			PsycInfo
rayyan-100751546	From trauma to resiliency: Trauma-informed practices for working with children, families, schools, and communities	2023				["9780367482633", "978-1-003-04629-5", "978-0-367-48262-6"]				Ritblatt, Shulamit Natan and Hokoda, Audrey	https://search.ebscohost.com/login.aspx?direct=true&db=psyh&AN=2023-12059-000&site=ehost-live		Routledge	New York, NY	Often, we tend to think about trauma as an event that might happen to some of us. However, events such as natural disasters, economic downfalls, and pandemics have exemplified the universality of encountering trauma and the need to remember that trauma can affect individuals, families, relationships, organizations, and systems everywhere. Hence, trauma has no boundaries and limits in regard to ge…	Included	Accession Number: 2023-12059-000. Partial author list: First Author & Affiliation: Ritblatt, Shulamit Natan; San Diego State University, Department of Child and Family Development, San Diego, CA, US. Release Date: 20230511. Publication Type: Book (0200), Edited Book (0280). Format Covered: Print. Document Type: Book. ISBN: 9780367482633, ISBN Hardcover; 978-1-003-04629-5, ISBN Digital (undefined …	10.4324/9781003046295	social work;family;neuroscience;resilience;school-based programs;sexual and gender minorities;survivors of abuse;trauma-informed care;well-being;relationship-based interventions;Emotional Trauma;Family;Resilience (Psychological);School Based Intervention;Social Casework;Well Being;Sexual Minority Groups;Trauma-Informed Care			PsycInfo
rayyan-100751547	Confronting uncertainty: Syrian refugee women in Germany	2023			Dissertation Abstracts International Section A: Humanities and Social Sciences	["0419-4209", "979-8835552351"]	84	1		Raboi, Sarah	https://search.ebscohost.com/login.aspx?direct=true&db=psyh&AN=2022-90095-192&site=ehost-live		ProQuest Information & Learning		This study thematizes the experiences of the Syrian women who fled to Germany to escape the crises that has been ongoing since 2011. Adding to the traumatizing escape from their home country, ensuing the loss of their previous status and life, the women must orient themselves in a new environment, adapting to a new culture with different laws and customs. The women had been accompanied by a gruel…	Excluded	Accession Number: 2022-90095-192. Other Journal Title: Dissertation Abstracts International. Partial author list: First Author & Affiliation: Raboi, Sarah; Universitaet Bayreuth (Germany), Germany. Release Date: 20221103. Publication Type: Dissertation Abstract (0400). Format Covered: Electronic. Document Type: Dissertation. Dissertation Number: AAI29180740. ISBN: 979-8835552351. Language: Englis…		uncertainty;Syrian refugee women in Germany;laws & customs & adjustment;Human Females;Refugees;Uncertainty;Middle Eastern and North African Cultural Groups;Acculturation;Culture Change;War			PsycInfo
rayyan-100751548	Residentsâ€™ attitudes toward refugee integration: The role of shared identity and refugeesâ€™ perceived openness to novel experiences	2023			Current Research in Ecological and Social Psychology	2666-6227	5			Knausenberger, Judith and Hellmann, Jens H. and Echterhoff, Gerald	https://search.ebscohost.com/login.aspx?direct=true&db=psyh&AN=2024-37852-001&site=ehost-live		Elsevier Science	Echterhoff, Gerald	Refugees often have little control over the circumstances of migration, including their destination country. Receiving-society residents may thus perceive that refugees have relatively low interest in the host culture, resulting in skepticism towards refugee integration. In five studies conducted with German residents (total N = 866), we examined ways to overcome such perceptions via a vignette-b…	Excluded	Accession Number: 2024-37852-001. Partial author list: First Author & Affiliation: Knausenberger, Judith; Department of Psychology, University of Munster, Munster, Germany, ORCID: 0000-0003-3830-9743. Release Date: 20240115. Publication Type: Journal (0100), Peer Reviewed Journal (0110). Format Covered: Electronic. Document Type: Journal Article. Language: English. Major Descriptor: Female Attitu…	10.1016/j.cresp.2023.100160	Refugee integration;Openness to experience;Shared identity;Political orientation;Forced migration;Female Attitudes;Openness to Experience;Political Attitudes;Refugees;Social Integration			PsycInfo
rayyan-100751549	In their own time: Refugee healthcare professionalsâ€™ attempts at temporal re-appropriation	2022	8		Time & Society	["0961-463X", "1461-7463"]	31	3	415-436	MozetiÄ, Katarina	https://search.ebscohost.com/login.aspx?direct=true&db=psyh&AN=2022-93819-005&site=ehost-live		Sage Publications	MozetiÄ, Katarina, Department of Sociology and Human Geography, University of Oslo, Postboks 1096 Blindern, 0317, Oslo, Norway	Scholarship on refugee labour market participation regularly alludes to the temporal dimension of the process, yet explicit engagement with it remains limited. I argue that researching the temporalities of refugee employment re-entry is valuable as it discerns the recursive interrelation between social structure and individual agency that advances or curbs the labour market trajectories of refuge…	Excluded	Accession Number: 2022-93819-005. Partial author list: First Author & Affiliation: MozetiÄ, Katarina; Department of Sociology and Human Geography, University of Oslo, Oslo, Norway, katarina.mozetic@sosgeo.uio.no ORCID: 0000-0003-4693-0329. Release Date: 20241003. Publication Type: Journal (0100), Peer Reviewed Journal (0110). Format Covered: Electronic. Document Type: Journal Article. Language: …	10.1177/0961463X221083788	Refugee healthcare professionals;labour market integration;time politics;time work;institutional plasticity;comparative design;Norway;Sweden;Health Personnel Attitudes;Labor Market;Professional Licensing;Refugees;Social Integration;Time Perception;Employee Engagement			PsycInfo
rayyan-100751550	Integrated primary health care services in two protracted refugee camp settings at the Thaiâ€“Myanmar border 2000â€“2018: Trends on mortality and incidence of infectious diseases	2022			Primary Health Care Research and Development	["1463-4236", "1477-1128"]	23			Mohr, Oliver and Benner, Marie T. and Sansoenboon, Ammarat and Kaloy, Wiphan and McGready, Rose and Carrara, Verena I.	https://search.ebscohost.com/login.aspx?direct=true&db=psyh&AN=2022-47694-001&site=ehost-live		Cambridge University Press	Mohr, Oliver, Heidsteinweg 3, 79189, Bad Krozingen, Germany	Aim: This study aimed to assess the health outcome of four epidemic-prone infectious diseases, in the context of a Primary Health Care project implemented in a protracted refugee setting along the Thaiâ€“Myanmar border. Background: Refugees settled at the Thaiâ€“Myanmar border are fully dependent on support for health services, shelter, food, education, water, and sanitation. The Non-Governmental…	Excluded	Accession Number: 2022-47694-001. PMID: 35314017 Partial author list: First Author & Affiliation: Mohr, Oliver; olmo64@aol.com ORCID: 0000-0001-9578-0959. Other Publishers: Hodder Arnold. Release Date: 20240118. Publication Type: Journal (0100), Peer Reviewed Journal (0110). Format Covered: Electronic. Document Type: Journal Article. Language: English. Major Descriptor: Death and Dying; Health Ca…	10.1017/S1463423622000044	infectious diseases;mortality;primary health care;refugees;south east Asia;Thai-Myanmar border;Communicable Diseases;Diarrhea;Dysentery;Humans;Incidence;Malaria;Myanmar;Primary Health Care;Refugee Camps;Retrospective Studies;Thailand;Water;Death and Dying;Health Care Services;Health Care Utilization;Infectious Disorders;Integrated Services;Refugees;Social Integration;Trends			PsycInfo
rayyan-100751552	A conceptual analysis of the Rohingyaâ€“host community conflict over scarce resources in Bangladesh	2022	9		Social Identities: Journal for the Study of Race, Nation and Culture	["1350-4630", "1363-0296"]	28	5	576-594	Habib, Md Reza	https://search.ebscohost.com/login.aspx?direct=true&db=psyh&AN=2023-14900-001&site=ehost-live		Taylor & Francis	Habib, Md Reza	Bangladesh hosts over a million Rohingya on humanitarian grounds and offers them food and shelter. The Rohingya compete with the local community for access to economic and environmental resources and public services. I analyse this competition and conflict using conflict theory, which is a sociological perspective on social conflict. I argue that while the Rohingya are unquestionably marginalized…	Excluded	Accession Number: 2023-14900-001. Partial author list: First Author & Affiliation: Habib, Md Reza; Doctoral School of Sociology, HSE University, Moscow, Russia, mrhabib@hse.ru ORCID: 0000-0002-0531-4194. Release Date: 20221031. Correction Date: 20230420. Publication Type: Journal (0100), Peer Reviewed Journal (0110). Format Covered: Electronic. Document Type: Journal Article. Language: English. M…	10.1080/13504630.2022.2139235	Rohingya;local community;conflict;resources;Bangladesh;Cox's Bazar;Communities;Conflict;Immigration;Economic Resources			PsycInfo
rayyan-100751553	Multidimensional deprivation amongst refugees in the USA	2023	6		British Journal of Social Work	["0045-3102", "1468-263X"]	53	4	2120-2139	Naseh, Mitra and Held, Mary Lehman and Gilbertson, Anthony and Shrestha, Lisha	https://search.ebscohost.com/login.aspx?direct=true&db=psyh&AN=2023-87086-011&site=ehost-live		Oxford University Press	Naseh, Mitra, Brown School, Washington University in St. Louis, 1 Brookings Drive, St. Louis, MO, US, 63130	Refugees are one of the most at-risk groups to experience economic exclusion and poverty due to the often abrupt and unplanned nature of their forced displacement and structural barriers after resettlement. This study aimed to explore the prevalence of multidimensional poverty (deprivations in five domains of education, health, living standard, economic security and housing) and factors associate…	Excluded	Accession Number: 2023-87086-011. Partial author list: First Author & Affiliation: Naseh, Mitra; Brown School, Washington University in St. Louis, St. Louis, MO, US, naseh@wustl.edu. Release Date: 20240606. Publication Type: Journal (0100), Peer Reviewed Journal (0110). Format Covered: Electronic. Document Type: Journal Article. Language: English. Major Descriptor: Deprivation; Economics; Languag…	10.1093/bjsw/bcac200	Ager and Strangâ€™ s (2008) refugee integration framework;English language proficiency;multidimensional deprivation;poverty;refugees;Deprivation;Economics;Language Proficiency;Policy Making;Poverty;Refugees;Social Integration			PsycInfo
rayyan-100751554	The food experiences of Bantu adolescents in a community with food insecurity: A critical ethnographic study	2023			Dissertation Abstracts International Section A: Humanities and Social Sciences	["0419-4209", "979-8363525575"]	84	8		Dush, Jennifer	https://search.ebscohost.com/login.aspx?direct=true&db=psyh&AN=2023-55662-144&site=ehost-live		ProQuest Information & Learning		Background: Food insecurity has a negative effect on adolescent physical and mental health, development, and academic achievement. Data suggest that the prevalence of food insecurity among refugee households is exceedingly high, especially immediately following resettlement. Few studies have characterized food insecurity among refugee adolescents, despite growing evidence of its negative effects …	Excluded	Accession Number: 2023-55662-144. Other Journal Title: Dissertation Abstracts International. Partial author list: First Author & Affiliation: Dush, Jennifer; The Ohio State University, Nursing, US. Release Date: 20230515. Publication Type: Dissertation Abstract (0400). Format Covered: Electronic. Document Type: Dissertation. Dissertation Number: AAI30303500. ISBN: 979-8363525575. Language: Englis…		Food insecurity;Adolescent;Refugee;Bantu;Health;Mental health;African Cultural Groups;Economics;Ethnography;Food Preferences;Mental Health;Neighborhoods;Refugees;Food Insecurity			PsycInfo
rayyan-100751555	Protocol for a feasibility evaluation of a Social and Emotional Learning (SEL) programme to improve resilience and academic achievement in refugee children from a community learning centre in Malaysia: PARSEL (Participatory Action Research on SEL)	2022	8	18	PLoS ONE	1932-6203	17	8		Yap, Kwong Hsia and Koh, Ashley and Kumar, Anesha and Lahpai, Magdalene and Cheng, Kah Hoe and Ravindaran, Tharsini and Vasu, Priya and Verghis, Sharuna	https://search.ebscohost.com/login.aspx?direct=true&db=psyh&AN=2022-93493-001&site=ehost-live		Public Library of Science	Yap, Kwong Hsia	This paper describes a protocol for the feasibility evaluation of the Participatory Action Research on Social and Emotional Learning (PARSEL) programme. PARSEL aims to contribute towards the development of academic achievement and resilience among urban refugee students in a community learning centre in an upper middle-income country. The evaluation is a single arm pre-post design using a mixed m…	Included	Accession Number: 2022-93493-001. PMID: 35980973 Partial author list: First Author & Affiliation: Yap, Kwong Hsia; Jeffrey Cheah School of Medical and Health Sciences, Monash University Malaysia, Selangor, Malaysia, yap.kwonghsia@monash.edu. Release Date: 20221103. Correction Date: 20230413. Publication Type: Journal (0100), Peer Reviewed Journal (0110). Format Covered: Electronic. Document Type:…	10.1371/journal.pone.0273239	academic achievement;refugee children;resilience;social and emotional learning;Academic Success;Child;Feasibility Studies;Health Services Research;Humans;Malaysia;Refugees;Academic Achievement;Educational Programs;Refugees;Resilience (Psychological);Social Emotional Learning;Learning Centers (Educational);School Learning;Southeast Asian Cultural Groups;Action Research			PsycInfo
rayyan-100751556	What happens to refugee-origin entrepreneurs? Combining mixed embeddedness and strategy perspectives in a longitudinal study	2022	12		Ethnic and Racial Studies	["0141-9870", "1466-4356"]	45	16	2027-01-01	Ram, Monder and Jones, Trevor and Doldor, Sabina and Villares-Varela, Maria and Li, Hongqin	https://search.ebscohost.com/login.aspx?direct=true&db=psyh&AN=2022-22857-001&site=ehost-live		Taylor & Francis	Ram, Monder	Whilst it is acknowledged that refugees are more likely to select into self-employment due to discrimination and labour market exclusion, we know little about how their ventures perform over time. To address this gap, we draw upon qualitative longitudinal evidence gathered in 2010 and 2018 in the UK to explore the outcomes of their ventures and what strategies they have put in place. We argue tha…	Excluded	Accession Number: 2022-22857-001. Partial author list: First Author & Affiliation: Ram, Monder; Centre for Research in Ethnic Minority Entrepreneurship, Aston University, Birmingham, United Kingdom, m.ram1@aston.ac.uk ORCID: 0000-0003-1901-6654. Release Date: 20221110. Publication Type: Journal (0100), Peer Reviewed Journal (0110). Format Covered: Electronic. Document Type: Journal Article. Langu…	10.1080/01419870.2021.1991970	Entrepreneurship;labour market;refugees;migrants;UK;embeddedness perspective;strategy perspectives;venture outcome;strategies;discrimination;Business;Entrepreneurship;Human Migration;Labor Market;Refugees;Race and Ethnic Discrimination;Self-Employment;Social Integration;Strategies			PsycInfo
rayyan-100751558	Culture learning in community: Burmese refugees and the meaning of home	2023			Dissertation Abstracts International Section A: Humanities and Social Sciences	["0419-4209", "979-8841792161"]	84	3		Lopez Mader, Sonia Rey	https://search.ebscohost.com/login.aspx?direct=true&db=psyh&AN=2023-10935-094&site=ehost-live		ProQuest Information & Learning		According to the U.S. Refugee Processing Center (RPC), over three million refugees have resettled in the United States since 1975 (U.S. Dept. of State, 2018). The purpose of this research was to obtain a deeper understanding of what refugees learn through their cultural experiences as they adjust to their new surroundings. Viewed through the theoretical lenses of acculturation and cultural fusion…	Excluded	Accession Number: 2023-10935-094. Other Journal Title: Dissertation Abstracts International. Partial author list: First Author & Affiliation: Lopez Mader, Sonia Rey; Texas State University - San Marcos, Counseling, Leadership, Adult Education, & School Psychology, US. Release Date: 20230123. Publication Type: Dissertation Abstract (0400). Format Covered: Electronic. Document Type: Dissertation. D…		Refugees;Culture learning;Refugee acculturation;Cultural fusion;Habitat for Humanity;Adult learning;Community learning;Burmese refugees;Acculturation;Adult Learning;Refugees;Southeast Asian Cultural Groups			PsycInfo
rayyan-100751559	Closing the service gap: A qualitative case study of the integrated behavioral health care model and the Iraqi refugee population	2022			Dissertation Abstracts International: Section B: The Sciences and Engineering	["0419-4217", "979-8790657061"]	83	9		Peer, Yifat	https://search.ebscohost.com/login.aspx?direct=true&db=psyh&AN=2022-56509-017&site=ehost-live		ProQuest Information & Learning		Background: Approximately one-third of the United States (US) population is affected by some form of mental illness, which is associated with poor health outcomes, fragmented care, and inadequate access to community care. This increases the burden on hospitals and the cost to society, annually estimated at $213.3 billion in the US (CDC, 2018; Falconer et al., 2018; Lake & Turner, 2017; McCance-Ka…	Excluded	Accession Number: 2022-56509-017. Other Journal Title: Dissertation Abstracts International. Partial author list: First Author & Affiliation: Peer, Yifat; University of Massachusetts Lowell, Nursing, US. Release Date: 20220808. Publication Type: Dissertation Abstract (0400). Format Covered: Electronic. Document Type: Dissertation. Dissertation Number: AAI28863084. ISBN: 979-8790657061. Language: …		IBHC model;Iraqi refugees;Mental or behavioral health;Social-ecological model;Vulnerable population;Health Care Psychology;Integrated Services;Mental Models;Refugees;Social Integration;Mental Health;Community Health;Social Ecology			PsycInfo
rayyan-100751560	Posttraumatic stress in adult civilians exposed to violent conflict, war and associated human rights abuses in the Eastern Mediterranean Region: A systematic review and meta-analysis	2021	11	1	Journal of Affective Disorders	["0165-0327", "1573-2517"]	294		605-627	Stein, Jana and Niemeyer, Helen and Meyer, Caroline and Wirz, Christina and Eiling, Anna and Gruzman, Rebecca and Heeke, Carina and Stammel, Nadine and Knaevelsrud, Christine	https://search.ebscohost.com/login.aspx?direct=true&db=psyh&AN=2021-81040-083&site=ehost-live		Elsevier Science	Stein, Jana	Background: The Eastern Mediterranean Region (EMR) is the stage of the world's most violent conflicts and the origin of the largest refugee population worldwide. These conflicts can result in symptoms of posttraumatic stress (PTS). To date, no comprehensive meta-analysis on proportions of PTS in civilians from the EMR has been conducted. Sample characteristics, methodological, conflict-related an…	Excluded	Accession Number: 2021-81040-083. PMID: 34332362 Partial author list: First Author & Affiliation: Stein, Jana; Division of Clinical Psychological Intervention, Department of Education and Psychology, Freie Universitat Berlin, Berlin, Germany, jana.stein@fu-berlin.de ORCID: 0000-0002-2463-1240. Release Date: 20210923. Correction Date: 20221128. Publication Type: Journal (0100), Peer Reviewed Journ…	10.1016/j.jad.2021.06.042	Middle East;Conflict;Posttraumatic Stress;Prevalence;Systematic Review;Meta-analysis;Conflict;Posttraumatic Stress Disorder;Symptoms;Violence;Human Rights;Prediction;War;Posttraumatic Stress;Civilians;Inclusion			PsycInfo
rayyan-100751561	Mental health and relational needs assessment of Cambodian refugee families in the United States: A transgenerational ecological perspective	2023			Dissertation Abstracts International: Section B: The Sciences and Engineering	["0419-4217", "979-8379691097"]	84	12		Mak, Chansophal	https://search.ebscohost.com/login.aspx?direct=true&db=psyh&AN=2023-93851-218&site=ehost-live		ProQuest Information & Learning		An estimated 158,000 Cambodian refugees were admitted to the U.S. between 1975-1994 due to civil wars and genocide. Upon arrival, Cambodians were placed in states that had enough entry level jobs, social services, and cheap housing, mostly in high crime neighborhoods. Most Cambodian genocide survivors were preliterate farmers with limited employment skills. They also faced extreme language and tr…	Excluded	Accession Number: 2023-93851-218. Other Journal Title: Dissertation Abstracts International. Partial author list: First Author & Affiliation: Mak, Chansophal; University of Georgia, Human Development and Family Science - PHD, US. Release Date: 20240111. Publication Type: Dissertation Abstract (0400). Format Covered: Electronic. Document Type: Dissertation. Dissertation Number: AAI30316055. ISBN: …		Cambodian refugees;Family relationships;Intergenerational Transmission of Traumatic Stress;Needs assessment;Post resettlement stress;Transportation barriers;Family Relations;Family;Genocide;Mental Health;Needs Assessment;Refugees;Southeast Asian Cultural Groups			PsycInfo
rayyan-100751562	Mental health care access and service utilization among African refugee adolescents	2023			Dissertation Abstracts International: Section B: The Sciences and Engineering	["0419-4217", "979-8371995162"]	84	8		Manu, Sunita	https://search.ebscohost.com/login.aspx?direct=true&db=psyh&AN=2023-55663-241&site=ehost-live		ProQuest Information & Learning		Background: There is a low rate of mental health service access and utilization among African refugee adolescents despite their increased risk of mental illnesses. Few studies have documented barriers such as language, literacy issues, acculturation, cultural differences, religion, social deprivation, etc... that impact the access and utilization of healthcare services for immigrants and refugee …	Excluded	Accession Number: 2023-55663-241. Other Journal Title: Dissertation Abstracts International. Partial author list: First Author & Affiliation: Manu, Sunita; Saint Louis University, Public Health, US. Release Date: 20230518. Publication Type: Dissertation Abstract (0400). Format Covered: Electronic. Document Type: Dissertation. Dissertation Number: AAI30247035. ISBN: 979-8371995162. Language: Engli…		Access;Adolescents;African refugees;Mental health Utilization;African Cultural Groups;Health Care Utilization;Mental Health;Mental Health Services;Refugees;Health Care Access			PsycInfo
rayyan-100751565	Refugee parental involvement: A study of refugee parents in the Greater Toronto area	2022			Dissertation Abstracts International Section A: Humanities and Social Sciences	["0419-4209", "979-8496544900"]	83	6		Schlaich, Lisa	https://search.ebscohost.com/login.aspx?direct=true&db=psyh&AN=2022-34089-212&site=ehost-live		ProQuest Information & Learning		Parental involvement enhances student learning and educational experiences and can specifically increase equitable access in education. Refugee parental involvement supports children's learning and development, as well as the child's and family's integration into Canadian society, culture and institutions thereby providing the parents and family with beneficial social and cultural capital. This s…	Excluded	Accession Number: 2022-34089-212. Other Journal Title: Dissertation Abstracts International. Partial author list: First Author & Affiliation: Schlaich, Lisa; University of Toronto (Canada), Leadership, Higher and Adult Education, Canada. Release Date: 20220602. Correction Date: 20221128. Publication Type: Dissertation Abstract (0400). Format Covered: Electronic. Document Type: Dissertation. Disse…		Critical qualitative research;Cultural & social capital;Parental involvement;Preferred forms of involvement;Refugee;Transcultural capital;Parent School Relationship;Parental Involvement;Parents;Refugees;Childhood Development;Social Capital;Social Integration			PsycInfo
rayyan-100751566	Characteristics of English learners	2023			English language learners: The power of culturally relevant pedagogies.	["978-1-4758-5616-3", "978-1-4758-5614-9", "9781475856156"]			91-97	DiGregorio, Daniela	https://search.ebscohost.com/login.aspx?direct=true&db=psyh&AN=2023-59016-011&site=ehost-live		Rowman & Littlefield	Lanham, MD	The growing population of English learners (ELs) has reached approximately 4 million in U.S. public schools. As a result, districts are hiring more English as a Second Language (ESL) teachers, revising English as a Second Language (ESL) or ELD (English language development) programs, and providing professional development on how to accommodate instruction for ELs. ELs entering U.S. schools are at…	Excluded	Accession Number: 2023-59016-011. Partial author list: First Author & Affiliation: DiGregorio, Daniela; Wilson College, TESOL, PA, US. Release Date: 20230814. Publication Type: Book (0200), Edited Book (0280). Format Covered: Print. Document Type: Chapter. ISBN: 978-1-4758-5616-3, ISBN EPUB; 978-1-4758-5614-9, ISBN Hardcover; 9781475856156, ISBN Paperback. Language: English. Major Descriptor: Ado…		acculturation;English as a Second Language teachers;English language development programs;Generation 1.5 students;immigrant students;internationally adopted children;migrant students;professional development;refugee English learners;U.S. schools;Adopted Children;Demographic Characteristics;English as Second Language;Immigration;Language Development;Refugees;Student Characteristics			PsycInfo
rayyan-100751567	Social integration and immigrant mental health: The role of social capital and neighbourhood ethnic composition	2022			Dissertation Abstracts International: Section B: The Sciences and Engineering	["0419-4217", "979-8496575874"]	83	6		Johnson-Singh, Charisse	https://search.ebscohost.com/login.aspx?direct=true&db=psyh&AN=2022-34093-156&site=ehost-live		ProQuest Information & Learning		Background: Nearly 20% of Sweden's population are immigrants and research has identified inequalities in mental health between certain immigrant groups and the native Swedish population. The role of social integration factors such as social capital, defined as: 'features of social organization such as networks, norms, and social trust that facilitate coordination and cooperation for mutual benefi…	Excluded	Accession Number: 2022-34093-156. Other Journal Title: Dissertation Abstracts International. Partial author list: First Author & Affiliation: Johnson-Singh, Charisse; Karolinska Institutet (Sweden), Sweden. Release Date: 20220609. Publication Type: Dissertation Abstract (0400). Format Covered: Electronic. Document Type: Dissertation. Dissertation Number: AAI28837234. ISBN: 979-8496575874. Languag…		social integration;immigrant mental health;social capital;neighbourhood ethnic composition;Immigration;Mental Health;Neighborhoods;Social Capital;Social Integration;Distress;Refugees;Social Support			PsycInfo
rayyan-100751569	Factors that affect anxiety and acculturation in Syrian emigrants	2023			Dissertation Abstracts International: Section B: The Sciences and Engineering	["0419-4217", "979-8357529817"]	84	5		Anderson, Thomas H.	https://search.ebscohost.com/login.aspx?direct=true&db=psyh&AN=2023-33087-157&site=ehost-live		ProQuest Information & Learning		Since the Syrian civil war began in 2011, more than 6 million Syrians have registered as refugees. Many displaced Syrians suffer myriad mental health disorders, including anxiety, which become a burden as they attempt to acculturate into a foreign culture. Research to understand the Syrian refugees has been conducted since the conflict began; however, the findings are inconsistent. Existing acade…	Excluded	Accession Number: 2023-33087-157. Other Journal Title: Dissertation Abstracts International. Partial author list: First Author & Affiliation: Anderson, Thomas H.; Walden University, Psychology, US. Release Date: 20230406. Publication Type: Dissertation Abstract (0400). Format Covered: Electronic. Document Type: Dissertation. Dissertation Number: AAI29992571. ISBN: 979-8357529817. Language: Englis…		Acculturation;Anxiety;Syria emigrant;Syrian refugee;Acculturation;Anxiety;Mental Health;Refugees;Terror Management Theory			PsycInfo
rayyan-100751574	A comparison of psychosocial services for enhancing cultural adaptation and global functioning for immigrant survivors of torture	2023	10		Journal of Immigrant and Minority Health	["1557-1912", "1557-1920"]	25	5	968-978	Reed, David E. II and Patel, Sita G. and Bagheri-Pele, Tara and Dailami, Mina and Kapoor-Pabrai, Momachi and Husic, Armina and Kohli, Sarita and Wickham, Robert E. and Brown, Lisa M.	https://search.ebscohost.com/login.aspx?direct=true&db=psyh&AN=2024-11869-002&site=ehost-live		Springer	Reed, David E. II	Forced migrants suffer from significant psychological distress. However, they often prioritize urgent practical resettlement needs over mental health needs. The present study used a quasi-experimental design to compare pathways of treatment for survivors of torture (N = 369) from 42 different counties receiving care from a refugee health clinic. Random intercept ANOVAs were used to compare combin…	Excluded	Accession Number: 2024-11869-002. PMID: 36607594 Other Journal Title: Journal of Immigrant Health. Partial author list: First Author & Affiliation: Reed, David E. II; Center of Innovation for Veteran-Centered and Value-Driven Care, VA Puget Sound Health Care, Seattle, WA, US, davider2@uw.edu ORCID: 0000-0003-0109-5999. Release Date: 20241024. Publication Type: Journal (0100), Peer Reviewed Journa…	10.1007/s10903-022-01439-0	Survivors of torture;Refugees;Immigration;Cultural adaptation;Global functioning;Humans;Torture;Psychotherapy;Mental Health;Anxiety;Survivors;Refugees;Stress Disorders, Post-Traumatic;Case Management;Health Service Needs;Immigration;Mental Health;Refugees;Survivors;Torture;Trauma			PsycInfo
rayyan-100751575	The role of social connectedness in buffering the effects of discrimination on post-trauma cognitions in forcibly displaced Muslims	2022	1		Psychological Trauma: Theory, Research, Practice, and Policy	["1942-9681", "1942-969X"]	14	1	47-54	Sheikh, Ifrah S. and Alsubaie, Mohammed K. and Dolezal, Michael L. and Walker, Rosemary S. and Rosencrans, Peter L. and Peconga, Emma and Holloway, Ash and Bentley, Jacob A. and Zoellner, Lori A.	https://search.ebscohost.com/login.aspx?direct=true&db=psyh&AN=2021-85504-001&site=ehost-live		Educational Publishing Foundation	Alsubaie, Mohammed K., Department of Clinical Psychology, Seattle Pacific University, 3307 Third Avenue W, Suite 107, Seattle, WA, US, 98119	Introduction: Among trauma-exposed, forcibly displaced Muslims, very little is known about how social connectedness, or perceived interpersonal connection and belonging, may alter the relationship between discrimination and negative posttraumatic cognitions. Discrimination may aggravate trauma psychopathology (Helms et al., 2010); however, social connectedness may buffer its negative effects (Jua…	Excluded	Accession Number: 2021-85504-001. PMID: 34582229 Partial author list: First Author & Affiliation: Sheikh, Ifrah S.; Department of Psychology - Center for Anxiety and Traumatic Stress, University of Washington, Seattle, WA, US. Release Date: 20210916. Correction Date: 20240711. Publication Type: Journal (0100), Peer Reviewed Journal (0110). Format Covered: Electronic. Document Type: Journal Articl…	10.1037/tra0001070	discrimination;refugee;Muslim;posttraumatic cognitions;social connectedness;Cognition;Humans;Islam;Racism;Refugees;Stress Disorders, Post-Traumatic;Cognitions;Muslims;Posttraumatic Stress Disorder;Social Interaction;Trauma;Discrimination;Race and Ethnic Discrimination;Refugees;Religion;Interpersonal Relationships			PsycInfo
rayyan-100751576	Refugees' and nonâ€refugee migrants' regret about migration and confidence in integration: The role of forcedness and perils before and during migration	2022	8		International Journal of Psychology	["0020-7594", "1464-066X"]	57	4	535-545	Knausenberger, Judith and Arian, Mana and Hellmann, Jens H. and Echterhoff, Gerald	https://search.ebscohost.com/login.aspx?direct=true&db=psyh&AN=2022-30411-001&site=ehost-live		Wiley-Blackwell Publishing Ltd.	Knausenberger, Judith, University of Munster, Fliednerstrasse 21, D-48149, Munster, Germany	Refugees typically experience stronger migration forcedness and higher migrationâ€related perils (harm, adversities and hardship) than do nonâ€refugee migrants. We explored how refugees' and nonâ€refugee migrants' perceptions of their own forcedness of migration and related perils before and during migration are associated with regret about leaving their country of origin and their confidence …	Excluded	Accession Number: 2022-30411-001. PMID: 35118657 Partial author list: First Author & Affiliation: Knausenberger, Judith; University of Munster, Munster, Germany, judith.knausenberger@wwu.de ORCID: 0000-0003-3830-9743. Other Publishers: Taylor & Francis. Release Date: 20220207. Correction Date: 20220808. Publication Type: Journal (0100), Peer Reviewed Journal (0110). Format Covered: Electronic. Do…	10.1002/ijop.12835	migration;forcedness;premigration perils;migration perils;regret;integration;refugees;non-refugee migrants;confidence;perceptions;country of origin;discrimination experiences;resilience;Emotions;Germany;Humans;Refugees;Transients and Migrants;Human Migration;Refugees;Social Integration;Regret;Human Displacement;Adult Attitudes;Countries;Discrimination;Experiences (Events);Resilience (Psychologica…			PsycInfo
rayyan-100751579	Preparing for the mental health consequences of a nuclear event in Ukraine: The time is now	2022	7		Psychiatry and Clinical Neurosciences	["1323-1316", "1440-1819"]	76	7	340-342	Morganstein, Joshua C. and Ursano, Robert J. and Benedek, David M. and Kurosawa, Mie and Shigemura, Jun	https://search.ebscohost.com/login.aspx?direct=true&db=psyh&AN=2022-79214-003&site=ehost-live		Wiley-Blackwell Publishing Ltd.	Morganstein, Joshua C.	The February 2022 invasion of Ukraine created the greatest humanitarian disaster in decades. The Ukrainians are already exposed to the traumas of war, and many have also experienced separation from family, becoming a refugee and losing their homes, cherished possessions, communities, and social support. The risks posed by ongoing armed conflict and concerns about use of chemical weapons are exace…	Excluded	Accession Number: 2022-79214-003. PMID: 35403766 Partial author list: First Author & Affiliation: Morganstein, Joshua C.; Center for the Study of Traumatic Stress, Department of Psychiatry, School of Medicine, Uniformed Services University, Bethesda, MD, US, joshua.morganstein@usuhs.edu ORCID: 0000-0002-6514-4350. Other Publishers: Blackwell Publishing. Release Date: 20220725. Publication Type: J…	10.1111/pcn.13363	mental health consequences;nuclear event;resilience;social support;Humans;Mental Health;Ukraine;Conflict;Mental Health;Resilience (Psychological);Social Support;Exposure;Communities;Ownership;Radiation			PsycInfo
rayyan-100751581	The interface between hospitality and tourism entrepreneurship, integration and well-being: A study of refugee entrepreneurs	2021	8		International Journal of Hospitality Management	["0278-4319", "1873-4693"]	97		2025-12-01	Alrawadieh, Zaid and Altinay, Levent and Cetin, Gurel and ÅžimÅŸek, DoÄŸuÅŸ	https://search.ebscohost.com/login.aspx?direct=true&db=psyh&AN=2022-97527-001&site=ehost-live		Elsevier Science	Alrawadieh, Zaid	Previous hospitality and tourism entrepreneurship research has emphasized the economic and financial outcomes of entrepreneurship whilst paying less attention to social outcomes. Specifically, minimal academic attention, both in mainstream entrepreneurship research and hospitality and tourism scholarship, has been paid to entrepreneurship as a means to facilitate the integration of refugees and e…	Excluded	Accession Number: 2022-97527-001. Partial author list: First Author & Affiliation: Alrawadieh, Zaid; Istanbul University-Cerrahpasa, Department of Hotel, Restaurant and Catering Services, Istanbul, Turkey, zaid.alrawadieh@istanbul.edu.tr. Release Date: 20220926. Publication Type: Journal (0100), Peer Reviewed Journal (0110). Format Covered: Electronic. Document Type: Journal Article. Language: En…	10.1016/j.ijhm.2021.103013	Hospitality entrepreneurship;Refugee entrepreneurship;Small tourism businesses;Integration;Well-being;Syrian refugees;Entrepreneurship;Refugees;Social Integration;Tourism;Hospitality Industry;Acculturation;Business;Test Construction;Well Being			PsycInfo
rayyan-100751582	'Everyone collaborated and came together': The civic promise (and pitfalls) of yPAR for immigrant-origin students in an era of deportation	2022	7		Cultural Diversity & Ethnic Minority Psychology	["1099-9809", "1939-0106", "978-1-4338-9598-2"]	28	3	427-439	Maker Castro, Elena and LÃ³pez HernÃ¡ndez, Guadalupe and Karras-Jean Gilles, Juliana and Novoa, Alfredo and The New Generation Class and SuÃ¡rez-Orozco, Carola	https://search.ebscohost.com/login.aspx?direct=true&db=psyh&AN=2021-41854-001&site=ehost-live		Educational Publishing Foundation	Maker Castro, Elena, UCLA Graduate School of Education & Information Studies, Moore Hall, 457 Portola Plaza, Los Angeles, CA, US, 90095	Objectives: In recent years, increased anti-immigrant hostility has trickled into school settings creating toxic climates for immigrant-origin (Iâ€“O) students (Rogers, School and society in the age of trump, 2019, UCLAâ€™s Institute for Democracy, Education, and Access). Through youth participatory action research (yPAR), this study qualitatively examined how a class of Emerging Bilingual (EB) s…	Included	Accession Number: 2021-41854-001. PMID: 33956466 Other Journal Title: Cultural Diversity and Ethnic Minority Psychology; Cultural Diversity and Mental Health. Partial author list: First Author & Affiliation: Maker Castro, Elena; Department of Human Development and Psychology, Graduate School of Education and Information Studies, University of California, CA, US, egmaker@g.ucla.edu ORCID: 0000-000…	10.1037/cdp0000429	immigrant-origin youth;youth participatory action research;civic development;Community Involvement;High School Students;High School Teachers;Student Attitudes;Latinos/Latinas;Immigration;Peers			PsycInfo
rayyan-100751583	The relationship between spirituality and aggression in the workplace during the COVID-19 pandemic: A cross-sectional study among Iranian nurses	2022	12	21	PLoS ONE	1932-6203	17	12		Harati, Hossein and Mohsenipouya, Hossein and Mousavinasab, Nouraddin and Sangani, Alireza and Alam, Khorshed and Mamun, Mohammed A.	https://search.ebscohost.com/login.aspx?direct=true&db=psyh&AN=2023-32499-001&site=ehost-live		Public Library of Science	Mohsenipouya, Hossein	Background: Aggression towards nurses in the workplace arises from various reasons, reportedly increasing during the COVID-19 pandemic. Where aggression can be maintained by spiritual well-being, as it is said that spirituality is a coping skill and psychological well-being maintainerâ€“but there is little known, especially during the pandemic. Thus, this study explored the effect of spirituality…	Excluded	Accession Number: 2023-32499-001. PMID: 36542619 Partial author list: First Author & Affiliation: Harati, Hossein; Faculty of Nursing, Mazandaran University of Medical Sciences, Sari, Iran. Release Date: 20231002. Publication Type: Journal (0100), Peer Reviewed Journal (0110). Format Covered: Electronic. Document Type: Journal Article. Language: English. Major Descriptor: Aggressive Behavior; Nur…	10.1371/journal.pone.0279247	spirituality;aggression;workplace;COVID-19;nurses;Aggressive Behavior;Nurses;Pandemics;Spirituality;Well Being;Interpersonal Relationships;Spiritual Well Being;COVID-19			PsycInfo
rayyan-100751585	Understanding social inclusion: A narrative inquiry into the experiences of refugee families with young children	2022	6		International Journal of Early Years Education	["0966-9760", "1469-8463"]	30	2	184-198	Kubota, Hiroko and Raymond, Heather and Caine, Vera and Clandinin, D. Jean	https://search.ebscohost.com/login.aspx?direct=true&db=psyh&AN=2022-06739-001&site=ehost-live		Taylor & Francis	Caine, Vera	While refugees are part of patterns of global migration, their ordinary lives remain obscured. In a narrative inquiry into the lives of Syrian refugee families who came to Canada within the past 4 years, we focused on their experiences of belonging, agency, and identity as part of social inclusion. The main focus was the lives of young children and their families as they made sense of Canadian in…	Excluded	Accession Number: 2022-06739-001. Partial author list: First Author & Affiliation: Kubota, Hiroko; Faculty of Nursing, University of Alberta, Edmonton, AB, Canada. Release Date: 20211118. Correction Date: 20220704. Publication Type: Journal (0100), Peer Reviewed Journal (0110). Format Covered: Electronic. Document Type: Journal Article. Language: English. Major Descriptor: Experiences (Events); F…	10.1080/09669760.2021.1998885	Social inclusion;Syrian refugees;young children;families;narrative;Experiences (Events);Family;Refugees;Narrative Analysis;Social Inclusion;Communities			PsycInfo
rayyan-100751588	Exploring intergenerational trauma experienced by second-generation Vietnamese American adults	2023			Dissertation Abstracts International: Section B: The Sciences and Engineering	["0419-4217", "979-8368481845"]	84	8		Huynh, Julie H.	https://search.ebscohost.com/login.aspx?direct=true&db=psyh&AN=2023-55664-251&site=ehost-live		ProQuest Information & Learning		A review of the current literature shows extensive research examining intergenerational trauma with children of victims who experienced the Holocaust. There appears to be relatively limited research conducted to examine the intergenerational trauma with Vietnamese refugees. This qualitative study explores the intergenerational trauma experienced by second-generation Vietnamese American adults bei…	Excluded	Accession Number: 2023-55664-251. Other Journal Title: Dissertation Abstracts International. Partial author list: First Author & Affiliation: Huynh, Julie H.; John F. Kennedy University, John F. Kennedy School of Psychology, US. Release Date: 20230522. Publication Type: Dissertation Abstract (0400). Format Covered: Electronic. Document Type: Dissertation. Dissertation Number: AAI29214952. ISBN: 9…		Content analysis;Emotional health;Generational differences;Intergenerational trauma;Vietnamese cultural groups;Asians;Parents;Protective Factors;Refugees;Vietnamese Cultural Groups;Generational Differences;Emotional Health;Intergenerational Trauma			PsycInfo
rayyan-100751590	Refugee experiences with community-based programming in the United States: Implications for engaged scholarship	2022			Dissertation Abstracts International Section A: Humanities and Social Sciences	["0419-4209", "979-8538122042"]	83	3		Schiestl, Joanna L.	https://search.ebscohost.com/login.aspx?direct=true&db=psyh&AN=2021-94589-295&site=ehost-live		ProQuest Information & Learning		Exploring the experiences of refugee arrivals who have participated in community-based programming in multiple cities across the United States, this dissertation considers the role of such programming in refugee integration and implications for engaged scholarship. Through collaborative partnerships, IHE and USRAP offices offer both students and refugee arrivals experiential learning opportunitie…	Excluded	Accession Number: 2021-94589-295. Other Journal Title: Dissertation Abstracts International. Partial author list: First Author & Affiliation: Schiestl, Joanna L.; California State Polytechnic University, Pomona, Education, US. Release Date: 20211213. Correction Date: 20221128. Publication Type: Dissertation Abstract (0400). Format Covered: Electronic. Document Type: Dissertation. Dissertation Num…		Bidirectional integration;Community-based programming;Cultural intelligence;Engaged scholarship;Refugee;Communities;Intelligence;Refugees;School Learning;Social Integration;Collaboration;Narratives;Urban Environments			PsycInfo
rayyan-100751592	Relationships in a new country: A qualitative study of the social connections of refugee youth resettled in South Australia	2019	4		Journal of Youth Studies	["1367-6261", "1469-9680"]	22	3	346-362	de Anstiss, Helena and Savelsberg, Harry and Ziaian, Tahereh	https://search.ebscohost.com/login.aspx?direct=true&db=psyh&AN=2018-40776-001&site=ehost-live		Taylor & Francis	de Anstiss, Helena	Australia's approach to immigration, as internationally, is largely concerned with state sovereignty, border protection and restrictionism towards asylum seekers. However, with just under a million refugees currently residing in Australia, and with 13,750 more added to this number each year, there is also an interest in ensuring that those who are granted humanitarian protection are socially inte…	Excluded	Accession Number: 2018-40776-001. Partial author list: First Author & Affiliation: de Anstiss, Helena; School of Psychology, Social Work and Social Policy, University of South Australia, Adelaide, SA, Australia, helena.deanstiss@unisa.edu.au ORCID: 0000-0001-6451-3137. Release Date: 20180816. Correction Date: 20210204. Publication Type: Journal (0100), Peer Reviewed Journal (0110). Format Covered…	10.1080/13676261.2018.1508824	refugees;social connection;social integration;social connectedness;relationships;Refugees;Social Behavior;Social Integration;Interpersonal Relationships			PsycInfo
rayyan-100751594	Welcoming refugee families: A qualitative study of 20 professionalsâ€™ views of resettlement of Syrian families in Iceland	2021	5		International Social Work	["0020-8728", "1461-7234"]	64	3	425-437	Dubus, Nicole	https://search.ebscohost.com/login.aspx?direct=true&db=psyh&AN=2021-45523-010&site=ehost-live		Sage Publications	Dubus, Nicole, San Jose State University, One Washington Square, San Jose, CA, US, 95192	Concentrating on the largest refugee crisis in recent history, the need for countries to develop and implement resettlement programs has become imperative. This studyâ€™s focus is to understand the experience of professionalsâ€™ engagement with the program in Iceland. This is a qualitative study of the professional experiences of 20 providers. Consented audio-recorded interviews were transcribed,…	Excluded	Accession Number: 2021-45523-010. Partial author list: First Author & Affiliation: Dubus, Nicole; San Jose State University, San Jose, CA, US, Nicole.dubus@sjsu.edu. Release Date: 20230619. Publication Type: Journal (0100), Peer Reviewed Journal (0110). Format Covered: Electronic. Document Type: Journal Article. Language: English. Major Descriptor: Family; Human Migration; Refugees; Social Integr…	10.1177/0020872818820411	Cultural expert;families;forced migrant;integration;refugee;resettlement;Family;Human Migration;Refugees;Social Integration;Communities;Experiences (Events);Interviews			PsycInfo
rayyan-100751595	Aging out of place: Quality of life and successful aging among aging refugee immigrants in the US	2022			Dissertation Abstracts International: Section B: The Sciences and Engineering	["0419-4217", "979-8534664553"]	83	2		Owino, Jonix Atieno	https://search.ebscohost.com/login.aspx?direct=true&db=psyh&AN=2021-92235-257&site=ehost-live		ProQuest Information & Learning		As individuals age, they experience physical, cognitive, and socioemotional changes that may impact their well-being. However, little is known about well-being among aging refugees. Thus, the present study explores factors associated with quality of life and perceptions of successful aging among refugees who are aged 50 years and above. This mixed methods dissertation included a quantitative and …	Excluded	Accession Number: 2021-92235-257. Other Journal Title: Dissertation Abstracts International. Partial author list: First Author & Affiliation: Owino, Jonix Atieno; North Dakota State University, Human Development and Family Science, US. Release Date: 20211104. Publication Type: Dissertation Abstract (0400). Format Covered: Electronic. Document Type: Dissertation. Dissertation Number: AAI28547637. …		Aging refugees;Integration;Migration;Quality of life;Successful aging;Well-being;Aging;Quality of Life;Refugees;Social Integration;Well Being;Immigration;Intervention;Protective Factors			PsycInfo
rayyan-100751596	Refugeesâ€™ occupational future time perspective: Implications for their integration in receiving countries	2023			Current Research in Ecological and Social Psychology	2666-6227	5			Niemann, Lena and Hertel, Guido	https://search.ebscohost.com/login.aspx?direct=true&db=psyh&AN=2024-37846-001&site=ehost-live		Elsevier Science	Niemann, Lena, Department of Psychology, University of Munster, 48149, Munster, Germany	While refugeesâ€™ occupational integration is of interest for many receiving countries, refugees face multiple barriers in this process. The current research addresses psychological processes within refugees in response to their situation. Specifically, we proposed that experienced migration forcedness, as a key characteristic of refugee vs. non-refugee migration, restricts migrantsâ€™ perception…	Excluded	Accession Number: 2024-37846-001. Partial author list: First Author & Affiliation: Niemann, Lena; University of Munster, Munster, Germany, lena.niemann@uni-munster.de ORCID: 0000-0002-6793-4188. Release Date: 20240115. Publication Type: Journal (0100), Peer Reviewed Journal (0110). Format Covered: Electronic. Document Type: Journal Article. Language: English. Major Descriptor: Immigration; Refuge…	10.1016/j.cresp.2023.100139	Forced migration;Refugees;Immigrants;Occupational integration;Occupational future time perspective;Socioemotional selectivity theory;Immigration;Refugees;Social Integration;Time Perspective;Socioemotional Functioning			PsycInfo
rayyan-100751597	Impact of displacement context on psychological distress in refugees resettled in Australia: A longitudinal population-based study	2022			Epidemiology and Psychiatric Sciences	["2045-7960", "2045-7979"]	31			Nickerson, Angela and Kashyap, Shraddha and Keegan, David and Edwards, Ben and Forrest, Walter and Bryant, Richard A. and O'Donnell, Meaghan and Felmingham, Kim and McFarlane, Alexander C. and Tol, Wietse A. and Lenferink, Lonneke and Hoffman, Joel and Liddell, Belinda J.	https://search.ebscohost.com/login.aspx?direct=true&db=psyh&AN=2022-81982-001&site=ehost-live		Cambridge University Press	Nickerson, Angela	Aims: Refugees typically spend years in a state of protracted displacement prior to permanent resettlement. Little is known about how various prior displacement contexts influence long-term mental health in resettled refugees. In this study, we aimed to determine whether having lived in refugee camps v. community settings prior to resettlement impacted the course of refugees' psychological distre…	Excluded	Accession Number: 2022-81982-001. Other Journal Title: Epidemiologia e Psichiatria Sociale. Partial author list: First Author & Affiliation: Nickerson, Angela; School of Psychology, University of New South Wales, Sydney, NSW, Australia, anickerson@psy.unsw.edu.au. Other Publishers: II Pensiero Scientifico Editore. Release Date: 20240125. Publication Type: Journal (0100), Peer Reviewed Journal (01…	10.1017/S2045796022000324	Displaced;human-caused trauma;refugee camp;refugees;settlement;social determinants;torture;urban displacement;war/armed conflict as civilian;Conflict;Distress;Mental Health;Psychological Needs;Refugees;Torture;Trauma;Civilians			PsycInfo
rayyan-100751600	The Refugee and Immigrant Core Stressors Toolkit (RICST): Understanding the multifaceted needs of refugee and immigrant youth and families through a four core stressors framework	2021	12		Journal of Technology in Behavioral Science	2366-5963	6	4	620-630	Davis, Seetha H. and Winer, Jeffrey P. and Gillespie, Sarah C. and Mulder, Luna A.	https://search.ebscohost.com/login.aspx?direct=true&db=psyh&AN=2022-00190-008&site=ehost-live		Springer	Davis, Seetha H.	Research indicates that refugee and immigrant youth commonly face four core stressors during resettlement in a new country and culture: trauma, acculturative stress, resettlement stress, and isolation. This Four Core Stressors framework can be used to educate providers about these populationsâ€™ unique needs and support assessment of relevant socioecological factors influencing health. To facilit…	Excluded	Accession Number: 2022-00190-008. PMID: 34258385 Partial author list: First Author & Affiliation: Davis, Seetha H.; Trauma and Community Resilience Center, Boston Childrenâ€™s Hospital, Boston, MA, US, seetha.davis@childrens.harvard.edu ORCID: 0000-0002-2332-3430. Release Date: 20230525. Publication Type: Journal (0100), Peer Reviewed Journal (0110). Format Covered: Electronic. Document Type: Jou…	10.1007/s41347-021-00218-2	test development;Refugee and Immigrant Core Stressors Toolkit;refugees;immigrant youth;stressors;trauma;acculturative stress;resettlement stress;isolation;Acculturation;Immigration;Refugees;Social Isolation;Stress;Test Construction;Trauma			PsycInfo
rayyan-100751603	The impact of teacher perceptions on the acculturation strategies of refugee-immigrant students	2022			Dissertation Abstracts International Section A: Humanities and Social Sciences	["0419-4209", "979-8538146109"]	83	4		Oberhauser, Dan	https://search.ebscohost.com/login.aspx?direct=true&db=psyh&AN=2022-13246-260&site=ehost-live		ProQuest Information & Learning		The acculturation of refugee-immigrant students is a complex process. The acculturation strategies of refugee-immigrant students are dependent upon the dominant society's acculturation expectations. There is ample research to support that refugee-immigrants prefer integration as an acculturation strategy (Berry, 2015). However, integration cannot be truly successful unless the dominant society pr…	Excluded	Accession Number: 2022-13246-260. Other Journal Title: Dissertation Abstracts International. Partial author list: First Author & Affiliation: Oberhauser, Dan; Youngstown State University, Department of Teacher Education and Leadership Studies, US. Release Date: 20220214. Publication Type: Dissertation Abstract (0400). Format Covered: Electronic. Document Type: Dissertation. Dissertation Number: A…		Acculturation;Refugee-immigrant students;Dominant society;Acculturation expectations;Multiculturalism;Melting pot;Acculturation;Student Attitudes;Teacher Attitudes;Multiculturalism;Prejudice;Teaching Methods;Ideology			PsycInfo
rayyan-100751604	The behavioural consequences of the implicit and explicit dehumanization of refugees	2023			Dissertation Abstracts International Section A: Humanities and Social Sciences	["0419-4209", "979-8845469441"]	84	3		Sutter, Alina	https://search.ebscohost.com/login.aspx?direct=true&db=psyh&AN=2023-10931-139&site=ehost-live		ProQuest Information & Learning		The present research investigated the behavioural consequences in a social interaction of implicit and explicit refugee dehumanization. To this end, this research employed an experimental design in which 93 undergraduate students interacted with a confederate whom they either believed to be a refugee or a Canadian student. The interaction was videotaped and coded for participants' positivity of n…	Excluded	Accession Number: 2023-10931-139. Other Journal Title: Dissertation Abstracts International. Partial author list: First Author & Affiliation: Sutter, Alina; The University of Western Ontario (Canada), Canada. Release Date: 20230105. Publication Type: Dissertation Abstract (0400). Format Covered: Electronic. Document Type: Dissertation. Dissertation Number: AAI29244759. ISBN: 979-8845469441. Langu…		refugee dehumanization;undergraduate students;social interaction;College Students;Human Rights;Prejudice;Refugees;Social Interaction			PsycInfo
rayyan-100751605	'Just say hi': Forced migrantsâ€™ constructions of local neighbourhoods as spaces of inclusion and exclusion in South Wales	2023			Current Research in Ecological and Social Psychology	2666-6227	5			Parker, Samuel and Cornell, Josephine	https://search.ebscohost.com/login.aspx?direct=true&db=psyh&AN=2024-37848-001&site=ehost-live		Elsevier Science	Parker, Samuel, School of Social Sciences, Birmingham City University, Curzon Building, 4 Cardigan Street, Birmingham, United Kingdom, B4 7BD	Integration is often assumed to be a public good and both UK and devolved governments have developed refugee integration strategies to address this aspiration. Within these strategies the development of social bridges with members of the host society is seen as a key indicator of integration, however the local neighbourhood is often neglected in research. This paper reports the findings of a disc…	Excluded	Accession Number: 2024-37848-001. Partial author list: First Author & Affiliation: Parker, Samuel; School of Social Sciences, Birmingham City University, Birmingham, United Kingdom, Samuel.Parker@bcu.ac.uk ORCID: 0000-0002-5111-920X. Release Date: 20240115. Publication Type: Journal (0100), Peer Reviewed Journal (0110). Format Covered: Electronic. Document Type: Journal Article. Language: English…	10.1016/j.cresp.2023.100147	Refugees;Asylum seekers;Integration;Belonging;Discursive psychology;Neighborhoods;Policy Making;Refugees;Social Integration;Asylum Seeking			PsycInfo
rayyan-100751606	Be a hero: Employ refugees like a pragmatist	2023	1		Organizational Dynamics	["0090-2616", "1873-3530"]	52	1	2025-08-01	Pesch, Robin and Ipek, Ebru and Fitzsimmons, Stacey	https://search.ebscohost.com/login.aspx?direct=true&db=psyh&AN=2023-51102-001&site=ehost-live		Elsevier Science	Pesch, Robin	We conducted 127 interviews with refugees, their supervisors and colleagues, chief executives, HR managers, and vocational trainers in 28 German companies, ranging from entrepreneurial craft businesses to large companies. In addition, we worked closely with large German firms in the manufacturing and telecommunication industries. Finally, we interviewed 8 representatives of nonprofit organization…	Excluded	Accession Number: 2023-51102-001. Partial author list: First Author & Affiliation: Pesch, Robin; Newcastle University Business School, Newcastle University, Newcastle upon Tyne, United Kingdom, robin.pesch@newcastle.ac.uk. Release Date: 20230417. Publication Type: Journal (0100), Peer Reviewed Journal (0110). Format Covered: Electronic. Document Type: Journal Article. Language: English. Major Des…	10.1016/j.orgdyn.2022.100912	Refugees;Workplace integration;Migration;Business;Business Organizations;Management Personnel;Personnel Selection;Refugees;Social Integration			PsycInfo
rayyan-100751607	Impacts of immigration detention on Sub-Saharan Africa asylum seekers in the United States	2023			Dissertation Abstracts International: Section B: The Sciences and Engineering	["0419-4217", "979-8352953877"]	84	5		Vescovi Ogunsuyi, Felix	https://search.ebscohost.com/login.aspx?direct=true&db=psyh&AN=2023-33087-115&site=ehost-live		ProQuest Information & Learning		Detaining asylum seekers has become an established practice in many countries. There is a large body of research suggesting that immigration detention causes asylum seekers harm. However, the focus of these studies has been on diagnosable disorders and mental health, with no descriptive understanding of how detention and resettlement are experienced and conceptualized by asylum seekers. The purpo…	Excluded	Accession Number: 2023-33087-115. Other Journal Title: Dissertation Abstracts International. Partial author list: First Author & Affiliation: Vescovi Ogunsuyi, Felix; Walden University, Public Policy and Administration, US. Release Date: 20230406. Publication Type: Dissertation Abstract (0400). Format Covered: Electronic. Document Type: Dissertation. Dissertation Number: AAI29991711. ISBN: 979-83…		Asylum seekers;Immigration detention;Integration;Public policy;Sub-Saharan Africa;United States;African Cultural Groups;Government Policy Making;Immigration;Legal Detention;Social Integration;Asylum Seeking			PsycInfo
rayyan-100751608	Multidimensional acculturation and identity re-formation processes among South Sudanese refugee as emerging adults in the United States	2022			Re/formation and identity: The intersectionality of development, culture, and immigration.	["2625-364X", "2625-3666", "978-3-030-86425-5", "978-3-030-86426-2"]			63-85	Yoon, Junghee and Johnson, Deborah J. and Qin, Desiree B. and Bates, Laura	https://search.ebscohost.com/login.aspx?direct=true&db=psyh&AN=2022-63297-004&site=ehost-live		Springer Nature Switzerland AG	Yoon, Junghee, Michigan State University, East Lansing, MI, US Cham	This study describes identity re-formation linked with multidimensional acculturation processes among South Sudanese unaccompanied refugee minors (URMs) as emerging adults. Using a modified grounded theory approach, two waves of semi-structured interviews with 19 and 11 South Sudanese URMs in 2007 and 2014â€“2015 were investigated. Results showed that their identity re-formation is associated wit…	Excluded	Accession Number: 2022-63297-004. Partial author list: First Author & Affiliation: Yoon, Junghee; Department of Human Development and Family Studies (HDFS), Michigan State University, East Lansing, MI, US, yoonjun8@msu.edu ORCID: 0000-0003-3442-8307. Release Date: 20220922. Correction Date: 20240610. Publication Type: Book (0200), Edited Book (0280). Format Covered: Print. Document Type: Chapter.…	10.1007/978-3-030-86426-2_4	Immigrant identity;Acculturation;Racial-ethnic identity;African refugees;Unaccompanied refugee minors (URMs);Emerging adulthood;Resilience;Acculturation;Identity Formation;Refugees;Emerging Adulthood;Cultural Identity			PsycInfo
rayyan-100751609	The role of culturally responsive social and emotional learning in supporting refugee inclusion and belonging: A thematic analysis of service provider perspectives	2021	8	26	PLoS ONE	1932-6203	16	8		Bennouna, Cyril and Brumbaum, Hannah and McLay, Molly M. and Allaf, Carine and Wessells, Michael and Stark, Lindsay	https://search.ebscohost.com/login.aspx?direct=true&db=psyh&AN=2021-81028-001&site=ehost-live		Public Library of Science	Stark, Lindsay	Young refugees resettled to the U.S. from the Middle East and North Africa (MENA) region face significant acculturative stressors, including language barriers, unfamiliar norms and practices, new institutional environments, and discrimination. While schools may ease new-comer adjustment and inclusion, they also risk exacerbating acculturative stress and social exclusion. This study seeks to under…	Excluded	Accession Number: 2021-81028-001. Partial author list: First Author & Affiliation: Bennouna, Cyril; Department of Political Science, Brown University, Providence, RI, US, ORCID: 0000-0002-8449-0283. Release Date: 20220418. Publication Type: Journal (0100), Peer Reviewed Journal (0110). Format Covered: Electronic. Document Type: Journal Article. Language: English. Major Descriptor: Acculturation; …	10.1371/journal.pone.0256743	culturally responsive social and emotional learning;refugee;belonging;service provider perspectives;inclusion;schools;educators;Acculturation;Refugees;Belonging;Social Emotional Learning;Schools;Social Learning;Teacher Attitudes;Inclusion			PsycInfo
rayyan-100751610	Does living in districts with higher levels of ethnic violence affect refugeesâ€™ attitudes towards the host country? Empirical evidence from Germany	2022	12		Ethnic and Racial Studies	["0141-9870", "1466-4356"]	45	15	2793-2821	Schwitter, Nicole and Liebe, Ulf	https://search.ebscohost.com/login.aspx?direct=true&db=psyh&AN=2023-10783-002&site=ehost-live		Taylor & Francis	Schwitter, Nicole	While there are many quantitative studies examining the determinants of ethnic violence from the perspective of offenders, less is known about the effects of violence on the victims or target groups. In light of the increased refugee migration in Germany in 2015/2016, we provide empirical evidence that living in districts with a past of ethnic violence against refugees affects refugeesâ€™ percept…	Excluded	Accession Number: 2023-10783-002. Partial author list: First Author & Affiliation: Schwitter, Nicole; Department of Sociology, University of Warwick, Coventry, United Kingdom, nicole.schwitter.1@warwick.ac.uk ORCID: 0000-0002-3837-680X. Release Date: 20230831. Publication Type: Journal (0100), Peer Reviewed Journal (0110). Format Covered: Electronic. Document Type: Journal Article. Language: Engl…	10.1080/01419870.2022.2052141	Ethnic violence;refugees;integration;xenophobia;immigration;SOEP;Attitudes;Refugees;Social Integration;Violence			PsycInfo
rayyan-100751612	Conceptualizing social capital as access to social network and mobilization of network resources: A study of workplace literacy programs and low-income Somali refugee workers	2021			Dissertation Abstracts International Section A: Humanities and Social Sciences	["0419-4209", "979-8569915088"]	82	8		Nwude, Angela Uchechukwu	https://search.ebscohost.com/login.aspx?direct=true&db=psyh&AN=2021-27910-070&site=ehost-live		ProQuest Information & Learning		There is a substantial body of literature on the economic benefits of workplace literacy programs, and much less empirical studies on the social or non-economic outcomes of workplace literacy programs, particularly in the context of low-income refugee workers. Adopting a social network approach, this study examines the impact of workplace literacy programs on the social capital development of Som…	Excluded	Accession Number: 2021-27910-070. Other Journal Title: Dissertation Abstracts International. Partial author list: First Author & Affiliation: Nwude, Angela Uchechukwu; University of Arkansas, Public Policy, US. Release Date: 20210426. Correction Date: 20221128. Publication Type: Dissertation Abstract (0400). Format Covered: Electronic. Document Type: Dissertation. Dissertation Number: AAI28095480…		Low-income workers;Name generator instrument;Social Capital;Social Networks;Workplace Literacy Program;Somali refugees;Literacy development;Immigrants;African Cultural Groups;Literacy Programs;Lower Income Level;Social Capital;Social Networks;Generators (Apparatus);Literacy;Test Construction			PsycInfo
rayyan-100751613	Promoting peace on behalf of children	2022	11		Peace and Conflict: Journal of Peace Psychology	["1078-1919", "1532-7949"]	28	4	552-553	Kalpakian, Jack and Asatryan, Georgi	https://search.ebscohost.com/login.aspx?direct=true&db=psyh&AN=2022-79706-001&site=ehost-live		Educational Publishing Foundation	Kalpakian, Jack, Plekhanov Russian University of Economics, Stremyanny lane 36, Moscow, Russia, 117997	Reviews the book, Children and Peace: From Research to Action edited by Nikola Balvin and Daniel J. Christie (2020). Balvin and Christie divide their book into four different parts. The first part addresses refugee and migrant children, the second deals with children being raised in areas affected by war, the third addresses peace promotion and child welfare, and the final section deals with the …	Excluded	Accession Number: 2022-79706-001. Partial author list: First Author & Affiliation: Kalpakian, Jack; Plekhanov Russian University of Economics, Moscow, Russia, J.Kalpakian@aui.ma. Other Publishers: Lawrence Erlbaum; Taylor & Francis. Release Date: 20220711. Correction Date: 20230116. Publication Type: Journal (0100), Peer Reviewed Journal (0110). Format Covered: Electronic. Document Type: Review-B…	10.1037/pac0000623	refugee and migrant children;war;peace promotion;conflict;child welfare;continuity and reproduction of humanity;Child Welfare;Conflict;Peace;War;Refugees;U2 - Balvin, Nikola (Ed);Christie, Daniel J. (Ed). (2020);Children and peace: From research to action;Cham, Switzerland: Springer, 419 pp. $55.17;978303022175-1.			PsycInfo
rayyan-100751616	Reconfigured Hmong womanhood through work and social inclusion in Australian society	2022			Handbook of social inclusion: Research and practices in health and social sciences.	["978-3-030-89593-8", "978-3-030-89594-5"]			2045-2068	Saulo, Ma. Cristina G.	https://search.ebscohost.com/login.aspx?direct=true&db=psyh&AN=2023-10992-102&site=ehost-live		Springer Nature Switzerland AG	Saulo, Ma. Cristina G., College of Asia and the Pacific, School of History and Language, Australian National University, Canberra, ACT, Australia Cham	This chapter discusses the interplay between labor market participation and social inclusion of Hmong migrant-refugee women in the Australian cities of Sydney and Canberra. Hmong womenâ€™s participation in the Australian paid labor market has transformed them from women who held traditional roles and subordinate positions in patriarchal households into agentic individuals. Lacking skills needed t…	Excluded	Accession Number: 2023-10992-102. Partial author list: First Author & Affiliation: Saulo, Ma. Cristina G.; College of Asia and the Pacific, School of History and Language, Australian National University, Canberra, ACT, Australia. Release Date: 20230220. Correction Date: 20240610. Publication Type: Book (0200), Edited Book (0280). Format Covered: Print. Document Type: Chapter. Book Type: Handbook/…	10.1007/978-3-030-89594-5_119	Labor;Migration;Belonging;Social inclusion;Society;Human Migration;Labor Market;Refugees;Society;Social Inclusion;Community Involvement;Participation			PsycInfo
rayyan-100751617	Posttraumatic growth experiences of refugees: A metasynthesis of qualitative studies	2022	4		Journal of Community Psychology	["0090-4392", "1520-6629"]	50	3	1395-1410	GÃ¶kalp, Zeynep ÅžimÅŸir and Haktanir, Abdulkadir	https://search.ebscohost.com/login.aspx?direct=true&db=psyh&AN=2021-92694-001&site=ehost-live		John Wiley & Sons	GÃ¶kalp, Zeynep ÅžimÅŸir, Faculty of Education, Selcuk University, 42250, Konya, Turkey	Although forced displacement may lead to many adverse psychological problems, this experience may also result in positive psychological consequences. Given the increasing disturbance in countries, many people are forcibly displaced, a comprehensive understanding of the posttraumatic growth (PTG) experiences of refugees is warranted. In this study, we examined 12 primary studies exploring PTG amon…	Excluded	Accession Number: 2021-92694-001. Partial author list: First Author & Affiliation: GÃ¶kalp, Zeynep ÅžimÅŸir; Department of Guidance and Psychological Counseling, Selcuk University, Konya, Turkey, zey.simsir.93@gmail.com ORCID: 0000-0003-2353-8922. Release Date: 20211011. Correction Date: 20240718. Publication Type: Journal (0100), Peer Reviewed Journal (0110). Format Covered: Electronic. Document…	10.1002/jcop.22723	metasynthesis;migration;posttraumatic growth;qualitative method;refugee;Human Migration;Meaningfulness;Refugees;Qualitative Methods;Interpersonal Relationships;Posttraumatic Growth;Adversity;Traumatic Experiences			PsycInfo
rayyan-100751618	Claude e la pagina bianca = Claude and the blank page	2023			Psicoterapia Cognitiva e Comportamentale	1126-1072	29	3	323-340	Ratti, Carlo and Meneghelli, Anna	https://search.ebscohost.com/login.aspx?direct=true&db=psyh&AN=2024-15417-004&site=ehost-live		Edizioni Centro Studi Erickson	Ratti, Carlo	The migrant and refugee population present a high risk of developing mental disorders due to the difficulties associated with abandoning their own nation and culture and following often very dramatic migratory journeys. The experience of migration can be complex and stressful, linked to events before departure, during the journey and transit and after arrival. We present the case of the applicati…	Excluded	Accession Number: 2024-15417-004. Translated Title: Claude and the blank page. Translated Serial Title: Italian Journal of Cognitive and Behavioural Psychotherapy. Partial author list: First Author & Affiliation: Ratti, Carlo; Asipse School, AIPP, Italy, carlorattipsicologo@gmail.com. Other Publishers: Tipografia PIME Editrice Srl. Release Date: 20231106. Publication Type: Journal (0100), Peer Re…		Immigration;CBT for refugees;PTSD;Depression;Narrative exposure technique;Interviews;Measurement;Narratives;Posttraumatic Stress Disorder;Refugees			PsycInfo
rayyan-100751619	Hedonic consumption practices of the disadvantaged and their well-being outcomes: A multimethod research on Syrian refugees in Turkey	2023			Dissertation Abstracts International: Section B: The Sciences and Engineering	["0419-4217", "979-8352991534"]	84	5		BaktÄ±r, Zeynep	https://search.ebscohost.com/login.aspx?direct=true&db=psyh&AN=2023-33088-066&site=ehost-live		ProQuest Information & Learning		Consumption may be a practical tool to cope with the challenges of displacement. While there is extensive research on vulnerable groups such as immigrants and the poor as consumers, research on refugee consumers is quite limited. Moreover, consumers are not equal when it comes to consuming certain products and services, and thus research on the hedonic consumption of refugees is far from prelimin…	Excluded	Accession Number: 2023-33088-066. Other Journal Title: Dissertation Abstracts International. Partial author list: First Author & Affiliation: BaktÄ±r, Zeynep; Bilkent Universitesi (Turkey), Turkey. Release Date: 20230403. Publication Type: Dissertation Abstract (0400). Format Covered: Electronic. Document Type: Dissertation. Dissertation Number: AAI30158251. ISBN: 979-8352991534. Language: Englis…		hedonic consumption practices;well-being outcomes;Syrian refugees;Coping Behavior;Disadvantaged;Prosocial Behavior;Refugees;Well Being			PsycInfo
rayyan-100751621	The salience of perceived societal conflict in Europe: A 27 country study on the development of a measure for generalized conflict thinking	2021	12		Social Indicators Research	["0303-8300", "1573-0921"]	158	2	595-635	van Drunen, YaÃ«l and Spruyt, Bram and Van Droogenbroeck, Filip	https://search.ebscohost.com/login.aspx?direct=true&db=psyh&AN=2021-49456-001&site=ehost-live		Springer	van Drunen, YaÃ«l, Sociology Department, Vrije Universiteit Brussel, Pleinlaan 2, 1050, Brussels, Belgium	Over the last two decades, European countries have struggled with several crises (e.g., the Great Recession, the refugee crisis) which had a tremendous impact on (some) societies. Typically, these crises were accompanied by divisive public discourses that rely heavily on a sharp and moralistic us-them distinction. Especially extreme right- and left-wing parties have adopted such conflict discours…	Excluded	Accession Number: 2021-49456-001. Partial author list: First Author & Affiliation: van Drunen, YaÃ«l; Sociology Department, Vrije Universiteit Brussel, Brussels, Belgium, yael.van.drunen@vub.be ORCID: 0000-0003-3691-611X. Release Date: 20210527. Correction Date: 20230112. Publication Type: Journal (0100), Peer Reviewed Journal (0110). Format Covered: Electronic. Document Type: Journal Article. La…	10.1007/s11205-021-02693-9	societal conflict;conflict thinking;confirmatory factor analysis;cross-cultural measurement invariance;European quality of life survey;Conflict;Measurement;Society;Test Construction;Thinking;Crises;Quality of Life;Surveys			PsycInfo
rayyan-100751622	Toward a public relations theory of integration	2022			Dissertation Abstracts International Section A: Humanities and Social Sciences	["0419-4209", "979-8516956843"]	83	1		Gaggin, Kelly Coolican	https://search.ebscohost.com/login.aspx?direct=true&db=psyh&AN=2021-80514-125&site=ehost-live		ProQuest Information & Learning		Health and human service nonprofit organizations provide a multitude of support services to marginalized and underserved populations in the United States and abroad. Public relations and communications professionals are often focused on supporting goals that are directly tied to the organization which are also strongly tied to revenue seeking through increasing awareness of mission and need for f…	Excluded	Accession Number: 2021-80514-125. Other Journal Title: Dissertation Abstracts International. Partial author list: First Author & Affiliation: Gaggin, Kelly Coolican; Syracuse University, Mass Communications, US. Release Date: 20210927. Publication Type: Dissertation Abstract (0400). Format Covered: Electronic. Document Type: Dissertation. Dissertation Number: AAI28493110. ISBN: 979-8516956843. La…		Integration;Public relations;Grounded theory;Communication;Grounded Theory;Public Relations;Social Integration;Trust (Social Behavior);Refugees;Social Capital;Communication Barriers			PsycInfo
rayyan-100751623	Texas high school (im)migrants negotiating acculturation: Measuring bicultural identity integration in a new cultural context	2022			Dissertation Abstracts International Section A: Humanities and Social Sciences	["0419-4209", "979-8438754954"]	83	11		Heath, Marie	https://search.ebscohost.com/login.aspx?direct=true&db=psyh&AN=2022-70647-019&site=ehost-live		ProQuest Information & Learning		Various academic disciplines are interested in post-migration cultural adjustment, or 'acculturation' and how it may affect health and well-being. Although many studies have reported the relationship between acculturation and well-being, crucial inconsistencies remain. The purpose of this study was to explore the bicultural identity integration of emergent bilingual adolescents who were enrolled …	Excluded	Accession Number: 2022-70647-019. Other Journal Title: Dissertation Abstracts International. Partial author list: First Author & Affiliation: Heath, Marie; Texas A&M University - Commerce, EdD Supervision, Curriculum, and Instruction-Multiple Level, US. Release Date: 20220901. Correction Date: 20221128. Publication Type: Dissertation Abstract (0400). Format Covered: Electronic. Document Type: Dis…		Acculturation;Bicultural;Culture;Emergent bilinguals;Immigrant;Secondary;Acculturation;Bilingualism;High Schools;Immigration;Multiculturalism;Well Being			PsycInfo
rayyan-100751624	Keepers of the cultural flame: Women and the role they play in maintaining and nurturing cultural identity within refugee and displaced populations	2021			Dissertation Abstracts International Section A: Humanities and Social Sciences	["0419-4209", "979-8691231025"]	82	5		Wyler, Crystina	https://search.ebscohost.com/login.aspx?direct=true&db=psyh&AN=2020-97490-059&site=ehost-live		ProQuest Information & Learning		As of April 2020, over 13 million Syrians have been displaced or exiled with many taking refuge in countries around the world. It can take more than a generation for refugees to return to their original community, governments and humanitarian organizations have struggled in the meantime to integrate them into their host countries. This qualitative case study research explored how adult refugee Sy…	Excluded	Accession Number: 2020-97490-059. Other Journal Title: Dissertation Abstracts International. Partial author list: First Author & Affiliation: Wyler, Crystina; Nova Southeastern University, Conflict Resolution Studies, US. Release Date: 20210204. Correction Date: 20221128. Publication Type: Dissertation Abstract (0400). Format Covered: Electronic. Document Type: Dissertation. Dissertation Number: …		cultural flame;cultural identity;refugee;displaced populations;Acculturation;Refugees;Sex Roles;Social Integration;Cultural Identity;Family Conflict;Trauma;Belonging			PsycInfo
rayyan-100751625	Freedom of movement restrictions inhibit the psychological integration of refugees	2022	10		The Journal of Politics	["0022-3816", "1468-2508"]	84	4	2288-2293	Hilbig, Hanno and Riaz, Sascha	https://search.ebscohost.com/login.aspx?direct=true&db=psyh&AN=2023-10380-031&site=ehost-live		Univ of Chicago Press	Hilbig, Hanno, Harvard University, Cambridge, MA, US, 02138	How do freedom of movement restrictions affect refugee integration? While a growing body of research studies the initial spatial allocation of refugees, there is little causal evidence on subsequent policies that restrict residential mobility. We study a contentious law in Germany, which barred refugees from moving to a location different from the one they were exogenously assigned to. To identif…	Excluded	Accession Number: 2023-10380-031. Partial author list: First Author & Affiliation: Hilbig, Hanno; Harvard University, Cambridge, MA, US, hhilbig@g.harvard.edu. Other Publishers: Blackwell Publishing; Cambridge University Press; Wiley-Blackwell Publishing Ltd. Release Date: 20230629. Publication Type: Journal (0100), Peer Reviewed Journal (0110). Format Covered: Electronic. Document Type: Journal …	10.1086/720307	integration policy;refugee integration;movement restrictions;refugee-host relations;Freedom;Policy Making;Refugees;Social Integration			PsycInfo
rayyan-100751626	The parenting process in Syrian refugees: A grounded theory study	2021	2		Peace and Conflict: Journal of Peace Psychology	["1078-1919", "1532-7949"]	27	1	67-80	Huntley, Fay and Ulph, Fiona and El-Khani, Aala and Calam, Rachel	https://search.ebscohost.com/login.aspx?direct=true&db=psyh&AN=2021-31048-011&site=ehost-live		Educational Publishing Foundation	Ulph, Fiona, Division of Psychology and Mental Health, University of Manchester, Oxford Road, Manchester, United Kingdom, M13 9PL	A key concern of peace psychology is to develop a robust evidence base that informs those working with groups who have experienced the impact of war and conflict (Cohrs et al., American Psychologist, 2013, 68, 590). With rates of refugees forcibly displaced now the highest on record the development of psychosocial interventions designed to promote well-being is essential (Hynie, Peace and Conflic…	Excluded	Accession Number: 2021-31048-011. Partial author list: First Author & Affiliation: Huntley, Fay; Parenting and Families Research Group, University of Manchester, Manchester, United Kingdom. Other Publishers: Lawrence Erlbaum; Taylor & Francis. Release Date: 20210329. Correction Date: 20220117. Publication Type: Journal (0100), Peer Reviewed Journal (0110). Format Covered: Electronic. Document Typ…	10.1037/pac0000533	resilience;language;refugee parenting;grounded theory;parenting process;Conflict;Grounded Theory;Refugees;Resilience (Psychological);Parenting;Language;Narratives;Parents;Peace;War			PsycInfo
rayyan-100751627	Zur Beziehungsgestaltung zwischen geflÃ¼chteten Frauen und weiblichen Freiwilligen = Exploring the relationship between refugee women and female volunteers	2020	2		Fortschritte der Neurologie, Psychiatrie	["0720-4299", "1439-3522"]	88	2	76-81	Mehran, Nassim and Jumaa, Jinan Abi and Hertner, Laura and Von Bach, Elisabeth and Valensise, Livia and Strasser, Judith and Kluge, Ulrike	https://search.ebscohost.com/login.aspx?direct=true&db=psyh&AN=2020-18696-001&site=ehost-live		Georg Thieme Verlag KG	Mehran, Nassim, Institut fur Sozialwissenschaften, Humboldt-Universitat zu Berlin, Universitatsstrasse 3B, 10117, Berlin, Germany	The growing number of refugees arriving in Germany in 2015 increased the need for support and care in psychosocial matters, on the part of both, refugees and volunteers. The research project ReWoven investigated the relationship between refugee women and female volunteers, who were not necessarily familiar with each other, through 32 guided interviews (16 with Arab & Farsi speaking women, 16 wome…	Excluded	Accession Number: 2020-18696-001. PMID: 32102098 Translated Title: Exploring the relationship between refugee women and female volunteers. Other Journal Title: Fortschritte der Neurologie, Psychiatrie und ihrer Grenzgebiete. Partial author list: First Author & Affiliation: Mehran, Nassim; Institut fur Sozialwissenschaften, Humboldt-Universitat zu Berlin, Berlin, Germany, nassimmehran@gmail.com. R…	10.1055/a-1041-3225	refugee women;female volunteers;psychosocial matters;relationships;Human Females;Psychosocial Factors;Refugees;Volunteers;Interpersonal Relationships			PsycInfo
rayyan-100751628	Relational upheaval during refugee resettlement: Service provider perspectives	2020	10		Family Relations: An Interdisciplinary Journal of Applied Family Studies	["0197-6664", "1741-3729"]	69	4	756-769	Tlapek, Sarah Myers and Monk, J. Kale and White, Cheyenne	https://search.ebscohost.com/login.aspx?direct=true&db=psyh&AN=2020-46215-001&site=ehost-live		Wiley-Blackwell Publishing Ltd.	Tlapek, Sarah Myers, School of Social Work, University of Missouri, 724 Clark Hall, Columbia, MO, US, 65211	Objective: We seek to provide insight on intimate relationships and service provider response for refugees during the resettlement transition in the United States. Background: Refugees resettling in the United States face numerous stressful transitions that could affect their relationships with intimate partners. Thus, refugees may be at risk for increased relationship upheaval, yet typical optio…	Excluded	Accession Number: 2020-46215-001. Other Journal Title: The Coordinator; The Family Coordinator; The Family Life Coordinator. Partial author list: First Author & Affiliation: Tlapek, Sarah Myers; University of Missouri, Columbia, MO, US, tlapeks@missouri.edu ORCID: 0000-0002-9443-3020. Other Publishers: Blackwell Publishing. Release Date: 20200629. Correction Date: 20211129. Publication Type: Jour…	10.1111/fare.12468	intimate partner violence;refugee;relationship upheaval;resettlement;transitions;social service providers;Community Services;Immigration;Stress;Support Groups;Interpersonal Relationships;Intimate Partner Violence;Refugees;Sex Role Attitudes;Social Services;Teams;Thematic Analysis			PsycInfo
rayyan-100751630	Contextualizing the concept of refugee mental health in education: A phenomenological study of educatorsâ€™ perceptions on refugee mental health needs	2022			Dissertation Abstracts International: Section B: The Sciences and Engineering	["0419-4217", "979-8460466726"]	83	4		Diaz, Brianna	https://search.ebscohost.com/login.aspx?direct=true&db=psyh&AN=2022-13248-124&site=ehost-live		ProQuest Information & Learning		Refugee youth are some of the most vulnerable students within the American public-school system due to a history of complex trauma, acculturation, mental health stigma, and limited access to care. Thus, special attention should be given to refugee students' mental health needs and psychosocial support within the schools. This study examines the lived experiences of teachers serving refugee studen…	Excluded	Accession Number: 2022-13248-124. Other Journal Title: Dissertation Abstracts International. Partial author list: First Author & Affiliation: Diaz, Brianna; Roberts Wesleyan College (Rochester), School of Natural & Social Sciences, US. Release Date: 20220221. Publication Type: Dissertation Abstract (0400). Format Covered: Electronic. Document Type: Dissertation. Dissertation Number: AAI28647293. …		Phenomenology;Trauma;teacher attitudes;refugee mental health needs;students;Health Service Needs;Mental Health;Phenomenology;Refugees;Psychological Needs;Teacher Attitudes;Trauma			PsycInfo
rayyan-100751631	The relationship between acculturation and depression with Burmese refugees	2022			Dissertation Abstracts International: Section B: The Sciences and Engineering	["0419-4217", "979-8209778660"]	83	9		Newman, Gunnar Greg	https://search.ebscohost.com/login.aspx?direct=true&db=psyh&AN=2022-56507-213&site=ehost-live		ProQuest Information & Learning		Acculturation and acculturative stress have been linked to depression among immigrants and refugee populations. Asian Americans and Asian American subgroups are underrepresented and have been neglected in research. The purpose of this quantitative study was to measure the relationship between acculturation and depression with length of time in the United States and acculturative stress as mediati…	Excluded	Accession Number: 2022-56507-213. Other Journal Title: Dissertation Abstracts International. Partial author list: First Author & Affiliation: Newman, Gunnar Greg; Walden University, Psychology, US. Release Date: 20220725. Publication Type: Dissertation Abstract (0400). Format Covered: Electronic. Document Type: Dissertation. Dissertation Number: AAI28968939. ISBN: 979-8209778660. Language: Englis…		Acculturation;Acculturative stress;Burmese refugees;Depression;US;Acculturation;Major Depression;Refugees;Stress;Immigration;Southeast Asian Cultural Groups			PsycInfo
rayyan-100751632	Male unaccompanied refugee minorsâ€™ perceptions of relationships and information about sexual health in Swedenâ€”â€˜It feels like youâ€™ve been in prison and then set freeâ€™	2021	3		Culture, Health & Sexuality	["1369-1058", "1464-5351"]	23	3	301-316	NordstrÃ¶m, Madelene and Agardh, Anette	https://search.ebscohost.com/login.aspx?direct=true&db=psyh&AN=2020-16968-001&site=ehost-live		Taylor & Francis	NordstrÃ¶m, Madelene	Unaccompanied refugee minors represent a potentially vulnerable group regarding sexual and reproductive health and rights, particularly due to the circumstances surrounding their migration. Research is scarce about the sexual and reproductive health and rights needs of unaccompanied minors, many of whom come from countries with limited access to information about sexual and reproductive health an…	Excluded	Accession Number: 2020-16968-001. Partial author list: First Author & Affiliation: NordstrÃ¶m, Madelene; Department of Clinical Sciences, Lund University, Malmo, Sweden, nordstrom.madelene@gmail.com. Release Date: 20200309. Correction Date: 20220509. Publication Type: Journal (0100), Peer Reviewed Journal (0110). Format Covered: Electronic. Document Type: Journal Article. Language: English. Major…	10.1080/13691058.2019.1707877	unaccompanied minors;young migrants;refugees;sexual health;Sweden;relationships;refugee minor perceptions;young men;Male Attitudes;Refugees;Interpersonal Relationships;Sexual Health;Human Migration;Romance;Society			PsycInfo
rayyan-100751633	Creating collective solidarity: Insights from the development and process evaluation of civic action for refugee empowerment in Cincinnati	2022	7		Cultural Diversity & Ethnic Minority Psychology	["1099-9809", "1939-0106", "978-1-4338-9598-2"]	28	3	349-360	Dutt, Anjali and Jacquez, Farrah and Chaudhary, Nabiha and Wright, Bryan and Adhikari, Roshan and Adhikari, Tika and Al Shehabi, Amenah and Arnaout, Maher and Bhandari, Muna and Macow, Hodan and Mbuyi, Mels and Ernestine, Manirambona and Alexandre, Marembo and Muhamed, Yasmine and Constantin, Mwesha and de Abughosh, Lourdes Santos MartÃ­nez	https://search.ebscohost.com/login.aspx?direct=true&db=psyh&AN=2021-70976-001&site=ehost-live		Educational Publishing Foundation	Dutt, Anjali, Department of Psychology, University of Cincinnati, PO Box 210376, Cincinnati, OH, US, 45221-0376	Objective: Our goal was to describe the development, progress, and functioning of Civic Action for Refugee Empowerment in Cincinnati (CARE: Cincinnati) as a model for community-based participatory research (CBPR) with refugees. We conducted a participatory evaluation to assess our collective ability to employ shared power and equitable decision-making, and to facilitate structures that build memb…	Included	Accession Number: 2021-70976-001. PMID: 34351180 Other Journal Title: Cultural Diversity and Ethnic Minority Psychology; Cultural Diversity and Mental Health. Partial author list: First Author & Affiliation: Dutt, Anjali; Department of Psychology, University of Cincinnati, Cincinnati, OH, US, anjali.dutt@uc.edu ORCID: 0000-0001-8151-8474. Other Publishers: John Wiley & Sons, Inc. Release Date: 20…	10.1037/cdp0000459	refugees;solidarity;community-based participatory research;civic engagement;participatory evaluation;Empowerment;Refugees;Teams;Action Research;Solidarity;Collective Behavior;Community Involvement;Community Psychology;Group Decision Making;Reflectiveness			PsycInfo
rayyan-100751635	'Seeing like integration': An exploratory study of Bergamoâ€™s integration model, Italy	2022	9		Ethnic and Racial Studies	["0141-9870", "1466-4356"]	45	11	2069-2093	Dotsey, Senyo	https://search.ebscohost.com/login.aspx?direct=true&db=psyh&AN=2022-79960-003&site=ehost-live		Taylor & Francis	Dotsey, Senyo	The 'refugee crisis' has drawn attention to the role of cities (local authorities) in asylum seekers and refugees' reception and integration processes, with many developing creative and innovative policies. The article explores the integration outcomes of the asylum seekers who participated in a peculiar local experimental integration model, 'l'Accademia per lâ€™Integrazione' [Integration Academy…	Excluded	Accession Number: 2022-79960-003. Partial author list: First Author & Affiliation: Dotsey, Senyo; Social and Political Sciences Department, University of Milan, Milano, Italy, senyo.dotsey@unimi.it ORCID: 0000-0002-2164-1734. Release Date: 20230918. Publication Type: Journal (0100), Peer Reviewed Journal (0110). Format Covered: Electronic. Document Type: Journal Article. Language: English. Major …	10.1080/01419870.2021.1998566	Asylum seekers;Bergamo;cities;integration;local authorities;policy;Policy Making;Refugees;Social Integration;Urban Environments;Asylum Seeking			PsycInfo
rayyan-100751636	Dimensions of well-being and challenge for Syrian emerging adults in Canada with refugee backgrounds: Their stories	2022			Dissertation Abstracts International: Section B: The Sciences and Engineering	["0419-4217", "979-8762113694"]	83	7		Cerswell, Leysa	https://search.ebscohost.com/login.aspx?direct=true&db=psyh&AN=2022-34086-092&site=ehost-live		ProQuest Information & Learning		This study explores the self-reported challenges and aspects of well-being for Syrian emerging adults with refugee backgrounds, who have resettled in the Greater Toronto Area (GTA). With nearly 80 million people experiencing forced migration, 26 million being refugees, there is increasing interest in what contributes to the well-being of this population throughout various stages of migration, res…	Excluded	Accession Number: 2022-34086-092. Other Journal Title: Dissertation Abstracts International. Partial author list: First Author & Affiliation: Cerswell, Leysa; Fielding Graduate University, The School of Psychology, US. Release Date: 20220519. Publication Type: Dissertation Abstract (0400). Format Covered: Electronic. Document Type: Dissertation. Dissertation Number: AAI28962222. ISBN: 979-8762113…		Prosocial attitudes;Resettlement supports;Resilience from trauma;Syrian emerging adults;Youth protective factors;Protective Factors;Refugees;Resilience (Psychological);Well Being;Emerging Adulthood;Family;Human Migration;Trauma			PsycInfo
rayyan-100751642	Associations between gender, torture, and health: A 5-year retrospective cohort analysis	2023	3		Journal of Loss and Trauma	["1532-5024", "1532-5032"]	28	3	191-205	Hoffman, Sarah J. and Shannon, Patricia J. and Horn, Tonya L. and Letts, James and Kondes, Zoe and Mathiason, Michelle A.	https://search.ebscohost.com/login.aspx?direct=true&db=psyh&AN=2022-79348-001&site=ehost-live		Taylor & Francis	Hoffman, Sarah J., School of Nursing, University of Minnesota, 308 SE Harvard St., Minneapolis, MN, US, 55455	Our purpose was to identify longitudinal associations between torture exposure, physical and mental health outcomes, and gender in a cohort of 143 war-affected Karen adults five years post resettlement. Results showed that participants who self-reported primary torture experiences had higher rates of certain mental and physical health diagnoses. We observed gender differences in health over time …	Excluded	Accession Number: 2022-79348-001. PMID: 37305587 Other Journal Title: Crisis Intervention & Time-Limited Treatment; Journal of Personal and Interpersonal Loss; Stress, Trauma and Crisis: An International Journal. Partial author list: First Author & Affiliation: Hoffman, Sarah J.; School of Nursing, University of Minnesota, Minneapolis, MN, US, hoff0742@umn.edu. Release Date: 20220707. Correction …	10.1080/15325024.2022.2092317	Refugee;health;trauma;torture;gender;physical health;mental health;resettlement;war;Karen;Human Sex Differences;Mental Health;Physical Health;Refugees;Torture;Trauma;War			PsycInfo
rayyan-100751644	Refugee employment support: The HRMâ€“CSR nexus and stakeholder coâ€dependency	2021	11		Human Resource Management Journal	["0954-5395", "1748-8583"]	31	4	936-955	Lee, Eun Su and Szkudlarek, Betina	https://search.ebscohost.com/login.aspx?direct=true&db=psyh&AN=2022-05704-009&site=ehost-live		Wiley-Blackwell Publishing Ltd.	Lee, Eun Su, Newcastle Business School, University of Newcastle, Corner of Hunter and Auckland Streets, Callaghan, NSW, Australia, 2300	Recent research suggests that human resource management (HRM) can play a crucial role in corporate social responsibility (CSR) and in addressing grand challenges, such as refugee workforce integration. This paper investigates how employers carry out their CSR goals through HRM practices, while working closely with nonâ€profit organisations (NPOs) that facilitate refugee employment support progra…	Excluded	Accession Number: 2022-05704-009. Partial author list: First Author & Affiliation: Lee, Eun Su; Newcastle Business School, University of Newcastle, Callaghan, NSW, Australia, jeannie.lee@newcastle.edu.au ORCID: 0000-0003-1593-9902. Other Publishers: Blackwell Publishing. Release Date: 20221128. Correction Date: 20221201. Publication Type: Journal (0100), Peer Reviewed Journal (0110). Format Cover…	10.1111/1748-8583.12352	corporate social responsibility;crossâ€ sector collaboration;HRMâ€“CSR;nonâ€profit organisations;refugee employment;refugee workforce integration;stakeholder coâ€dependency;Business Organizations;Employment Status;Refugees;Social Responsibility;Stakeholder;Collaboration;Personnel;Social Integration			PsycInfo
rayyan-100751646	Male Somali refugee livelihood strategies and masculinities: A case study of East London	2022			Dissertation Abstracts International Section A: Humanities and Social Sciences	["0419-4209", "979-8544210184"]	83	3		Gumbie, Tendai Emmanuel	https://search.ebscohost.com/login.aspx?direct=true&db=psyh&AN=2021-94591-012&site=ehost-live		ProQuest Information & Learning		As the global refugee phenomenon continues to grow unabated, South Africa still receives increasing numbers of refugee applications. This is a result of South Africa's non-encampment policy that allows refugees to self-settle. One of the largest refugee groups in South Africa are Somalis, who make up the sixth largest refugee population in the world. Somalis have for decades migrated to South Afr…	Excluded	Accession Number: 2021-94591-012. Other Journal Title: Dissertation Abstracts International. Partial author list: First Author & Affiliation: Gumbie, Tendai Emmanuel; University of Johannesburg (South Africa), South Africa. Release Date: 20211223. Publication Type: Dissertation Abstract (0400). Format Covered: Electronic. Document Type: Dissertation. Dissertation Number: AAI28701094. ISBN: 979-85…		Somali refugees;livelihood strategies;masculinities;African Cultural Groups;Masculinity;Refugees;Resilience (Psychological);Social Capital;Marginalization			PsycInfo
rayyan-100751647	Hiring discrimination against refugees: Examining the mediating role of symbolic and realistic threat	2022	10		Journal of Vocational Behavior	["0001-8791", "1095-9084"]	138		2013-01-01	Cheung, Ho Kwan and Baranik, Lisa E. and Burrows, Dominique and Ashburn-Nardo, Leslie	https://search.ebscohost.com/login.aspx?direct=true&db=psyh&AN=2023-08105-001&site=ehost-live		Elsevier Science	Cheung, Ho Kwan, Psychology Department, University of Calgary, 2500 University Dr NW, Calgary, AB, Canada, T2N 1N4	Despite the rising global population of refugees and the need for secure employment to facilitate refugee integration into host countries, research attention on this population of workers in organizational science has been scarce. Drawing from Integrated Threat Theory, we argued and tested experimentally that refugees face discrimination on the job market due to the symbolic and realistic threats…	Excluded	Accession Number: 2023-08105-001. Partial author list: First Author & Affiliation: Cheung, Ho Kwan; Psychology Department, University of Calgary, Calgary, AB, Canada. Release Date: 20221110. Publication Type: Journal (0100), Peer Reviewed Journal (0110). Format Covered: Electronic. Document Type: Journal Article. Language: English. Major Descriptor: Discrimination; Intergroup Dynamics; Personnel …	10.1016/j.jvb.2022.103765	refugee;discrimination;realistic and symbolic threats;hiring;intergroup anxiety;Discrimination;Intergroup Dynamics;Personnel Selection;Refugees;Threat;Anxiety;Occupations;Social Integration;Test Construction			PsycInfo
rayyan-100751648	Beyond integration: Football as a mobile, transnational sphere of belonging for refugee-background young people	2022	2		Leisure Studies	["0261-4367", "1466-4496"]	41	1	42-55	Nunn, Caitlin and Spaaij, RamÃ³n and Luguetti, Carla	https://search.ebscohost.com/login.aspx?direct=true&db=psyh&AN=2022-28923-004&site=ehost-live		Taylor & Francis	Nunn, Caitlin, Manchester Centre for Youth Studies, Manchester Metropolitan University, Geoffrey Manton Building, Rosamond St. West, Manchester, United Kingdom, M15 6BH	Sport is widely utilised as an integration tool for refugee-background young people in resettlement countries, with a concomitant research focus on the implementation and outcomes of health and integration initiatives. However, a narrow focus on integration as the context and outcome of sport participation limits our understanding of the wider role sport plays as a sphere of belonging for refugee…	Included	Accession Number: 2022-28923-004. Partial author list: First Author & Affiliation: Nunn, Caitlin; Manchester Centre for Youth Studies, Manchester Metropolitan University, Manchester, United Kingdom, c.nunn@mmu.ac.uk ORCID: 0000-0003-3145-3099. Release Date: 20230316. Publication Type: Journal (0100), Peer Reviewed Journal (0110). Format Covered: Electronic. Document Type: Journal Article. Languag…	10.1080/02614367.2021.1962393	Integration;belonging;young people;sport;refugees;forced migration;Football;Social Integration;Sports;Belonging;Human Displacement;Athletic Participation;Refugees;Sport and Exercise Measures			PsycInfo
rayyan-100751649	Is Trust Really There? Unpacking the role of trust in ethnic friendship networks of North Korean refugees	2022	7		Social Networks	["0378-8733", "1879-2111"]	70		208-217	Shin, Hwajin	https://search.ebscohost.com/login.aspx?direct=true&db=psyh&AN=2022-69571-018&site=ehost-live		Elsevier Science	Shin, Hwajin, Department of Sociology, Korea University, 145 Anam-ro, Seoul, Republic of Korea, 02841	Using social network data on North Korean refugees settled in London, I introduce a relational model on ethnic friendship networks and present trust as an integral relational quality propagating refugee integration. The results show that not all ethnic friendship ties but those characterized by trust are related to better health, self-efficacy, and safety. Moreover, ethnic trust ties are distingu…	Excluded	Accession Number: 2022-69571-018. Partial author list: First Author & Affiliation: Shin, Hwajin; Korea University, Seoul, Republic of Korea, hshin9787@korea.ac.kr ORCID: 0000-0003-3987-5528. Release Date: 20230619. Publication Type: Journal (0100), Peer Reviewed Journal (0110). Format Covered: Electronic. Document Type: Journal Article. Language: English. Major Descriptor: Ethnic Identity; Friend…	10.1016/j.socnet.2022.01.016	Trust;Migrant network;Friendship network;Social capital;Refugee;ethnic;wellbeing;reciprocity;Ethnic Identity;Friendship;Human Migration;Reciprocity;Refugees;Social Capital;Trust (Social Behavior);Well Being			PsycInfo
rayyan-100751650	The violence of uncertainty: Empirical evidence on how asylum waiting time undermines refugee health	2021	8		Social Science & Medicine	["0277-9536", "1873-5347"]	282			Phillimore, Jenny and Cheung, Sin Yi	https://search.ebscohost.com/login.aspx?direct=true&db=psyh&AN=2021-64528-001&site=ehost-live		Elsevier Science	Phillimore, Jenny, School of Social Policy, Sociology and Criminology, University of Birmingham, Birmingham, United Kingdom, B15 2TT	The idea of violent uncertainty was first introduced in the New England Journal of Medicine (Grace et al., 2018) making claims about the deleterious impacts of insecure immigration status on the health of migrants. Policies of uncertainty are said to directly and indirectly create harm by impacting on individual's health via detention and public degradation and undermining healthcare services. We…	Excluded	Accession Number: 2021-64528-001. PMID: 34192621 Partial author list: First Author & Affiliation: Phillimore, Jenny; School of Social Policy, Sociology and Criminology, University of Birmingham, Birmingham, United Kingdom, j.a.phillimore@bham.ac.uk. Release Date: 20210812. Publication Type: Journal (0100), Peer Reviewed Journal (0110). Format Covered: Electronic. Document Type: Journal Article. L…	10.1016/j.socscimed.2021.114154	waiting time;asylum seeker;emotional health;physical health;gender;religion;asylum policy;refugee integration;Female;Humans;Refugees;Transients and Migrants;Uncertainty;Violence;Waiting Lists;Physical Health;Psychiatric Hospitals;Refugees;Asylum Seeking;Policy Making;Religion;Social Integration;Uncertainty;Violence			PsycInfo
rayyan-100751653	The use of psychoactive substances in a conflict area in the West Bank: Drug use risk factors and practices in Palestinian refugee camps	2020	12		International Journal of Mental Health and Addiction	["1557-1874", "1557-1882"]	18	6	1507-1520	Damiri, Basma R.	https://search.ebscohost.com/login.aspx?direct=true&db=psyh&AN=2019-76337-001&site=ehost-live		Springer	Damiri, Basma R., Faculty of Medicine and Health Sciences, Drugs and Toxicology Division, An-Najah National University, P.O. Box 7, Nablus, Palestine, 00970	During a conflict, there is a significant disability related to common mental health problems, including depression, anxiety, and substance misuse. A self-administered questionnaire was used in a cross-sectional study that was conducted in 2016 to investigate the prevalence of and risk factors associated with psychoactive substance (PS) use among 950 teenagers in different conflict zones in the W…	Excluded	Accession Number: 2019-76337-001. Partial author list: First Author & Affiliation: Damiri, Basma R.; Faculty of Medicine and Health Sciences, Drugs and Toxicology Division, An-Najah National University, Nablus, Palestine, bdamiri@najah.edu ORCID: 0000-0001-8242-391X. Release Date: 20191209. Correction Date: 20220516. Publication Type: Journal (0100), Peer Reviewed Journal (0110). Format Covered: …	10.1007/s11469-019-00183-1	Drug misuse;Palestinian refugees;Conflict zone;Mental health problems;Psychoactive substances;Conflict;Drug Usage;Refugees;Adolescent Behavior;Political Violence;Risk Factors			PsycInfo
rayyan-100751654	Formalizing alumni mentoring in social work education: Lessons learned from a three-year program evaluation	2022			Journal of Social Work Education	["1043-7797", "2163-5811"]	58	2	403-416	Skrzypek, Candra and Diebold, Josal and Kim, Wooksoo and Krause, Denise	https://search.ebscohost.com/login.aspx?direct=true&db=psyh&AN=2022-60580-015&site=ehost-live		Taylor & Francis	Kim, Wooksoo, School of Social Work, University at Buffalo, 685 Baldy Hall, Buffalo, NY, US, 14260-1050	Alumni mentoring in social work allows students to connect with experienced practitioners in a nonevaluative context and for alumni to strengthen university connections. This study describes and evaluates one established studentâ€“alumni mentoring program. Pretest (n=277) and posttest (n=153) data were collected from participants across 3 years. Results indicated that the mentoring relationship b…	Excluded	Accession Number: 2022-60580-015. Other Journal Title: Journal of Education for Social Work. Partial author list: First Author & Affiliation: Skrzypek, Candra; Immigrant and Refugee Research Institute, University at Buffalo, Buffalo, NY, US, ORCID: 0000-0002-5051-1330. Other Publishers: Council on Social Work Education. Release Date: 20230511. Publication Type: Journal (0100), Peer Reviewed Journ…	10.1080/10437797.2020.1817820	alumni mentoring;social work education;three-year program evaluation;life skills;College Graduates;Educational Program Evaluation;Mentor;Program Evaluation;Social Work Education;Social Casework;Life Skills			PsycInfo
rayyan-100751657	Musical pathways to the peer community: A collective case study of refugee childrenâ€™s use of music therapy	2022	1		Nordic Journal of Music Therapy	["0809-8131", "1944-8260"]	31	1	2024-07-01	Enge, Kaja Elise Aaslid and Stige, Brynjulf	https://search.ebscohost.com/login.aspx?direct=true&db=psyh&AN=2021-27872-001&site=ehost-live		Taylor & Francis	Enge, Kaja Elise Aaslid	Introduction: The quality of refugee childrenâ€™s social life in the host country is essential to their health and development. Both practice and research indicate the relevance of music therapy in this respect, but our understanding of how music therapy can contribute to refugee childrenâ€™s social wellbeing is still limited. This article explores how participation in music therapy in a public p…	Excluded	Accession Number: 2021-27872-001. Other Journal Title: Nordisk tidskrift for musikkterapi - Nordic Journal of Music Therapy. Partial author list: First Author & Affiliation: Enge, Kaja Elise Aaslid; Faculty of Arts and Physical Education, Volda University College, Volda, Norway, kaja.enge@uib.no. Other Publishers: GAMUT The Grieg Academy Music Therapy Research Centre; Sogn & Fjordane University C…	10.1080/08098131.2021.1891130	refugee children;music therapy;peer community;collaboration;participation;public school;case study;Collaboration;Community Involvement;Music Therapy;Peers;Refugees;Childhood Development;Traditions			PsycInfo
rayyan-100751659	Children's learning and development in conflict- and crisis-affected countries: Building a science for action	2021	5		Development and Psychopathology	["0954-5794", "1469-2198"]	33	2	506-521	Aber, J. Lawrence and Tubbs Dolan, Carly and Kim, Ha Yeon and Brown, Lindsay	https://search.ebscohost.com/login.aspx?direct=true&db=psyh&AN=2021-06210-001&site=ehost-live		Cambridge University Press	Aber, J. Lawrence, 246 Greene Street, 417E, New York, NY, US	This paper critically reviews the opportunities and challenges in designing and conducting actionable research on the learning and development of children in conflict- and crisis-affected countries. We approached our review through two perspectives championed by Edward Zigler: (a) child development and social policy and (b) developmental psychopathology in context. The aim of the work was to answ…	Excluded	Accession Number: 2021-06210-001. Partial author list: First Author & Affiliation: Aber, J. Lawrence; Institute of Human Development and Social Change (IHDSC), New York University, New York, NY, US, la39@nyu.edu. Release Date: 20210107. Correction Date: 20220707. Publication Type: Journal (0100), Peer Reviewed Journal (0110). Format Covered: Electronic. Document Type: Journal Article. Language: E…	10.1017/S0954579420001789	global science for action;refugee education;researchâ€“ practice partnership;socialâ€“emotional learning;Childhood Development;Conflict;Refugees;School Learning;Social Emotional Learning;Psychosocial Development;Social Learning			PsycInfo
rayyan-100751661	Between loneliness and belonging: Narratives of social isolation among immigrant older adults in Canada	2022	5		Ageing & Society	["0144-686X", "1469-1779"]	42	5	1117-1137	Koehn, Sharon and Ferrer, Ilyan and Brotman, Shari	https://search.ebscohost.com/login.aspx?direct=true&db=psyh&AN=2022-57633-009&site=ehost-live		Cambridge University Press	Koehn, Sharon	Research points to a higher risk for social isolation and loneliness among new immigrant and refugee older adults. Our article draws from a research project that explored the everyday stories of ageing among 19 diverse immigrant older adults in Canada. To capture their experiences of loneliness and social isolation, we use four illustrative cases derived from a structural approach to life-story n…	Excluded	Accession Number: 2022-57633-009. Partial author list: First Author & Affiliation: Koehn, Sharon; Gerontology Department, Simon Fraser University-Vancouver, Vancouver, BC, Canada, skoehn@sfu.ca ORCID: 0000-0001-8754-6767. Release Date: 20221201. Publication Type: Journal (0100), Peer Reviewed Journal (0110). Format Covered: Electronic. Document Type: Journal Article. Language: English. Major Desc…	10.1017/S0144686X20001348	immigrant older adults;Canada;social isolation;loneliness;social connection;intersectional lifecourse;life-story narrative;Immigration;Loneliness;Narratives;Social Isolation;Older Adulthood;Life Span;Social Interaction;Belonging			PsycInfo
rayyan-100751665	Race, ethnicity, and the incorporation experiences of Hmong American young adults: Insights from a mixed-method, longitudinal study	2022	6		Ethnic and Racial Studies	["0141-9870", "1466-4356"]	45	7	1197-1217	Swartz, Teresa Toguchi and Hartmann, Douglas and Vue, Pao Lee	https://search.ebscohost.com/login.aspx?direct=true&db=psyh&AN=2022-53206-002&site=ehost-live		Taylor & Francis	Swartz, Teresa Toguchi	Through the lens of racialized incorporation, this paper draws upon three decades of surveys and interviews to analyze the initial experiences of young adult Hmong migrants in the United States. The first part describes the aspirations and understandings of these young adults as adolescents (circa 1989â€“1994). Early in resettlement, they, like their parents, stressed education and mobility; howe…	Excluded	Accession Number: 2022-53206-002. Partial author list: First Author & Affiliation: Swartz, Teresa Toguchi; Department of Sociology, University of Minnesota, Minneapolis, MN, US, tswartz@umn.edu. Release Date: 20230427. Publication Type: Journal (0100), Peer Reviewed Journal (0110). Format Covered: Electronic. Document Type: Journal Article. Language: English. Major Descriptor: Acculturation; Adol…	10.1080/01419870.2021.1939091	Racialized incorporation;immigration;race;racism;Hmong Americans;Asian Americans;refugee resettlement;Acculturation;Adolescent Development;Adult Development;Ethnic Identity;Immigration;Race (Anthropological);Refugees;Southeast Asian Cultural Groups			PsycInfo
rayyan-100751671	Close relations matter: The association between depression and refugee status in the Canadian Longitudinal Study on Aging (CLSA)	2020	10		Journal of Immigrant and Minority Health	["1557-1912", "1557-1920"]	22	5	946-956	Lin, Shen (Lamson) and Kobayashi, Karen and Tong, Hongmei and Davison, Karen M and Arora, Simran R. A. and Fuller-Thomson, Esme	https://search.ebscohost.com/login.aspx?direct=true&db=psyh&AN=2020-63084-009&site=ehost-live		Springer	Lin, Shen (Lamson), Factor-Inwentash Faculty of Social Work, Institute for Life Course & Aging, University of Toronto, 246 Bloor Street West, Toronto, ON, Canada, M5S 1V4	This study examined the prevalence and social determinants of depression among refugee and non-refugee adults aged 45â€“85 in the Canadian Longitudinal Study on Aging. Bivariate analyses and multivariable binary logistic regression analyses were conducted. The prevalence of depression was higher in a sample of 272 refugees (22.1%) and 5059 non-refugee immigrants (16.6%), compared to 24,339 native…	Excluded	Accession Number: 2020-63084-009. PMID: 31974926 Other Journal Title: Journal of Immigrant Health. Partial author list: First Author & Affiliation: Lin, Shen (Lamson); Factor-Inwentash Faculty of Social Work, Institute for Life Course & Aging, University of Toronto, Toronto, ON, Canada, lamsonlin.lin@mail.utoronto.ca ORCID: 0000-0002-9792-2372. Release Date: 20211118. Publication Type: Journal (0…	10.1007/s10903-020-00980-0	Canadian Longitudinal Study on Aging (CLSA);Social determinants of mental health;Depression;Social support;Social isolation;Refugee status;Adult;Aging;Canada;Depression;Emigrants and Immigrants;Humans;Longitudinal Studies;Refugees;Aging;Major Depression;Refugees;Social Support;Interpersonal Relationships;Social Isolation;Socioeconomic Status			PsycInfo
rayyan-100751672	Community work with migrant and refugee women: 'Insiders' and 'outsiders' in research and practice	2022				["9781801174794", "978-1-80117-478-7", "978-1-80117-480-0"]				Thompson, Naomi and Nasimi, Rabia and Rova, Marina and Turner, Andy	https://search.ebscohost.com/login.aspx?direct=true&db=psyh&AN=2022-94761-000&site=ehost-live		Emerald Publishing	Bingley	Marginalised migrant groups face significant barriers in accessing services and becoming integrated in their communities. Mainstream services are failing to engage many marginalised migrant and refugee women and to respond effectively to their needs, raising serious questions as to how community development might respond and facilitate positive spaces and reduce isolation. This book offers the fi…	Included	Accession Number: 2022-94761-000. Partial author list: First Author & Affiliation: Thompson, Naomi; Goldsmiths, University of London, London, United Kingdom. Release Date: 20221017. Publication Type: Book (0200), Authored Book (0240). Format Covered: Electronic. Document Type: Book. ISBN: 9781801174794, ISBN Hardcover; 978-1-80117-478-7, ISBN Digital (undefined format); 978-1-80117-480-0, ISBN EP…	10.1108/9781801174787	communities;community development;community-based organisations;culturally sensitivity;empowerment;English language education;refugee women;social integration;marginalised migrant groups;Community Services;Cultural Sensitivity;Human Females;Refugees;Marginalized Groups;Communities;Community Development;Empowerment;Foreign Language Education;Organizations;Social Integration;Social Isolation			PsycInfo
rayyan-100751673	Mothering and mothered during defection and resettlement: Experiences of North Korean refugee women and their children	2021	11		Children and Youth Services Review	["0190-7409", "1873-7765"]	130			Baik, Jeongwon and Yoon, Young Ji and Gibson, Priscilla and Lo, Nancy and Nam, Hee Eun and Im, Yu Jin and Lee, Hee Yun	https://search.ebscohost.com/login.aspx?direct=true&db=psyh&AN=2022-00009-001&site=ehost-live		Elsevier Science	Yoon, Young Ji, Department of Social Work, Colorado State University-Pueblo, 2200 Bonforte Blvd, 719-549-2631, Pueblo, CO, US, 81001	Women from North Korea (NK) face a perilous journey when they illegally defect to China, and then get married and have children to protect themselves from deportations back to NK and torture, on the path towards resettling in South Korea (SK) with their Chinese-Korean children. The socio-historical relationship among North and South Korea and China requires these women to travel clandestinely and…	Excluded	Accession Number: 2022-00009-001. Partial author list: First Author & Affiliation: Baik, Jeongwon; Korea Youth Counseling & Welfare Institute, Busan, Republic of Korea, jwbaik99@gmail.com. Release Date: 20220207. Publication Type: Journal (0100), Peer Reviewed Journal (0110). Format Covered: Electronic. Document Type: Journal Article. Language: English. Major Descriptor: Refugees; Social Casework…	10.1016/j.childyouth.2021.106242	North Korea;Women refugees;Reunification;Cultural integration;Social welfare services;Refugees;Social Casework;Social Integration;Social Services;Welfare Services (Government);Mothers;Sociocultural Factors			PsycInfo
rayyan-100751674	Promoting the mental health and well-being of first-generation immigrants, asylum seekers and refugee young people in schools: A participatory action research study	2022			Dissertation Abstracts International: Section B: The Sciences and Engineering	["0419-4217", "979-8759927518"]	83	6		Allen, Evette	https://search.ebscohost.com/login.aspx?direct=true&db=psyh&AN=2022-34091-099&site=ehost-live		ProQuest Information & Learning		Background:There is a dearth of literature that reports on what first-generation immigrants, asylum seekers and refugee young people see as effective self-help tools in matters relating to mental health. Some 50 million first-generation migrant children and young people may have experienced violence, loss and displacement. This can lead to young migrants suffering with negative psychological and …	Excluded	Accession Number: 2022-34091-099. Other Journal Title: Dissertation Abstracts International. Partial author list: First Author & Affiliation: Allen, Evette; University of Salford (United Kingdom), United Kingdom. Release Date: 20220602. Correction Date: 20221128. Publication Type: Dissertation Abstract (0400). Format Covered: Electronic. Document Type: Dissertation. Dissertation Number: AAI288452…		mental health;well-being;first-generation immigrants;asylum seekers;participatory action research;Immigration;Mental Health;Well Being;Action Research;Asylum Seeking;Human Migration;Refugees;Self-Help Techniques			PsycInfo
rayyan-100751675	Culture, trauma, and traumatic stress among refugees, asylum seekers, and postconflict populations	2021			Handbook of PTSD: Science and practice., 3rd ed.	9781462547074			483-500	Silove, Derrick and Klein, Louis	https://search.ebscohost.com/login.aspx?direct=true&db=psyh&AN=2021-54181-026&site=ehost-live		The Guilford Press	New York, NY	The number of persons worldwide exposed to traumatic events related to mass conflict, political persecution, and forced displacement has reached record levels. The types of traumatic events experienced by these populations, including combat, torture, and gender-based violence, are known to be particularly potent in generating mental disorders such as posttraumatic stress disorder (PTSD). Although…	Excluded	Accession Number: 2021-54181-026. Partial author list: First Author & Affiliation: Silove, Derrick; University of New South Wales, School of Psychiatry, Sydney, Australia. Release Date: 20220207. Correction Date: 20221128. Publication Type: Book (0200), Edited Book (0280). Format Covered: Electronic. Document Type: Chapter. Book Type: Handbook/Manual. ISBN: 9781462547074, ISBN Hardcover. Language…		asylum seekers;culture;mass conflict;mental disorders;posttraumatic stress disorder;refugee asylum and postconflict mental health;refugees;research;trauma;traumatic stress;Conflict;Culture (Anthropological);Refugees;Trauma;Posttraumatic Stress;Mental Disorders;Mental Health;Posttraumatic Stress Disorder;Asylum Seeking			PsycInfo
rayyan-100751676	Quâ€™en est-il de lâ€™Ã©quilibre psychique des enfants rÃ©fugiÃ©s ? = What about the psychological balance of refugee children?	2021	5		Annales MÃ©dico-Psychologiques	["0003-4487", "1769-6631"]	179	5	455-464	Nassar, Lea	https://search.ebscohost.com/login.aspx?direct=true&db=psyh&AN=2021-45824-011&site=ehost-live		Elsevier Masson SAS	Nassar, Lea, Hopital Henri-Mondor AP-HP, 51, Avenue du Marechal de Lattre de Tassigny, 94010, Creteil, France	Objective: The aim of this study is to determine to what extent the psychological balance of Syrian refugee children in Lebanon can be altered. Our goal is to identify the influence of the children's history and their current living conditions on their psychological balance. War refugees, and more particularly children and young adolescents, experience different crises and traumas linked to war, …	Excluded	Accession Number: 2021-45824-011. Translated Title: What about the psychological balance of refugee children? Partial author list: First Author & Affiliation: Nassar, Lea; Hopital Henri-Mondor AP-HP, Creteil, France, nassar.lea@hotmail.com. Other Publishers: Elsevier Science. Release Date: 20210726. Publication Type: Journal (0100), Peer Reviewed Journal (0110). Format Covered: Electronic. Docume…	10.1016/j.amp.2021.03.012	Child development;psychological balance;Psychic trauma;Refugees;Syria;war;crises;loss;exile;poor living conditions;integration;Immigration;Living Arrangements;Refugees;Trauma;War;Childhood Development;Crises;Social Integration;Adversity			PsycInfo
rayyan-100751678	Culturally responsive school-based practices: Supporting mental health and learning of diverse students	2023				9780197516928				Goforth, Anisa N. and Pham, Andy V.	https://search.ebscohost.com/login.aspx?direct=true&db=psyh&AN=2023-65869-000&site=ehost-live		Oxford University Press	New York, NY	As trends continue in U.S. schools toward a more racially, ethnically, and linguistically diverse K-12 student population, school-based professionals have an important role in supporting students' mental health and learning. Practitioners, including school psychologists, school counselors, and social workers, are expected to have the knowledge, skills, and dispositions to provide culturally respo…	Excluded	Accession Number: 2023-65869-000. Partial author list: First Author & Affiliation: Goforth, Anisa N. Release Date: 20230612. Publication Type: Book (0200), Authored Book (0240). Format Covered: Print. Document Type: Book. ISBN: 9780197516928, ISBN Paperback. Language: English. Major Descriptor: Mental Health; Positive Psychology; Resilience (Psychological); School Learning; Social Justice; Studen…	10.1093/med-psych/9780197516928.001.0001	cultural humility;culturally and linguistically diverse students;culturally responsive assessment;culturally responsive practice;learning;positive psychology;resilience;social justice;well-being;mental health;Mental Health;Positive Psychology;Resilience (Psychological);School Learning;Social Justice;Students;Well Being;Cultural Diversity			PsycInfo
rayyan-100751679	Bhutanese refugee families' experience in community engagement and its influence on their family relationships	2021			Dissertation Abstracts International: Section B: The Sciences and Engineering	["0419-4217", "979-8678157591"]	82	5		Song, Jinsook	https://search.ebscohost.com/login.aspx?direct=true&db=psyh&AN=2020-97495-034&site=ehost-live		ProQuest Information & Learning		Many refugees that come to the United States experience loss and separation from their norms, home, community, friends, and more. While resettling, they often deal with unfamiliarity, confusion, and uncertainty. They need support and resources to restore their losses and integrate into a host country's culture and norms. Community plays an important role in providing support and resources to refu…	Excluded	Accession Number: 2020-97495-034. Other Journal Title: Dissertation Abstracts International. Partial author list: First Author & Affiliation: Song, Jinsook; Antioch University, Antioch New England: Marriage and Family Therapy, US. Release Date: 20210222. Publication Type: Dissertation Abstract (0400). Format Covered: Electronic. Document Type: Dissertation. Dissertation Number: AAI28186449. ISBN:…		refugee families;refugee experience;community engagement;family relationships;Community Involvement;Experiences (Events);Family Relations;Family;Refugees;Traditions;Transgenerational Patterns;Uncertainty			PsycInfo
rayyan-100751680	Assessing perceived barriers to health care access for resettled refugees in the Western United States	2021			Dissertation Abstracts International: Section B: The Sciences and Engineering	["0419-4217", "979-8678163325"]	82	5		Gilmer, Christin	https://search.ebscohost.com/login.aspx?direct=true&db=psyh&AN=2020-97495-148&site=ehost-live		ProQuest Information & Learning		Refugee health in the United States is an understudied subject, particularly on the West Coast. Little is known about the health needs of diverse refugee groups in the country outside of their initial health assessments upon entering the country for resettlement. This project explored perceived barriers to health care for refugees in three areas: Seattle/King County, Washington; Los Angeles, Cali…	Excluded	Accession Number: 2020-97495-148. Other Journal Title: Dissertation Abstracts International. Partial author list: First Author & Affiliation: Gilmer, Christin; Harvard University, Public Health, US. Release Date: 20210222. Publication Type: Dissertation Abstract (0400). Format Covered: Electronic. Document Type: Dissertation. Dissertation Number: AAI28223240. ISBN: 979-8678163325. Language: Engli…		health care access;resettled refugees;perceived barriers;Health Service Needs;Interviews;Refugees;Surveys;Health Care Access;Intervention;Mental Health;Policy Making			PsycInfo
rayyan-100751681	Perceived forcedness and perils of migration: Development and validation of a questionnaire for residents in receiving countries	2022	7		International Journal of Intercultural Relations	["0147-1767", "1873-7552"]	89		2018-01-01	Niemann, Lena and Hertel, Guido	https://search.ebscohost.com/login.aspx?direct=true&db=psyh&AN=2022-84707-002&site=ehost-live		Elsevier Science	Niemann, Lena, Department of Psychology, University of Munster, Fliednerstrasse 21, 48149, Munster, Germany	Objectives: For refugees in receiving countries, integration is a growing challenge, and a core factor in this process is residentsâ€™ perceptions of refugees. This study examines whether perceived forcedness of migration affects residentsâ€™ reactions to new members of society. In doing so, we introduce a new questionnaire to assess forcedness and perils of migration as perceived by residents of…	Excluded	Accession Number: 2022-84707-002. Partial author list: First Author & Affiliation: Niemann, Lena; Department of Psychology, University of Munster, Munster, Germany, lena.niemann@uni-muenster.de. Other Publishers: New Brunswick, N.J.: Transaction Periodicals Consortium; Pergamon Press. Release Date: 20221027. Publication Type: Journal (0100), Peer Reviewed Journal (0110). Format Covered: Electroni…	10.1016/j.ijintrel.2022.05.002	scale development;forced migration;refugees;receiving countries;integration;Psychometrics;Questionnaires;Refugees;Social Integration;Human Displacement;Test Construction;Test Reliability;Test Validity			PsycInfo
rayyan-100751682	The capacity-building role of community liaison workers with refugee communities in Victoria, Australia	2021	7	2	International Journal of Mental Health Systems	1752-4458	15			Wei, Karen and Chopra, Prem and Strehlow, Susie and Stow, Mardi and Kaplan, Ida and Szwarc, Josef and Minas, Harry	https://search.ebscohost.com/login.aspx?direct=true&db=psyh&AN=2021-67859-001&site=ehost-live		BioMed Central Limited	Chopra, Prem, School of Population and Global Health, University of Melbourne, Melbourne, VIC, Australia	Background: A range of services within Australia and internationally have been developed that are focused on the engagement of individuals who are of refugee background to work as a liaison between their communities and mental health services. The Community Liaison Worker (CLW) role at the Victorian Foundation for Survivors of Torture (VFST) was developed in 2008 in order to engage in such capaci…	Included	Accession Number: 2021-67859-001. Partial author list: First Author & Affiliation: Wei, Karen; School of Population and Global Health, University of Melbourne, Melbourne, VIC, Australia. Release Date: 20231120. Publication Type: Journal (0100), Peer Reviewed Journal (0110). Format Covered: Electronic. Document Type: Journal Article. Language: English. Major Descriptor: Community Involvement; Comm…	10.1186/s13033-021-00485-9	Capacity-building;Refugee mental health;Trauma-informed mental health;Community liaison workers;Community Involvement;Community Mental Health;Community Mental Health Services;Human Channel Capacity;Refugees;Survivors;Torture;Collective Trauma			PsycInfo
rayyan-100751685	Identity work in refugee workforce integration: The role of newcomer support organizations	2021	12		Human Relations	["0018-7267", "1741-282X"]	74	12	1994-2020	Nardon, Luciara and Zhang, Hui and Szkudlarek, Betina and Gulanowski, Daniel	https://search.ebscohost.com/login.aspx?direct=true&db=psyh&AN=2021-98745-002&site=ehost-live		Sage Publications	Nardon, Luciara, Sprott School of Business, Carleton University, 1125 Colonel By Drive, 926 Dunton Tower, Ottawa, ON, Canada, K1S 5B6	How does professional employment support provided by newcomer support organizations (NSOs) influence highly-skilled refugeesâ€™ professional identities and workforce integration? To answer this question, we draw on interviews with 25 managers and staff of NSOs in Canada and 11 recently arrived, highly-skilled refugees. We contribute to the literature on refugee workforce integration by shedding l…	Excluded	Accession Number: 2021-98745-002. Partial author list: First Author & Affiliation: Nardon, Luciara; Carleton University, Ottawa, ON, Canada, luciara.nardon@carleton.ca ORCID: 0000-0001-8935-198X. Release Date: 20211129. Publication Type: Journal (0100), Peer Reviewed Journal (0110). Format Covered: Electronic. Document Type: Journal Article. Language: English. Major Descriptor: Employment Status;…	10.1177/0018726720949630	professional employment support;professional identity;sensegiving;sensemaking;work role transition;Employment Status;Professional Identity;Refugees;Social Integration;Management Personnel;Messages;Motivation;Marginalization			PsycInfo
rayyan-100751687	The mental health and wellbeing of asylum seeking and refugee populations in high-income countries: A capabilities approach	2022			Dissertation Abstracts International: Section B: The Sciences and Engineering	["0419-4217", "979-8209902164"]	83	9		van der Boor, Catharina Francina	https://search.ebscohost.com/login.aspx?direct=true&db=psyh&AN=2022-56507-096&site=ehost-live		ProQuest Information & Learning		The number of people who have been forcibly displaced is at an all-time high. Forcibly displaced individuals have often suffered acutely distressing experiences pre-migration, during their migration journeys, and post-resettlement in their host countries. Whilst there is a large research base which shows this can have a profoundly negative impact on their mental health and wellbeing, comparativel…	Excluded	Accession Number: 2022-56507-096. Other Journal Title: Dissertation Abstracts International. Partial author list: First Author & Affiliation: van der Boor, Catharina Francina; The University of Liverpool (United Kingdom), United Kingdom. Release Date: 20220725. Publication Type: Dissertation Abstract (0400). Format Covered: Electronic. Document Type: Dissertation. Dissertation Number: AAI29133004…		mental health;wellbeing;asylum seeking;refugee populations;high-income countries;Developed Countries;Mental Health;Refugees;Well Being;Asylum Seeking;Economics;Mental Models;Quality of Life			PsycInfo
rayyan-100751689	Variations in prevalence and risk profiles for Common Mental Disorders amongst Rohingya, Chin and Kachin refugees from Myanmar	2022	5		Psychological Medicine	["0033-2917", "1469-8978"]	52	7	1306-1320	Tay, Alvin Kuowei and Mohsin, Mohammed and Badrudduza, Mohammad and Balasundaram, Susheela and Morgan, Karen and Parthiban, Nirmalatiban and Silove, Derrick	https://search.ebscohost.com/login.aspx?direct=true&db=psyh&AN=2020-69258-001&site=ehost-live		Cambridge University Press	Tay, Alvin Kuowei	Background: Large variations in prevalence rates of common mental disorder (CMD) amongst refugees and forcibly displaced populations have raised questions about the accuracy and value of epidemiological surveys in these cross-cultural settings. We examined the associations of sociodemographic indices, premigration traumatic events (TEs), postmigration living difficulties (PMLDs), and psychosocial…	Excluded	Accession Number: 2020-69258-001. PMID: 32914737 Partial author list: First Author & Affiliation: Tay, Alvin Kuowei; Faculty of Medicine, School of Psychiatry, University of New South Wales, Sydney, NSW, Australia, alvin.tay@unsw.edu.au ORCID: 0000-0002-9330-3929. Release Date: 20200914. Correction Date: 20220711. Publication Type: Journal (0100), Peer Reviewed Journal (0110). Format Covered: Ele…	10.1017/S0033291720003104	Adaptive stress;anxiety;common mental disorders;depression;postmigration living difficulties;posttraumatic stress disorder;psychiatric epidemiology;refugee;trauma;Chin;Humans;Mental Disorders;Myanmar;Prevalence;Refugees;Stress Disorders, Post-Traumatic;Epidemiology;Immigration;Mental Disorders;Refugees;Risk Factors;Acculturation;Anxiety;Stress;Risk Assessment			PsycInfo
rayyan-100751690	Refugee mothers raising children born of sexual violence in Dutch society: A delicate balance of parenting, prejudice, and psychopathology	2020			Womenâ€™s journey to empowerment in the 21st century: A transnational feminist analysis of womenâ€™s lives in modern times.	9780190927097			185-202	Anderson, Kimberley and van Ee, Elisa	https://search.ebscohost.com/login.aspx?direct=true&db=psyh&AN=2019-63569-011&site=ehost-live		Oxford University Press	New York, NY	Sexual violence is a form of gender-based violence defined by the World Health Organization as 'any sexual act, attempt to obtain a sexual act, unwanted sexual comments or advances, acts to traffic, or otherwise directed, against a person's sexuality using coercion, regardless of their relation to the victim, in any setting'. A prominent feature of conflicts today is the use of rape and other for…	Excluded	Accession Number: 2019-63569-011. Partial author list: First Author & Affiliation: Anderson, Kimberley; University of Leipzig, Germany. Release Date: 20210506. Correction Date: 20240610. Publication Type: Book (0200), Edited Book (0280). Format Covered: Print. Document Type: Chapter. ISBN: 9780190927097, ISBN Hardcover. Language: English. Major Descriptor: Conflict; Mothers; Rape; Refugees; Sexua…	10.1093/oso/9780190927097.003.0011	conflicts;cultural beliefs;mothers;rape;refugees;sexual violence;women;Conflict;Mothers;Rape;Refugees;Sexual Abuse;Culture (Anthropological);Human Females;Prejudice;Psychopathology;Parenting			PsycInfo
rayyan-100751692	Armut, Migration und psychische Gesundheit = Poverty, migration and mental health	2019	11		Der Nervenarzt	["0028-2804", "1433-0407"]	90	11	1103-1108	Kluge, Ulrike and Rapp, Michael A. and Mehran, Nassim and Jumaa, Jinan and Aichberger, Marion Christina	https://search.ebscohost.com/login.aspx?direct=true&db=psyh&AN=2019-67980-004&site=ehost-live		Springer	Kluge, Ulrike, Klinik fur Psychiatrie und Psychotherapie, Charite Universitatsmedizin Berlin, Campus Mitte, Chariteplatz 1, 10117, Berlin, Germany	Poverty and social exclusion are closely related to an increased risk for the deterioration of mental health. In 2018 approximately 19% of the German population were threatened by poverty and the associated social ostracization. Migrant groups in particular often show an increased risk for poverty and are often exposed to multiple socioeconomic stress factors depending on the context of migration…	Excluded	Accession Number: 2019-67980-004. PMID: 31559479 Translated Title: Poverty, migration and mental health. Partial author list: First Author & Affiliation: Kluge, Ulrike; Klinik fur Psychiatrie und Psychotherapie, Charite Universitatsmedizin Berlin, Berlin, Germany, ulrike.kluge@charite.de ORCID: 0000-0003-3829-641X. Release Date: 20200116. Correction Date: 20221010. Publication Type: Journal (0100…	10.1007/s00115-019-00790-2	social capital;social cohesion;migration;exclusion;residential environment;Humans;Mental Health;Poverty;Refugees;Socioeconomic Factors;Transients and Migrants;Human Migration;Mental Health;Poverty;Social Cohesion;Environmental Effects;Group Cohesion;Social Capital;Social Control			PsycInfo
rayyan-100751696	The lived experience of Syrian Muslim refugees resettled in Portland, Oregon	2022			Dissertation Abstracts International: Section B: The Sciences and Engineering	["0419-4217", "979-8759957072"]	83	6		Alarja, Mohammad A.	https://search.ebscohost.com/login.aspx?direct=true&db=psyh&AN=2022-34091-127&site=ehost-live		ProQuest Information & Learning		Using a phenomenologically oriented approach involving interviews and narrative tools, this was an exploratory study of Syrian Muslim refugees in Portland, Oregon to investigate the lived experience of the phenomenon of being a refugee. The focus of the study was upon 8 Syrian Muslim refugees, 4 men and 4 women, who have resettled in the previous 2 to 6 years. This research depicts the lived expe…	Excluded	Accession Number: 2022-34091-127. Other Journal Title: Dissertation Abstracts International. Partial author list: First Author & Affiliation: Alarja, Mohammad A.; Fielding Graduate University, School for Leadership Studies, US. Release Date: 20220602. Publication Type: Dissertation Abstract (0400). Format Covered: Electronic. Document Type: Dissertation. Dissertation Number: AAI28867445. ISBN: 97…		Acculturation;Syrian Muslim refugees;Phenomenology;Acculturation;Experiences (Events);Phenomenology;Refugees;Middle Eastern and North African Cultural Groups			PsycInfo
rayyan-100751697	Exile and belonging: Negotiating identity, acculturation and trauma in refugee families	2020			Working with refugee families: Trauma and exile in family relationships.	["9781108429030", "9781108602105"]			172-186	Guzder, Jaswant	https://search.ebscohost.com/login.aspx?direct=true&db=psyh&AN=2020-94828-010&site=ehost-live		Cambridge University Press	New York, NY	The issues of the child may be intertwined with peer groups, systemic or institutional issues, pre-migratory trauma, family dynamics, ethnicity or psychosocial stressors. This chapter uses a case history approach to underline some of the challenges of working with identity shifts in the course of exile, adaptation and coping with resettlement. These case examples are based on families who had bee…	Excluded	Accession Number: 2020-94828-010. Partial author list: First Author & Affiliation: Guzder, Jaswant; McGill University, Department of Psychiatry, Division of Child Psychiatry, Montreal, Canada. Release Date: 20220224. Correction Date: 20221128. Publication Type: Book (0200), Edited Book (0280). Format Covered: Print. Document Type: Chapter. ISBN: 9781108429030, ISBN Hardcover; 9781108602105, ISBN …	10.1017/9781108602105.012	acculturation;adaptation;child psychiatry;coping;exile;identity shifts;refugee families;trauma;Acculturation;Emotional Trauma;Family;Psychotherapy;Refugees;Adaptation;Child Psychiatry;Coping Behavior;Identity Formation			PsycInfo
rayyan-100751698	Discrimination, life stress, and mental health among Muslims: A preregistered systematic review and meta-analysis	2021	10	18	Collabra: Psychology	2474-7394	7	1		Kathawalla, Ummul-Kiram and Syed, Moin	https://search.ebscohost.com/login.aspx?direct=true&db=psyh&AN=2022-24195-001&site=ehost-live		University of California Press	Kathawalla, Ummul-Kiram	Research suggests that experiences of discrimination and life stressors are associated with negative mental-health outcomes for Muslim populations in western countries. The current study reports on two meta-analyses based on 295 correlations from 130 unique samples and 27,725 individuals, examining the associations of discrimination and life stressors, both separately and jointly, with mental hea…	Excluded	Accession Number: 2022-24195-001. Partial author list: First Author & Affiliation: Kathawalla, Ummul-Kiram; Department of Psychology, University of Minnesota, Minneapolis, MN, US, ummul@umn.edu. Release Date: 20240104. Publication Type: Journal (0100), Peer Reviewed Journal (0110). Format Covered: Electronic. Document Type: Journal Article. Language: English. Major Descriptor: Developed Countries…	10.1525/collabra.28248	Muslims;Western Countries;life stressors;wellbeing;religious discrimination;refugee status;mental health;anxiety;depression;emotional trauma;meta-analysis;Developed Countries;Muslims;Quality of Life;Race and Ethnic Discrimination;Refugees;Religious Prejudices;Social Adjustment;Minority Stress			PsycInfo
rayyan-100751700	Risk and protective factors for common mental disorders among urban Somali refugee youth	2021	9		Journal of Child & Adolescent Trauma	["1936-1521", "1936-153X"]	14	3	321-333	Swan, Laura E. T. and Im, Hyojin	https://search.ebscohost.com/login.aspx?direct=true&db=psyh&AN=2021-75961-003&site=ehost-live		Springer	Im, Hyojin, School of Social Work, Virginia Commonwealth University, 1000 Floyd Ave, Richmond, VA, US, 23284	The purpose of this study was to explore exposure to trauma as well as demographic and psychosocial factors as predictors of mental health symptoms among Somali refugees in Kenya. Participants were recruited via snowball sampling to complete a survey and included 86 Somali refugee youth, aged 15 to 34 years, who were living in Eastleigh. We measured trauma using a total traumas experienced variab…	Excluded	Accession Number: 2021-75961-003. PMID: 34471451 Partial author list: First Author & Affiliation: Swan, Laura E. T.; School of Social Work, Virginia Commonwealth University, Richmond, VA, US, ORCID: 0000-0002-1371-3582. Other Publishers: Taylor & Francis. Release Date: 20221020. Publication Type: Journal (0100), Peer Reviewed Journal (0110). Format Covered: Electronic. Document Type: Journal Arti…	10.1007/s40653-020-00325-x	Refugee trauma;Psychosocial factors;Help-seeking;Mental health symptoms;Immigration;Risk factors;Protective factors;Mental Disorders;Protective Factors;Refugees;Risk Factors;Trauma;Immigration;Mental Health;Psychosocial Factors			PsycInfo
rayyan-100751704	Acculturation: A study of the integration process of immigrant, refugee school-age children in a large metropolitan area	2019			Dissertation Abstracts International: Section B: The Sciences and Engineering	["0419-4217", "978-1392163467"]	80	11		Okuchaba-Thompson, Catherine	https://search.ebscohost.com/login.aspx?direct=true&db=psyh&AN=2019-46355-129&site=ehost-live		ProQuest Information & Learning		The present study explores the experiences of immigrant/refugee school age children as they integrate into a new host culture during the initial five years of resettlement. Specifically, the study sought to investigate the programs and services offered by community, school, and resettlement agencies that encourage acculturation. Using a qualitative design, the study investigates the impact of acc…	Excluded	Accession Number: 2019-46355-129. Other Journal Title: Dissertation Abstracts International. Partial author list: First Author & Affiliation: Okuchaba-Thompson, Catherine; University of Colorado at Denver, Educational Studies and Research, US. Release Date: 20191216. Publication Type: Dissertation Abstract (0400). Format Covered: Electronic. Document Type: Dissertation. Dissertation Number: AAI13…		integration process;immigrant;refugee;school-age children;Immigration;Refugees;Childhood Development			PsycInfo
rayyan-100751706	Inclusion and obstacles in the Swedish social pedagogical context: An analysis of narratives on working with unaccompanied refugee minors with wartime experiences in institutional care	2020			Hrvatska Revija Za Rehabilitacijska IstraÅ¾ivanja	["1331-3010", "1848-7734"]	56	1	2018-01-01	Basic, Goran and Matsuda, Yaka	https://search.ebscohost.com/login.aspx?direct=true&db=psyh&AN=2020-63293-001&site=ehost-live		Faculty of Special Education and Rehabilitation		The general perspective on social pedagogy and research emphasises the importance of recognising the various identities that are actualised and re-actualised during interpersonal interactions in the various social contexts in which the individual acts or is expected to act. The purpose of the present study was to provide a new understanding of: (1) narratives by staff at institutions regarding th…	Excluded	Accession Number: 2020-63293-001. Translated Serial Title: Croatian Review of Rehabilitation Research. Partial author list: First Author & Affiliation: Basic, Goran; Faculty of Social Sciences, Department of Pedagogy and Learning, Linnaeus University, Vaxjo, Sweden, ORCID: 0000-0001-6151-0934. Release Date: 20210107. Publication Type: Journal (0100), Peer Reviewed Journal (0110). Format Covered: …	10.31299/hrri.56.1.1	social pedagogic;social pedagogue;recognition;residential home;care home;stigma;social comparison;identity;collaboration;Institutionalization;Refugees;Social Integration;Social Sciences;Interpersonal Control;Social Identity;Teaching;War;Social Inclusion			PsycInfo
rayyan-100751709	The cycle of intergroup conflict: Terror management in the face of terrorism and war	2019			Handbook of terror management theory.	9780128118443			449-484	Reiss, Stefan and Jonas, Eva	https://search.ebscohost.com/login.aspx?direct=true&db=psyh&AN=2018-36045-019&site=ehost-live		Elsevier Academic Press	San Diego, CA	This chapter discusses findings from years of terror management research on the effects of mortality salience and how proximal and distal defenses in response to it have consequences for the development of conflict in social interactions. It presents an interaction cycle that involves the perception of threatening situations that engage motivational-affective states, motivated cognition, and moti…	Excluded	Accession Number: 2018-36045-019. Partial author list: First Author & Affiliation: Reiss, Stefan; University of Salzburg, Department of Psychology, Salzburg, Austria. Release Date: 20190829. Correction Date: 20221128. Publication Type: Book (0200), Edited Book (0280). Format Covered: Print. Document Type: Chapter. Book Type: Handbook/Manual. ISBN: 9780128118443, ISBN Paperback. Language: English.…	10.1016/B978-0-12-811844-3.00019-6	antisocial outcome;conflict;mortality salience;motivated behavior;motivated cognition;motivational-affective states;social interactions;terror management research;terrorism;war;Conflict;Terror Management Theory;Terrorism;War;Behavior;Cognition;Death and Dying;Emotional States;Intergroup Dynamics;Motivation;Social Interaction			PsycInfo
rayyan-100751710	Impact of war and resettlement on Vietnamese families facing dementia: A qualitative study	2022	7		Clinical Gerontologist: The Journal of Aging and Mental Health	["0731-7115", "1545-2301"]	45	4	798-807	Sun, Mengxue and Tran, Duyen and Bach, Anna and Ngo, Uyen and Tran, Tiffany and Do, Thuy and Meyer, Oanh L.	https://search.ebscohost.com/login.aspx?direct=true&db=psyh&AN=2022-59395-001&site=ehost-live		Taylor & Francis	Sun, Mengxue, DePaul University, Department of Psychology, 2219 North Kenmore Avenue, Chicago, IL, US, 60614	Objectives: Most Vietnamese immigrants in the U.S. today arrived as political refugees due to the Vietnam War in the late 20th century. Refugees are disproportionally affected by health and mental health disparities as a result of experiencing distress and potentially traumatic experiences before, during, and after their migration processes. This study involved Vietnamese families facing dementia…	Excluded	Accession Number: 2022-59395-001. Partial author list: First Author & Affiliation: Sun, Mengxue; Department of Psychology, University of California-Davis, Davis, CA, US, msun19@depaul.edu. Other Publishers: Haworth Press. Release Date: 20220505. Correction Date: 20241017. Publication Type: Journal (0100), Peer Reviewed Journal (0110). Format Covered: Electronic. Document Type: Journal Article. La…	10.1080/07317115.2022.2071661	Dementia;caregiving;qualitative analysis;trauma;Asian;refugee issues;Dementia;Family Members;Refugees;Social Adjustment;Southeast Asian Cultural Groups;Trauma;War;Caregiving			PsycInfo
rayyan-100751713	Impact of pre-trauma, trauma-specific, and post-trauma variables on psychosocial adjustment of Syrian refugee school-age children	2021	9		Journal of Health Psychology	["1359-1053", "1461-7277"]	26	11	1780-1790	Khamis, Vivian	https://search.ebscohost.com/login.aspx?direct=true&db=psyh&AN=2021-81419-002&site=ehost-live		Sage Publications	Khamis, Vivian, Department of Education, Faculty of Arts & Sciences, American University of Beirut, Bliss Street, PO Box 11-0236, Beirut, Lebanon, 1107-2020	This study investigated the psychosocial adjustment in Syrian refugee children and adolescents who resettled in Lebanon and Jordan by examining the potential effects of pre-trauma, trauma-specific, and post-trauma variables. The sample consisted of 1000 children. The results indicated that a childâ€™s adjustment was correlated with the host country, traumatic events, and time spent in host countr…	Excluded	Accession Number: 2021-81419-002. Partial author list: First Author & Affiliation: Khamis, Vivian; Department of Education, Faculty of Arts & Sciences, American University of Beirut, Beirut, Lebanon, vk07@aub.edu.lb. Release Date: 20240219. Publication Type: Journal (0100), Peer Reviewed Journal (0110). Format Covered: Electronic. Document Type: Journal Article. Language: English. Major Descripto…	10.1177/1359105319886651	coping styles;family relationships;Jordan;Lebanon;psychosocial adjustment;school environment;Syrian refugee children & adolescents;war atrocities;Coping Behavior;Emotional Regulation;Family Relations;Psychosocial Readjustment;Refugees;School Environment;Social Adjustment;War			PsycInfo
rayyan-100751716	Social and psychological capital for the start-up of social enterprises with a migratory background	2020	6	23	Frontiers in Psychology	1664-1078	11			Modesti, Camilla and Talamo, Alessandra and Nicolais, Giampaolo and Recupero, Annamaria	https://search.ebscohost.com/login.aspx?direct=true&db=psyh&AN=2020-50106-001&site=ehost-live		Frontiers Media S.A.	Modesti, Camilla	The highest number of forcibly displaced people has been currently recorded due to war, poverty, and climate change. Recently, a process that recognizes refugees as reliable interlocutors for the improvement of reception policies has started. Refugees are therefore encouraged to start up social enterprises aimed at fostering newcomersâ€™ social integration to participate to such a phenomenon. Pos…	Excluded	Accession Number: 2020-50106-001. PMID: 32655438 Partial author list: First Author & Affiliation: Modesti, Camilla; Department of Social and Developmental Psychology, Faculty of Medicine and Psychology, Sapienza University of Rome, Rome, Italy, camilla.modesti@uniroma1.it ORCID: 0000-0002-8738-6027. Other Publishers: Frontiers Research Foundation. Release Date: 20221110. Correction Date: 20221128…	10.3389/fpsyg.2020.01177	psychological capital;social capital;entrepreneurship;social integration;refugee;Entrepreneurship;Human Migration;Refugees;Social Integration;Poverty;Social Capital			PsycInfo
rayyan-100751719	Simulating acculturation dynamics between migrants and locals in relation to network formation	2020	8		Social Science Computer Review	["0894-4393", "1552-8286"]	38	4	365-386	Paolillo, Rocco and Jager, Wander	https://search.ebscohost.com/login.aspx?direct=true&db=psyh&AN=2020-52733-002&site=ehost-live		Sage Publications	Paolillo, Rocco, Jacobs University Bremen, Campus Ring 1, South Hall, Room 308, 28759, Bremen, Germany	International migration implies the coexistence of different ethnic and cultural groups in the receiving country. The refugee crisis of 2015 has resulted in critical levels of opinion polarization on the question of whether to welcome migrants causing clashes in receiving countries. This scenario emphasizes the need to better understand the dynamics of mutual adaptation between locals and migrant…	Excluded	Accession Number: 2020-52733-002. Other Journal Title: Computers & the Social Sciences. Partial author list: First Author & Affiliation: Paolillo, Rocco; Bremen International Graduate School of Social Sciences, University of Bremen, Bremen, Germany, rpaolillo@bigsss-bremen.de ORCID: 0000-0001-9816-5839. Release Date: 20210920. Publication Type: Journal (0100), Peer Reviewed Journal (0110). Format…	10.1177/0894439318821678	acculturation;migration;tolerance;polarization;agent-based simulation;Acculturation;Human Migration;Intelligent Agents;Social Integration;Sociocultural Factors			PsycInfo
rayyan-100751720	The counter-discourses of fictional and autofictional contemporary German refugee narratives: The slow violence of postponement	2021			Dissertation Abstracts International: Section B: The Sciences and Engineering	["0419-4217", "979-8728233534"]	82	11		Morgan, Bethany Amato	https://search.ebscohost.com/login.aspx?direct=true&db=psyh&AN=2021-61329-137&site=ehost-live		ProQuest Information & Learning		Whereas the public discourses surrounding refugees encompass notions of legitimacy and proving the need for asylum, potential for an individual to enact violence on the host community or country as well as integration and standards for measuring individual integration, the discourse and language used by the refugee figures themselves focuses on issues of self-representation, loss and various wron…	Excluded	Accession Number: 2021-61329-137. Other Journal Title: Dissertation Abstracts International. Partial author list: First Author & Affiliation: Morgan, Bethany Amato; Washington University in St. Louis, German & Comparative Literature, US. Release Date: 20210819. Correction Date: 20221010. Publication Type: Dissertation Abstract (0400). Format Covered: Electronic. Document Type: Dissertation. Disse…		Autofiction;Critical race;Discourse;Memory;Trauma;Self-representation;Identity;Loss;Bureaucracy;Postcolonial refugee narratives;Counter-discourse;Narratives;Refugees;Social Integration;Trauma;Violence;Ethnic Identity;Government;Memory;Critical Race Theory			PsycInfo
rayyan-100751722	'I' am affirmed, but are 'We'? Social identity processes influencing refugeesâ€™ work initiative and community embeddedness	2022	4		Academy of Management Journal	["0001-4273", "1948-0989"]	65	2	403-426	Schaubroeck, John M. and Demirtas, Ozgur and Peng, Ann C. and Pei, Dong	https://search.ebscohost.com/login.aspx?direct=true&db=psyh&AN=2023-58269-002&site=ehost-live		Academy of Management	Schaubroeck, John M.	Facilitating refugeesâ€™ transitions to host country society is of interest to their host countries and municipalities, employers within those countries, and the refugees themselves. We develop and test a model of how social identity processes, as outlined in self categorization theory, influence how perceiving that one is treated as an insider encourages behaviors reflecting social engagement wi…	Excluded	Accession Number: 2023-58269-002. Partial author list: First Author & Affiliation: Schaubroeck, John M.; University of Missouri, Trulaske College of Business, MO, US, jschaubroeck@missouri.edu. Release Date: 20230706. Publication Type: Journal (0100), Peer Reviewed Journal (0110). Format Covered: Electronic. Document Type: Journal Article. Language: English. Major Descriptor: Community Involvemen…	10.5465/amj.2020.0033	social identity processes;refugees;work initiative;community embeddedness;Community Involvement;Refugees;Social Identity;Social Influences;Society;Test Construction;Work (Attitudes Toward)			PsycInfo
rayyan-100751725	Education pathways: Policy implications for refugee youth in Germany and Canada	2018			Todayâ€™s youth and mental health: Hope, power, and resilience.	["978-3-319-64836-1", "978-3-319-64838-5"]			287-304	Korntheuer, Annette and Korn, Ashley and Hynie, Michaela and Shimwe, Baptista and Homa, Lina	https://search.ebscohost.com/login.aspx?direct=true&db=psyh&AN=2018-54527-016&site=ehost-live		Springer International Publishing/Springer Nature	Korntheuer, Annette, Netzwerk Fluchtlingsforschung, Munich, Germany Cham	Refugee youth are widely identified as vulnerable and dependent by public and academic discourses. This chapter highlights the link between mental health and education for refugee youth, identify the policies that influence refugee youths' access to education in two cities: Munich (Germany) and Toronto (Canada), report on key informants' assessments of how these policies help and hinder refugee y…	Excluded	Accession Number: 2018-54527-016. Partial author list: First Author & Affiliation: Korntheuer, Annette; Netzwerk Fluchtlingsforschung, Munich, Germany, Annette.toronto@gmail.com. Release Date: 20200120. Correction Date: 20240610. Publication Type: Book (0200), Edited Book (0280). Format Covered: Electronic. Document Type: Chapter. ISBN: 978-3-319-64836-1, ISBN Hardcover; 978-3-319-64838-5, ISBN D…	10.1007/978-3-319-64838-5_16	conflict;education;family separation;literature review;mental health;policy implications;poverty;refugee youth;uncertainty of displacement;well-being;Conflict;Mental Health;Refugees;Well Being;Education Policy;Education;Family;Literature Review;Poverty;Uncertainty;Political Asylum;Family Separation			PsycInfo
rayyan-100751726	Participation in multicultural awareness-raising community actions: Positive effects on well-being and group efficacy	2022	7		Cultural Diversity & Ethnic Minority Psychology	["1099-9809", "1939-0106", "978-1-4338-9598-2"]	28	3	413-426	Zumeta, Larraitz N. and Bobowik, Magdalena and Basabe, Nekane and Wlodarczyk, Anna	https://search.ebscohost.com/login.aspx?direct=true&db=psyh&AN=2022-13900-001&site=ehost-live		Educational Publishing Foundation	Zumeta, Larraitz N., Department of Social Psychology, University of the Basque Country, Avenida Tolosa, 70, 20018, San Sebastian/Donostia, Spain	Objective: This participatory research sought to understand how engagement in awareness-raising multicultural activities strengthens well-being and group efficacy among immigrants and host nationals. We also examined the mediating role of self-transcendent emotions and shared flow. Method: We tested our predictions across three studies, each focused on one awareness-raising activity organized by …	Excluded	Accession Number: 2022-13900-001. PMID: 34928638 Other Journal Title: Cultural Diversity and Ethnic Minority Psychology; Cultural Diversity and Mental Health. Partial author list: First Author & Affiliation: Zumeta, Larraitz N.; University of the Basque Country, San Sebastian/Donostia, Spain, larraitznerea.zumeta@ehu.eus ORCID: 0000-0003-0108-7331. Other Publishers: John Wiley & Sons, Inc. Releas…	10.1037/cdp0000426	well-being;self-transcendent emotions;shared flow;group efficacy;multicultural interventions;Awareness;Emotions;Group Participation;Well Being;Multiculturalism;Community Involvement;Community Services;Immigration;Surveys			PsycInfo
rayyan-100751728	Lost in transition: What refugee postâ€migration experiences tell us about processes of social identity change	2021	9		Journal of Community & Applied Social Psychology	["1052-9284", "1099-1298"]	31	5	501-514	Ballentyne, Susie and Drury, John and Barrett, Emma and Marsden, Sarah	https://search.ebscohost.com/login.aspx?direct=true&db=psyh&AN=2021-44234-001&site=ehost-live		John Wiley & Sons	Ballentyne, Susie, School of Psychology, University of Sussex, Pevensey Building, Brighton, United Kingdom, BN1 9QH	This paper presents findings based on over 40 hrs of rich, phenomenological narrative interview data in which five Syrian refugees describe their experiences of transitioning to a new life in Brazil. Using the Social Identity Model of Identity Change (SIMIC) as a framework for examining the relationship between a period of vulnerability, multiple social identities and wellbeing, interviews were c…	Excluded	Accession Number: 2021-44234-001. Other Journal Title: Social Behaviour. Partial author list: First Author & Affiliation: Ballentyne, Susie; University of Sussex, Brighton, United Kingdom, s.ballentyne@sussex.ac.uk ORCID: 0000-0002-1088-9988. Release Date: 20210510. Correction Date: 20240222. Publication Type: Journal (0100), Peer Reviewed Journal (0110). Format Covered: Electronic. Document Type…	10.1002/casp.2532	adaptation;narrative interview;postâ€migration stress;refugee;SIMIC;social identity;talking-stones;wellbeing;Adaptation;Culture Change;Human Migration;Refugees;Social Adjustment;Social Identity;Stress;Well Being			PsycInfo
rayyan-100751730	Asylum seekers working as mediators in israel: The impact of legal liminality	2022	11		International Journal of Intercultural Relations	["0147-1767", "1873-7552"]	91		252-261	Talmi-Cohn, Ravit and Kassa, Lea	https://search.ebscohost.com/login.aspx?direct=true&db=psyh&AN=2023-22651-024&site=ehost-live		Elsevier Science	Talmi-Cohn, Ravit, Institute for Immigration & Social Integration, Ruppin Academic Center, Home 5, Room 4, Emek Hefer, Israel	Together with the numbers of refugees rising globally, those seeking asylum have increased dramatically, as more countries grant temporary status to those awaiting determination of their refugee petitions. As asylum seekers, they dwell in legal liminality, having neither the civil rights or service access of citizens nor the rights of those officially recognized as refugees. In countries like Isr…	Excluded	Accession Number: 2023-22651-024. Partial author list: First Author & Affiliation: Talmi-Cohn, Ravit; Institute for Immigration & Social Integration, Ruppin Academic Center, Emek Hefer, Israel, ravitt@ruppin.ac.il ORCID: 0000-0002-2492-0712. Other Publishers: New Brunswick, N.J.: Transaction Periodicals Consortium; Pergamon Press. Release Date: 20240829. Publication Type: Journal (0100), Peer Rev…	10.1016/j.ijintrel.2022.10.008	Legal liminality;Asylum seekers;Refugees;Intercultural mediation;Immigration;Community translation;Communities;Immigration;Refugees;Asylum Seeking			PsycInfo
rayyan-100751732	How community health workers affiliated with a program in Greensboro, North Carolina promote access to healthcare in refugee communities	2021			Dissertation Abstracts International: Section B: The Sciences and Engineering	["0419-4217", "979-8662438606"]	82	2		Eluka, Nneze Njideka	https://search.ebscohost.com/login.aspx?direct=true&db=psyh&AN=2020-67315-082&site=ehost-live		ProQuest Information & Learning		Since 1975, the United States has resettled over 3 million refugees fleeing persecution from conflict areas. Regardless of heterogeneity in cultural practices, religion and socioeconomic status, refugees collectively experience adverse health outcomes related to stress of displacement, trauma and/or torture compared to the general population. Practical stressors like financial constraints, legal …	Included	Accession Number: 2020-67315-082. Other Journal Title: Dissertation Abstracts International. Partial author list: First Author & Affiliation: Eluka, Nneze Njideka; The University of North Carolina at Greensboro, School of Health and Human Sciences: Public Health Education, US. Release Date: 20201019. Publication Type: Dissertation Abstract (0400). Format Covered: Electronic. Document Type: Disser…		community health workers;access to healthcare;refugee communities;Refugees;Torture;Transportation;Trauma;Community Health;Roles;Socioeconomic Status;Stress			PsycInfo
rayyan-100751733	Stakeholders' perceptions of the resettlement community in Morris and union counties: A study of the reflexive impact of engagement	2022			Dissertation Abstracts International Section A: Humanities and Social Sciences	["0419-4209", "979-8426806115"]	83	10		Nardi, Frank A.	https://search.ebscohost.com/login.aspx?direct=true&db=psyh&AN=2022-62749-049&site=ehost-live		ProQuest Information & Learning		There is an ongoing refugee crisis that has captured the attention of countless Americans. Unfortunately, perceptions people have of refugees are not often based on first-hand accounts of people who actually spend time engaging the recently arrived refugees. These refugees now comprise the resettlement community that is found throughout the towns, counties, cities, and states around the country. …	Excluded	Accession Number: 2022-62749-049. Other Journal Title: Dissertation Abstracts International. Partial author list: First Author & Affiliation: Nardi, Frank A.; Drew University, Caspersen School of Graduate Studies, US. Release Date: 20220811. Publication Type: Dissertation Abstract (0400). Format Covered: Electronic. Document Type: Dissertation. Dissertation Number: AAI28962674. ISBN: 979-84268061…		Bidirectional;Grassroots;Reflexive;Refugee;Resettlement community;UNHCR;Community Involvement;Refugees;Urban Environments;Stakeholder			PsycInfo
rayyan-100751734	Support for refugee integration in West and East Germany: Results from two lost letter studies	2020			Social Psychology	["1864-9335", "2151-2590"]	51	2	106-115	Hellmann, Jens H. and Forthmann, Boris and Knausenberger, Judith and Hellmann, Deborah F. and Rees, Jonas H. and Gansel, Eva and Back, Mitja D. and Echterhoff, Gerald	https://search.ebscohost.com/login.aspx?direct=true&db=psyh&AN=2019-60919-001&site=ehost-live		Hogrefe Publishing	Hellmann, Jens H., Department of Psychology, University of Munster, Fliednerstr. 21, 48249, Munster, Germany	Prior research has reported less favorable attitudes toward and more violent crimes against ethnic out-group members in East (vs. West) Germany. We conducted two pre-registered lost letter studies in West versus East German cities (Study 1, N = 400) and in West versus East German rural areas (Study 2, N = 400). To investigate supportive behavior regarding refugee integration, we manipulated the a…	Excluded	Accession Number: 2019-60919-001. Other Journal Title: Zeitschrift fÃ¼r Sozialpsychologie. Partial author list: First Author & Affiliation: Hellmann, Jens H.; Department of Psychology, University of Munster, Munster, Germany, jens.hellmann@uni-muenster.de ORCID: 0000-0002-8646-9963. Other Publishers: Hogrefe & Huber Publishers; Verlag Hans Huber. Release Date: 20191014. Correction Date: 20201231.…	10.1027/1864-9335/a000397	immigration;Germany;refugee integration;lost letters;prosocial behavior;Attitudes;Ingroup Outgroup;Rural Environments;Social Integration;Violent Crime;Immigration;Prediction;Refugees;Urban Environments			PsycInfo
rayyan-100751735	Advancing multiculturalism in positive psychology: Cultivating identity and wellbeing from seeds of adversity	2022			Dissertation Abstracts International: Section B: The Sciences and Engineering	["0419-4217", "979-8516085697"]	83	1		Belgrade, Andrea J.	https://search.ebscohost.com/login.aspx?direct=true&db=psyh&AN=2021-80519-239&site=ehost-live		ProQuest Information & Learning		I examine how experiences of adversity contribute to growth among marginalized groups. This aligns with post adversarial growth theory, which highlights how people perceive psychological growth (i.e., improved social relationships, changed sense of self, and a new sense of what matters in life) after struggling with adverse life events. I specifically examine a changed sense of self through devel…	Excluded	Accession Number: 2021-80519-239. Other Journal Title: Dissertation Abstracts International. Partial author list: First Author & Affiliation: Belgrade, Andrea J.; University of Michigan, Psychology, US. Release Date: 20211021. Publication Type: Dissertation Abstract (0400). Format Covered: Electronic. Document Type: Dissertation. Dissertation Number: AAI28667070. ISBN: 979-8516085697. Language: E…		Post-adversarial growth;Mixed methods;Hybrid multicultural identity;Ontological security;Wellbeing;Resettled refugees;Positive Psychology;Refugees;Well Being;Multiculturalism;Adversity;Peace;Stress;Marginalized Groups			PsycInfo
rayyan-100751736	Afghan unaccompanied refugee minorsâ€™ understandings of integration An interpretative phenomenological analysis	2021	7		Smith College Studies in Social Work	["0037-7317", "1553-0426"]	91	3	165-186	Hosseini, Mostafa and Punzi, Elisabeth	https://search.ebscohost.com/login.aspx?direct=true&db=psyh&AN=2021-24444-001&site=ehost-live		Taylor & Francis	Punzi, Elisabeth, Department of Social Work, University of Gothenburg, Sprangkullsgatan 23-25, 411 23, Goteborg, Sweden	There is a lack of knowledge concerning how unaccompanied refugee minors (UMs) perceive integration. This study concerns how Afghan UMs in Sweden understand integration. Seven young men, age 18â€“23, who came to Sweden as UMs, participated in semi-structured interviews, analyzed using interpretative phenomenological analysis. The results showed that integration was understood as a process in whic…	Excluded	Accession Number: 2021-24444-001. Partial author list: First Author & Affiliation: Hosseini, Mostafa; Faculty of Social Science, University of Gothenburg, Goteborg, Sweden. Other Publishers: Haworth Press. Release Date: 20210308. Correction Date: 20211111. Publication Type: Journal (0100), Peer Reviewed Journal (0110). Format Covered: Electronic. Document Type: Journal Article. Language: English.…	10.1080/00377317.2021.1889445	connectedness;integration;relationships;Sweden;unaccompanied refugee minors;perception;understanding;enhancement;nuanced knowledge;experiences;Afghanistan;Adult Attitudes;Experiences (Events);Refugees;Social Integration;Social Connectedness;Comprehension;Interpersonal Relationships;Knowledge (General)			PsycInfo
rayyan-100751737	Cognitive mechanisms underlying the association between trauma exposure, mental health and social engagement in refugees: A longitudinal investigation	2022	6	15	Journal of Affective Disorders	["0165-0327", "1573-2517"]	307		20-28	Nickerson, Angela and Byrow, Yulisha and O'Donnell, Meaghan and Bryant, Richard A. and Mau, Vicki and McMahon, Tadgh and Benson, Greg and Liddell, Belinda J.	https://search.ebscohost.com/login.aspx?direct=true&db=psyh&AN=2022-56457-004&site=ehost-live		Elsevier Science	Nickerson, Angela, School of Psychology, University of New South Wales, Sydney, NSW, Australia, 2052	Backgrounds: Refugees and asylum-seekers are at heightened risk for developing psychological symptoms following exposure to trauma and displacement. Despite this, relatively little is known about the cognitive mechanisms that underlie common mental disorders in refugees. Methods: In this study, we investigated the associations between self-efficacy, beliefs about others (relating to benevolence a…	Excluded	Accession Number: 2022-56457-004. Partial author list: First Author & Affiliation: Nickerson, Angela; School of Psychology, University of New South Wales, Sydney, NSW, Australia, anickerson@psy.unsw.edu.au. Release Date: 20221027. Correction Date: 20230817. Publication Type: Journal (0100), Peer Reviewed Journal (0110). Format Covered: Electronic. Document Type: Journal Article. Language: English…	10.1016/j.jad.2022.03.057	trauma;depression;life events;stress;PTSD;posttraumatic stress disorder;Attitudes;Major Depression;Posttraumatic Stress Disorder;Self-Efficacy;Trauma;Refugees			PsycInfo
rayyan-100751738	Cultural adaptations in psychosocial interventions for post-traumatic stress disorder among refugees: A systematic review	2019	1		Journal of Ethnic & Cultural Diversity in Social Work: Innovation in Theory, Research & Practice	["1531-3204", "1531-3212"]	28	1	76-97	Naseh, Mitra and Macgowan, Mark J. and Wagner, Eric F. and Abtahi, Zahra and Potocky, Miriam and Stuart, Paul H.	https://search.ebscohost.com/login.aspx?direct=true&db=psyh&AN=2019-07398-001&site=ehost-live		Taylor & Francis	Naseh, Mitra, School of Social Work, Robert Stempel College of Public Health and Social Work, Florida International University, 11200 SW 8th St., Miami, FL, US, 33199	The aim of this study was to systematically review randomized controlled trials on non-pharmaceutical interventions for post-traumatic stress disorder (PTSD) among adult refugees with a focus on identifying common cultural adaptations and reviewing possible effects of such adaptations on outcomes. The conducted systematic search yielded 11 studies. The strongest support was for eye movement desen…	Excluded	Accession Number: 2019-07398-001. Other Journal Title: Journal of Multicultural Social Work. Partial author list: First Author & Affiliation: Naseh, Mitra; School of Social Work, Robert Stempel College of Public Health and Social Work, Florida International University, Miami, FL, US, mahma024@fiu.edu. Other Publishers: Haworth Press. Release Date: 20190211. Correction Date: 20190411. Publication …	10.1080/15313204.2019.1570891	Refugee;systematic review;cultural adaptation;PTSD;intervention;Posttraumatic Stress Disorder;Refugees;Social Services;Acculturation;Intervention;Social Adjustment;Systematic Review			PsycInfo
rayyan-100751741	Cultivating precarisation: Intersecting vulnerabilities of Syrian refugees in the Turkish agricultural sector	2022	4		Work, Employment and Society	["0950-0170", "1469-8722"]	36	2	345-361	Dedeoglu, Saniye	https://search.ebscohost.com/login.aspx?direct=true&db=psyh&AN=2022-57106-009&site=ehost-live		Sage Publications	Dedeoglu, Saniye, Department of Labour Economics and Industrial Relations, Mugla Sitki Kocman University, Kotekli, Turkey, 48000	This article explores how the vulnerabilities of Syrian refugees influence their integration into Turkish labour markets, in particular the agricultural sector. â€˜Vulnerable integrationâ€™ refers to the inclusion of the most vulnerable migrant labourâ€”women and childrenâ€”in the face of rivalry among different segments of the precariat to obtain existing agricultural jobs. With a focus on inter…	Excluded	Accession Number: 2022-57106-009. Partial author list: First Author & Affiliation: Dedeoglu, Saniye; Mugla Sitki Kocman University, Kotekli, Turkey, saniye.dedeoglu@gmail.com ORCID: 0000-0003-2174-3076. Other Publishers: Cambridge University Press. Release Date: 20240603. Publication Type: Journal (0100), Peer Reviewed Journal (0110). Format Covered: Electronic. Document Type: Journal Article. La…	10.1177/09500170211041298	children and women;intersecting vulnerabilities;precarisation;Turkish agricultural sector;Agricultural Workers;At Risk Populations;Human Females;Labor Market;Refugees;Social Integration			PsycInfo
rayyan-100751743	Feasibility of group theraplay with refugee children in Turkey	2020	12		Counselling & Psychotherapy Research	["1473-3145", "1746-1405"]	20	4	626-637	Eruyar, Seyda and Vostanis, Panos	https://search.ebscohost.com/login.aspx?direct=true&db=psyh&AN=2020-72787-001&site=ehost-live		Wiley-Blackwell Publishing Ltd.	Eruyar, Seyda, Necmettin Erbakan University, Konya, Turkey	Despite the evidence on the role of parental factors, especially attachment relationships, in mediating complex trauma experienced by refugee children, there is limited evidence on the use of attachmentâ€based interventions. The aim of this study was to explore the feasibility of adapting such an intervention, group theraplay, for refugee children in Turkey. Fifteen childâ€“parent dyads particip…	Included	Accession Number: 2020-72787-001. Partial author list: First Author & Affiliation: Eruyar, Seyda; Department of Psychology, Necmettin Erbakan University (NEU), Konya, Turkey, seruyar@erbakan.edu.tr ORCID: 0000-0003-0605-0837. Other Publishers: Taylor & Francis. Release Date: 20200928. Correction Date: 20211220. Publication Type: Journal (0100), Peer Reviewed Journal (0110). Format Covered: Electr…	10.1002/capr.12354	attachment;children;feasibility;refugee;theraplay;Turkey;Attachment Behavior;Group Psychotherapy;Play Therapy;Refugees;Child Psychotherapy;Multimodal Treatment Approach;Parent Child Relations;Social Integration;Posttraumatic Stress			PsycInfo
rayyan-100751744	OMEP policy forum: Paving the road to a better future: Early childhood development for migrant and refugee children	2019	4	1	International Journal of Early Childhood	["0020-7187", "1878-4658"]	51	1	2025-04-01	Belloni, Maria Pia	https://search.ebscohost.com/login.aspx?direct=true&db=psyh&AN=2019-26102-001&site=ehost-live		Springer	Belloni, Maria Pia	We are witnessing today an unprecedented level of human mobility, in which millions of children and adolescents are forced to leave their homes to escape conflict, violence, poverty and environmental degradation. There is a well-documented connection between adverse early experiences and a wide range of subsequent, costly community problems. It is encouraging that we are now witnessing a growing …	Excluded	Accession Number: 2019-26102-001. Partial author list: First Author & Affiliation: Belloni, Maria Pia; OMEP (World Organization for Early Childhood Education), Seoul, Korea, mpbelloni@hotmail.com. Release Date: 20190606. Correction Date: 20220505. Publication Type: Journal (0100), Peer Reviewed Journal (0110). Format Covered: Print. Document Type: Journal Article. Language: English. Major Descrip…	10.1007/s13158-019-00240-9	early childhood development;refugee;migrant;conflict;violence;poverty;environmental degradation;programs;child protection;trauma;adversity;toxic stress;deprivation;structural & cultural risk factors;Conflict;Early Childhood Development;Human Migration;Refugees;Deprivation;Environmental Effects;Government Policy Making;Poverty;Protective Factors;Risk Factors;Stress;Toxicity;Trauma;Violence;Adversi…			PsycInfo
rayyan-100751746	Unveiling the Canvas Ceiling: A multidisciplinary literature review of refugee employment and workforce integration	2020	4		International Journal of Management Reviews	["1460-8545", "1468-2370"]	22	2	193-216	Lee, Eun Su and Szkudlarek, Betina and Nguyen, Duc Cuong and Nardon, Luciara	https://search.ebscohost.com/login.aspx?direct=true&db=psyh&AN=2020-26814-005&site=ehost-live		Wiley-Blackwell Publishing Ltd.	Lee, Eun Su, University of Sydney Business School, University of Sydney, Sydney, NSW, Australia, 2006	Increasing levels of displacement and the need to integrate refugees in the workforce pose new challenges to organizations and societies. Extant research on refugee employment and workforce integration currently resides across various disconnected disciplines, posing a significant challenge for management scholars to contribute to timely and relevant solutions. In this paper, we endeavour to addr…	Excluded	Accession Number: 2020-26814-005. Partial author list: First Author & Affiliation: Lee, Eun Su; University of Sydney Business School, University of Sydney, Sydney, NSW, Australia, eunsu.lee@sydney.edu.au. Other Publishers: Blackwell Publishing. Release Date: 20200525. Correction Date: 20221128. Publication Type: Journal (0100), Peer Reviewed Journal (0110). Format Covered: Electronic. Document Ty…	10.1111/ijmr.12222	refugee employment;workforce integration;organizations;canvas ceiling;Employment Status;Organizations;Refugees;Social Integration			PsycInfo
rayyan-100751747	Migration trajectory of Haitian women in Porto Alegre: A qualitative study	2021			Psicologia em Estudo	["1413-7372", "1807-0329"]	26			Romano, Alice Queiroz Telmo and Pizzinato, Adolfo	https://search.ebscohost.com/login.aspx?direct=true&db=psyh&AN=2022-08939-001&site=ehost-live		Universidade Estadual de MaringÃ¡	Romano, Alice Queiroz Telmo	This article aimed to address the recent Haitian immigration in the state of Rio Grande do Sul, exploring the significance of the migratory phenomenon for Haitian women. The introduction outlines the feminization of migration, especially Haitian immigration. The objectives of this study are: (1) to know the different trajectories of migration of Haitian women and (2) to understand how gender rela…	Excluded	Accession Number: 2022-08939-001. Translated Serial Title: Psychological Studies. Partial author list: First Author & Affiliation: Romano, Alice Queiroz Telmo; Centro Universitario Ritter dos Reis, Laureate International Universities, Faculdade de Ciencias da Saude, Porto Alegre, Brazil, alicetelmo@gmail.com. Release Date: 20220704. Correction Date: 20221010. Publication Type: Journal (0100), Pee…		Migration;Haitian women;gender;Human Females;Human Migration;Immigration;Social Adjustment;Caribbean Cultural Groups;Acculturation;African Cultural Groups			PsycInfo
rayyan-100751749	Perceptions of acculturation resiliency factors of Iranian, Iraqi, and Afghan refugees	2021			Dissertation Abstracts International: Section B: The Sciences and Engineering	["0419-4217", "979-8662403055"]	82	1		Mahdavi, Annahita	https://search.ebscohost.com/login.aspx?direct=true&db=psyh&AN=2020-58779-279&site=ehost-live		ProQuest Information & Learning		The purpose of this phenomenological study was to investigate the acculturation experiences and resiliency factors of three immigrant groupsâ€”Iranians, Iraqis, and Afghansâ€”in the United States. Extant research has not yet addressed the efficacy of resiliency factors in protecting against the acculturative stressors these immigrant groups experience in the host country. This study included 12 p…	Excluded	Accession Number: 2020-58779-279. Other Journal Title: Dissertation Abstracts International. Partial author list: First Author & Affiliation: Mahdavi, Annahita; The Chicago School of Professional Psychology, International Psychology: Trauma Services Concentration, US. Release Date: 20200907. Publication Type: Dissertation Abstract (0400). Format Covered: Electronic. Document Type: Dissertation. D…		acculturation resiliency factors;refugees;phenomenology;immigrant groups;Acculturation;Immigration;Refugees;Resilience (Psychological);Stress;Phenomenology;Society;Spirituality			PsycInfo
rayyan-100751750	Child marriage in relation to the Syrian conflict: Jordanian and Syrian adolescents' perspectives	2022	3		Journal of Adolescent Health	["1054-139X", "1879-1972"]	70	3	S57-S63	Shaheen, Abeer and Othman, Areej and Hamdan, Khaldoun and Albqoor, Maha Alkaid and Atoom, Maysoon Al and Langer, Ana and Gausman, Jewel	https://search.ebscohost.com/login.aspx?direct=true&db=psyh&AN=2022-35264-012&site=ehost-live		Elsevier Science	Shaheen, Abeer, Community Health Nursing Department, School of Nursing, University of Jordan, Amman, Jordan, 11942	Purpose: Although the average age of marriage has increased in many countries in the Middle East in recent years, child marriage is thought to become more common among certain populations in Jordan, notably the refugees. This study explores the perspectives of Jordanian and Syrian adolescents on child marriage in relation to the Syrian conflict as members of refugee populations and host communiti…	Excluded	Accession Number: 2022-35264-012. Other Journal Title: Journal of Adolescent Health Care. Partial author list: First Author & Affiliation: Shaheen, Abeer; Department of Community Health Nursing, School of Nursing, University of Jordan, Amman, Jordan, abeer.Shaheen@ju.edu.jo. Release Date: 20220324. Publication Type: Journal (0100), Peer Reviewed Journal (0110). Format Covered: Electronic. Documen…	10.1016/j.jadohealth.2021.09.024	Child marriage;adolescent marriages;Syrian Conflict;Host community;Jordan;Syria;Cross Cultural Psychology;Marriage;Marriage Attitudes;Refugees;Chronological Age;Adolescent Psychology;At Risk Populations;Conflict;Cross Cultural Differences;Social Integration;Test Construction;Agency			PsycInfo
rayyan-100751751	Psychological and social adjustment in refugee adolescents: The role of parentsâ€™ and adolescentsâ€™ friendships	2021	3		New Directions for Child and Adolescent Development	1534-8687	2021	176	123-139	KarataÅŸ, SavaÅŸ and Crocetti, Elisabetta and Schwartz, Seth J. and Rubini, Monica	https://search.ebscohost.com/login.aspx?direct=true&db=psyh&AN=2021-39610-007&site=ehost-live		Wiley-Blackwell Publishing Ltd.	KarataÅŸ, SavaÅŸ, Department of Psychology, University of Bologna, Viale Berti Pichat 5, Bologna, Italy	Friendships have important implications for adolescentsâ€™ psychological and social adjustment. However, there is still limited evidence on how different sameâ€ethnic and crossâ€ethnic friendships are formed and regarding their role in refugee adjustment. Therefore, the present study was designed to examine the interplay of parentsâ€™ and adolescentsâ€™ sameâ€ethnic and crossâ€ethnic friendsh…	Excluded	Accession Number: 2021-39610-007. PMID: 33666343 Partial author list: First Author & Affiliation: KarataÅŸ, SavaÅŸ; Department of Psychology, University of Bologna, Bologna, Italy, savas.karatas2@unibo.it ORCID: 0000-0001-6677-7689. Other Publishers: Hindawi Limited. Release Date: 20211104. Correction Date: 20230105. Publication Type: Journal (0100), Peer Reviewed Journal (0110). Format Covered: …	10.1002/cad.20395	crossâ€ethnic friendships;migration;parents;refugees;sameâ€ ethnic friendships;Adolescent;Child;Female;Friends;Humans;Infant;Male;Parent-Child Relations;Parents;Refugees;Social Adjustment;Adolescent Psychology;Parental Role;Racial and Ethnic Relations;Refugees;Social Adjustment;Friendship;Psychosocial Development;Well Being			PsycInfo
rayyan-100751752	Personal contact with refugees is key to welcoming them: An analysis of politicians' and citizens' attitudes towards refugee integration	2021	6		Political Psychology	["0162-895X", "1467-9221"]	42	3	423-442	Knappert, Lena and Dijk, Hans and Yuan, Shuai and Engel, Yuval and Prooijen, Janâ€Willem and Krouwel, Andre	https://search.ebscohost.com/login.aspx?direct=true&db=psyh&AN=2020-88801-001&site=ehost-live		Wiley-Blackwell Publishing Ltd.	Knappert, Lena, Department of Management and Organisation, VU Amsterdam, Amsterdam, Netherlands	Politicians are influential both in directing policies about refugees and in framing public discourse about them. However, unlike other host country residents, politicians' attitudes towards refugees and integration are remarkably understudied. We therefore examine similarities and differences between politicians' attitudes towards refugee integration and those held by citizens. Based on the ster…	Excluded	Accession Number: 2020-88801-001. Partial author list: First Author & Affiliation: Knappert, Lena; VU Amsterdam, Amsterdam, Netherlands, l.j.knappert@vu.nl ORCID: 0000-0002-0249-5057. Other Publishers: Blackwell Publishing. Release Date: 20201130. Correction Date: 20231005. Publication Type: Journal (0100), Peer Reviewed Journal (0110). Format Covered: Electronic. Document Type: Journal Article. …	10.1111/pops.12705	refugees;politicians;integration;stereotypes;contact theory;political orientation;Political Attitudes;Politicians;Public Opinion;Refugees;Social Integration;Stereotyped Attitudes;Ideology			PsycInfo
rayyan-100751753	AdaptivitÃ¤t von Spaltungsprozessen bei adoleszenten GeflÃ¼chteten: â€žZuhause halten wir alle zusammen, und in Deutschland kennt man nicht einmal seinen Nachbarn' = Adaptivity of splitting processes in adolescent refugees 'At home we all stick together and in Germany you do not even know your neighbor'	2020	6		Psychotherapeut	["0935-6185", "1432-2080"]	65	3	190-196	Lampersberger, Florian and Streeck-Fischer, Annette	https://search.ebscohost.com/login.aspx?direct=true&db=psyh&AN=2020-38897-010&site=ehost-live		Springer	Streeck-Fischer, Annette, IPU Berlin, Stromstr. 3b, 10555, Berlin, Germany	Background: Research on voluntary migrants shows that splitting phenomena are highly conducive to individual identity and psychic well-being. Although these phenomena are also frequently encountered in work with refugees, the adaptivity to refugees has not yet been empirically proven and has even been questioned. This pilot study, which was based on the mixed methods design, examined whether refu…	Excluded	Accession Number: 2020-38897-010. Translated Title: Adaptivity of splitting processes in adolescent refugees. 'At home we all stick together and in Germany you do not even know your neighbor'. Other Journal Title: Die Psychotherapie; Praxis der Psychotherapie und Psychosomatik. Partial author list: First Author & Affiliation: Lampersberger, Florian; Akademie fur Psychoanalyse und Psychotherapie, …	10.1007/s00278-020-00412-2	idealisation and devaluation;identity crisis;integration;acculturation;nostalgia;Acculturation;Human Migration;Identity Crisis;Refugees;Social Integration;Adolescent Development			PsycInfo
rayyan-100751754	Subtle Islamization of teacher education: A critical discourse analysis of Turkey's 'inclusive' education initiative for refugee integration	2021	6		Linguistics and Education	["0898-5898", "1873-1864"]	63		2025-11-01	Toker, Åžeyma	https://search.ebscohost.com/login.aspx?direct=true&db=psyh&AN=2021-51545-001&site=ehost-live		Elsevier Science	Toker, Åžeyma, Department of Linguistics, Georgetown University, 1421 37th Street NW, Poulton Hall 240, Washington, DC, US, 20057-1051	Since ErdoÄŸan's Justice and Development Party came to power in 2002, various educational changes have been mandated in Turkey to raise a conservative, pious generation in line with its conservative-democratic identity. Yet, these changes have not come all at once, but implemented gradually, through a process of subtle Islamization. In this paper, drawing upon the Discourse Historical Approach in…	Excluded	Accession Number: 2021-51545-001. Partial author list: First Author & Affiliation: Toker, Åžeyma; Department of Linguistics, Georgetown University, Washington, DC, US, st977@georgetown.edu ORCID: 0000-0003-4031-3522. Release Date: 20220428. Publication Type: Journal (0100), Peer Reviewed Journal (0110). Format Covered: Electronic. Document Type: Journal Article. Language: English. Major Descripto…	10.1016/j.linged.2021.100923	Islamization;In-service teacher education;Syrian refugees;Discourse historical approach;Turkey;Inservice Teacher Education;Islam;Refugees;Social Integration;Inclusion;Discourse Analysis			PsycInfo
rayyan-100751755	Adaptive performance in refugees after trauma: How relevant are post-traumatic stress and post-traumatic growth?	2022			International Journal of Workplace Health Management	["1753-8351", "1753-836X"]	15	6	711-727	Stasielowicz, Lukasz	https://search.ebscohost.com/login.aspx?direct=true&db=psyh&AN=2023-09799-004&site=ehost-live		Emerald Publishing	Stasielowicz, Lukasz	Purpose: Wars can lead to massive migration waves, e.g. the Syrian Civil War that began in 2011 led to the European refugee crisis. Discussions about labour integration often accompany huge spikes in asylum applications. Since many refugees experience traumatic events, such as torture, health problems must be considered in the work context. Unfortunately, the relevance of the post-traumatic exper…	Excluded	Accession Number: 2023-09799-004. Partial author list: First Author & Affiliation: Stasielowicz, Lukasz; Institute of Psychology, Osnabruck University, Osnabruck, Germany, lukasz.stasielowicz@uos.de. Other Publishers: Emerald Group Publishing Limited. Release Date: 20230206. Publication Type: Journal (0100), Peer Reviewed Journal (0110). Format Covered: Electronic. Document Type: Journal Article.…	10.1108/IJWHM-12-2021-0230	Post-traumatic stress;Post-traumatic growth;Trauma;Adaptive performance;Refugees;Refugees;Social Adjustment;Trauma;Posttraumatic Growth;Posttraumatic Stress;War;Bayesian Analysis;Traumatic Experiences			PsycInfo
rayyan-100751757	Ugandan and British individuals' views of refugees in their countries: An exploratory mixedâ€methods comparison	2022	1		Journal of Community & Applied Social Psychology	["1052-9284", "1099-1298"]	32	1	42-56	Hellmann, Jens H. and ÃœbergÃ¼nneâ€Otte, Lena and Heimlich, Steven and Kalyegira, Juma and Echterhoff, Gerald and Memon, Amina and Knausenberger, Judith and Schlechter, Pascal	https://search.ebscohost.com/login.aspx?direct=true&db=psyh&AN=2021-69036-001&site=ehost-live		John Wiley & Sons	Hellmann, Jens H., Department of Psychology, University of Munster, Fliednerstr. 21, 48149, Munster, Germany	Using an exploratory mixedâ€methods approach, we examined thoughts concerning refugees reported by participants from a nonâ€Western country, Uganda, and the United Kingdom (total N = 113). We explored whether, due to various sociocultural, political and geographic differences, critical features of refugee migration (e.g., migration forcedness and migrationâ€related perils) would be viewed diff…	Excluded	Accession Number: 2021-69036-001. Other Journal Title: Social Behaviour. Partial author list: First Author & Affiliation: Hellmann, Jens H.; Department of Psychology, University of Munster, Munster, Germany, jens.hellmann@uni-muenster.de ORCID: 0000-0002-8646-9963. Release Date: 20210726. Correction Date: 20220818. Publication Type: Journal (0100), Peer Reviewed Journal (0110). Format Covered: El…	10.1002/casp.2556	intergroup processes;receiving countries;refugees;Uganda;United Kingdom;Attitudes;Intergroup Dynamics;Refugees;Social Integration;Praise;Prejudice;Pride;Threat			PsycInfo
rayyan-100751758	Gift-exchange in society and the social integration of refugeesâ€“evidence from a survey, a laboratory, and a field experiment	2021	12		Journal of Economic Behavior & Organization	["0167-2681", "1879-1751"]	192		482-499	Jeworrek, Sabrina and Leisen, Bernd Josef and Mertins, Vanessa	https://search.ebscohost.com/login.aspx?direct=true&db=psyh&AN=2022-15008-024&site=ehost-live		Elsevier Science	Mertins, Vanessa, University of Vechta, Neuer Markt 32, 49377, Vechta, Germany	Refugee integration requires broad support from the host society, but only a minority is actively engaged. Given that most individuals reciprocate kind behavior, we examine the idea that the proportion of supporters will increase as a reciprocal response to refugeesâ€™ contributions to society through volunteering. Our nationwide survey experiment shows that citizensâ€™ intentions to contribute t…	Excluded	Accession Number: 2022-15008-024. Partial author list: First Author & Affiliation: Jeworrek, Sabrina; Halle Institute for Economic Research, Halle (Saale), Germany, ORCID: 0000-0001-7967-9383. Release Date: 20211227. Publication Type: Journal (0100), Peer Reviewed Journal (0110). Format Covered: Electronic. Document Type: Journal Article. Language: English. Major Descriptor: Prosocial Behavior; R…	10.1016/j.jebo.2021.10.025	Gift-exchange;Reciprocity;Refugees;Integration;prosocial behavior;society;Prosocial Behavior;Reciprocity;Refugees;Society			PsycInfo
rayyan-100751761	How does team diversity relate to the willingness to collaborate with asylum seekers? It depends on the diversity dimensions investigated and boundary conditions	2022	3	28	PLoS ONE	1932-6203	17	3		Kotzur, Patrick F. and Stricker, Johannes and Fricke, Ramona and McPhetres, Jonathan and Meyer, Bertolt	https://search.ebscohost.com/login.aspx?direct=true&db=psyh&AN=2022-49338-001&site=ehost-live		Public Library of Science	Kotzur, Patrick F.	The successful integration of asylum seekers into the labor market is among the most pressing issues of refugee-receiving countries. We construe co-workersâ€™ willingness to collaborate with asylum seekers as a crucial factor for integration and investigate its antecedents. Linking Allportâ€™s contact theory with team diversity theories, we propose that a work teamâ€™s diversity affects team memb…	Excluded	Accession Number: 2022-49338-001. Partial author list: First Author & Affiliation: Kotzur, Patrick F.; Department of Psychology, Durham University, Durham, United Kingdom, Patrick.f.kotzur@durham.ac.uk. Release Date: 20220919. Publication Type: Journal (0100), Peer Reviewed Journal (0110). Format Covered: Electronic. Document Type: Journal Article. Language: English. Major Descriptor: Collaborati…	10.1371/journal.pone.0266166	work teams;diversity;willingness to collaborate;asylum seekers;status;team hierarchy;task interdependence;Collaboration;Diversity;Labor Market;Teams;Asylum Seeking;Age Differences;Employee Attitudes;Social Integration;Status;Work Teams;Task			PsycInfo
rayyan-100751762	Avoidance in posttraumatic stress among refugee survivors of violent conflict and atrocities: Testing trans-cultural risk processes and candidate intervention targets	2017	12		Behaviour Research and Therapy	["0005-7967", "1873-622X"]	99		157-163	Yuval, Kim and Bernstein, Amit	https://search.ebscohost.com/login.aspx?direct=true&db=psyh&AN=2017-50563-019&site=ehost-live		Elsevier Science	Bernstein, Amit, University of Haifa, Department of Psychology, Mount Carmel, Haifa, Israel, 31905	Background: A fast-growing population of refugees and survivors of violent conflict and atrocities are at risk for trauma-related mental health problems. Experimental clinical research key to the development of interventions tailored to this population is limited. Aims: In an experimental psychopathology laboratory paradigm, we tested the expression and function of avoidance in posttraumatic stre…	Excluded	Accession Number: 2017-50563-019. PMID: 29107937 Partial author list: First Author & Affiliation: Yuval, Kim; University of Haifa, Haifa, Israel. Release Date: 20171127. Correction Date: 20221128. Publication Type: Journal (0100), Peer Reviewed Journal (0110). Format Covered: Electronic. Document Type: Journal Article. Language: English. Major Descriptor: Avoidance; Conflict; Posttraumatic Stress…	10.1016/j.brat.2017.10.008	Asylum seekers;Posttraumatic stress;PTSD;Refugee;Trauma;Avoidance;Cross-cultural research;Global mental health;Avoidance;Conflict;Posttraumatic Stress Disorder;Refugees;Exposure to Violence			PsycInfo
rayyan-100751764	Integrating cultural beliefs about illness in counseling with refugees: A phenomenological study	2021	10		Journal of Cross-Cultural Psychology	["0022-0221", "1552-5422"]	52	8	705-725	Bartholomew, Theodore T. and Gundel, Brittany E. and Kang, Ellice and Joy, Eileen E. and Maldonado-AguiÃ±iga, Sergio and Robbins, Krista A. and Li, Huaying	https://search.ebscohost.com/login.aspx?direct=true&db=psyh&AN=2021-98100-001&site=ehost-live		Sage Publications	Bartholomew, Theodore T., Department of Psychology and Department of Africana Studies, Scripps College, 1030 Columbia Avenue, Claremont, CA, US, 91711	Researchers have suggested that people with refugee status have heightened rates of western-defined psychiatric symptoms. Following this evidence, treatments have been adapted with the intent to foster culturally competent service provision for members of refugee communities. Absent in this research is attention to how clinicians address diverse beliefs about illness constructed within the cultur…	Excluded	Accession Number: 2021-98100-001. Partial author list: First Author & Affiliation: Bartholomew, Theodore T.; Scripps College, Claremont, CA, US, tbarthol@scrippscollege.edu. Release Date: 20240229. Publication Type: Journal (0100), Peer Reviewed Journal (0110). Format Covered: Electronic. Document Type: Journal Article. Language: English. Major Descriptor: Counseling; Phenomenology; Refugees; Soc…	10.1177/00220221211038374	refugee mental health;explanatory models of illness;multicultural orientation;descriptive phenomenology;Counseling;Phenomenology;Refugees;Social Integration;Multiculturalism;Centering;Communities;Mental Health			PsycInfo
rayyan-100751765	Introduction to refugees and immigrants: Newcomers to the United States	2020			Mental health practice with immigrant and refugee youth: A socioecological framework.	["9781433831492", "9781433831737"]			2019-03-01	Ellis, B. Heidi and Abdi, Saida M. and Winer, Jeffrey P.	https://search.ebscohost.com/login.aspx?direct=true&db=psyh&AN=2019-66494-001&site=ehost-live		American Psychological Association	Washington, DC	We introduced several organizing frameworks for conceptualizing the experiences and needs of refugees and immigrants. Formal legal categories divide immigrants into multiple categories including refugees, asylum seekers, unaccompanied children and undocumented immigrantsâ€”each associated with different levels of vulnerability and assistance in resettlement settings. We explored some of the commo…	Excluded	Accession Number: 2019-66494-001. Partial author list: First Author & Affiliation: Ellis, B. Heidi; Harvard Medical School, Department of Psychiatry, Boston, MA, US. Release Date: 20191114. Correction Date: 20240826. Publication Type: Book (0200), Authored Book (0240). Format Covered: Print. Document Type: Chapter. ISBN: 9781433831492, ISBN Paperback; 9781433831737, ISBN Digital (undefined format…	10.1037/0000163-001	culture;immigrant children;mental health;mental health providers;refugees;trauma;needs;immigration;asylum seekers;unaccompanied children;undocumented immigrants;resettlement;premigration;migration;stressors;acculturation;isolation;psychological distress;intervention;adaptation;political environment;social environment;Culture (Anthropological);Immigration;Refugees;Trauma;Asylum Seeking;Acculturati…			PsycInfo
rayyan-100751766	A review of the use of trauma systems therapy to treat refugee children, adolescents, and families	2019	10		Journal of Infant, Child & Adolescent Psychotherapy	["1528-9168", "1940-9214"]	18	4	417-431	Kaplin, Daniel and Parente, Kristen and Santacroce, Francesca A.	https://search.ebscohost.com/login.aspx?direct=true&db=psyh&AN=2019-72924-001&site=ehost-live		Taylor & Francis	Kaplin, Daniel, Department of Psychology, St. Francis College, 180 Remsen St, Rm 7020, Brooklyn, NY, US, 11201	Children and adolescents within refugee families face adverse childhood experiences emanating from multiple sources. These traumatic events can begin with persecution within their country of origin, during the migration process, and within their re-settled countries. More specifically, these children and their families are more prone to the four core stressors being: traumatic, acculturative, iso…	Excluded	Accession Number: 2019-72924-001. Partial author list: First Author & Affiliation: Kaplin, Daniel; St. Francis College, Brooklyn, NY, US, dkaplin@sfc.edu. Other Publishers: Analytic Press. Release Date: 20191202. Correction Date: 20200102. Publication Type: Journal (0100), Peer Reviewed Journal (0110). Format Covered: Electronic. Document Type: Journal Article. Language: English. Major Descriptor…	10.1080/15289168.2019.1687220	refugee families;childhood experiences;trauma systems therapy;stress;psychotherapy;adolescence;resettlement stress;Psychotherapy;Refugees;Stress;Trauma;Childhood Adversity;Acculturation;Family			PsycInfo
rayyan-100751768	Transformative service initiatives: Enabling access and overcoming barriers for people experiencing vulnerability	2021	11		Journal of Service Research	["1094-6705", "1552-7379"]	24	4	542-562	Boenigk, Silke and Kreimer, Aaron A. and Becker, Annika and Alkire, Linda and Fisk, Raymond P. and Kabadayi, Sertan	https://search.ebscohost.com/login.aspx?direct=true&db=psyh&AN=2021-97827-006&site=ehost-live		Sage Publications	Boenigk, Silke, Universitat Hamburg, Von-Melle-Park 9, D-20146, Hamburg, Germany	Transformative service initiatives (TSIs) refer to activities by organizations (public, private, nonprofit) or volunteers to serve people experiencing vulnerabilities, including long-term challenges (e.g., refugees, homeless people, undocumented immigrants, ex-convicts) and try to improve their well-being. To advance the concept of TSI, this study proposes a 3A (Awareness, Alignment, Access) Inte…	Excluded	Accession Number: 2021-97827-006. Partial author list: First Author & Affiliation: Boenigk, Silke; Universitat Hamburg, Hamburg, Germany, silke.boenigk@uni-hamburg.de ORCID: 0000-0002-5214-2452. Release Date: 20231120. Publication Type: Journal (0100), Peer Reviewed Journal (0110). Format Covered: Electronic. Document Type: Journal Article. Language: English. Major Descriptor: At Risk Populations…	10.1177/10946705211013386	transformative service research;transformative service initiative;integration theory;barriers;access to services;vulnerable populations;refugees;At Risk Populations;Government Policy Making;Higher Education;Refugees;Social Integration;Well Being			PsycInfo
rayyan-100751769	Purpose development, acculturation, and identity among South Sudanese unaccompanied refugee minors: A multimethod analysis of longitudinal adjustment outcomes	2019			Dissertation Abstracts International: Section B: The Sciences and Engineering	["0419-4217", "978-0438706781"]	80	4		Yoon, Junghee	https://search.ebscohost.com/login.aspx?direct=true&db=psyh&AN=2019-00352-258&site=ehost-live		ProQuest Information & Learning		This dissertation includes a qualitative analysis of individual interviews with 19 South Sudanese unaccompanied refugee minors (URMs) and a subsequent quantitative analysis based on 30 survey responses in an effort to understand how South Sudanese URMs have adjusted to their new country, the United States. Each of these studies concerns their sense of purpose, acculturation experiences, and ident…	Excluded	Accession Number: 2019-00352-258. Other Journal Title: Dissertation Abstracts International. Partial author list: First Author & Affiliation: Yoon, Junghee; Michigan State University, Human Development and Family Studies, US. Release Date: 20190304. Publication Type: Dissertation Abstract (0400). Format Covered: Electronic. Document Type: Dissertation. Dissertation Number: AAI10981409. ISBN: 978-…		acculturation;identity formation;prosocial purpose;refugee minors;Acculturation;Identity Formation;Prosocial Behavior;Refugees			PsycInfo
rayyan-100751770	Challenges and opportunities for implementation of substance misuse interventions in conflict-affected populations	2018	11	28	Harm Reduction Journal	1477-7517	15			Greene, M. Claire and Kane, Jeremy C. and Khoshnood, Kaveh and Ventevogel, Peter and Tol, Wietse A.	https://search.ebscohost.com/login.aspx?direct=true&db=psyh&AN=2018-61626-001&site=ehost-live		BioMed Central Limited	Greene, M. Claire, Department of Mental Health, Johns Hopkins Bloomberg School of Public Health, 624 North Broadway, Rm. 888, Baltimore, MD, US, 21205	Alcohol and other drug misuse are significant but neglected public health issues in conflict-affected populations. In this article, we review the literature on the challenges and strategies for implementing substance misuse treatment and prevention services in conflict and post-conflict settings in low- and middle-income countries. We identified nine studies describing interventions in conflict-a…	Excluded	Accession Number: 2018-61626-001. PMID: 30486840 Partial author list: First Author & Affiliation: Greene, M. Claire; Department of Mental Health, Johns Hopkins Bloomberg School of Public Health, Baltimore, MD, US, mgree116@jhu.edu ORCID: 0000-0002-4631-4764. Release Date: 20191230. Publication Type: Journal (0100), Peer Reviewed Journal (0110). Format Covered: Electronic. Document Type: Journal A…	10.1186/s12954-018-0267-1	Substance misuse;Alcohol misuse;Conflict;Displacement;Implementation;Alcohol Abuse;Conflict;Drug Abuse;Displacement (Defense Mechanism)			PsycInfo
rayyan-100751771	Resilience in womenâ€™s sexual pain after female genital cutting: Adaptation across time and personal and cultural context	2021	7		Archives of Sexual Behavior	["0004-0002", "1573-2800"]	50	5	1891-1895	Sturgeon, John A. and Kraus, Shane W.	https://search.ebscohost.com/login.aspx?direct=true&db=psyh&AN=2021-64154-006&site=ehost-live		Springer	Sturgeon, John A., Department of Anesthesiology and Pain Medicine, University of Washington Medical Center, Seattle, WA, US, 98105	Comments on an article by J. J. Connor et al. (see record [rid]2019-22969-001[/rid]). Connor et al. describe a continuum of adaptation responses to female genital cutting (FGC). The implications of FGC and resulting sexual pain are highly complex due to the interplay of social and cultural factors inherent within womenâ€™s health in immigrant and refugee populations, issues of self-image, accultu…	Excluded	Accession Number: 2021-64154-006. Partial author list: First Author & Affiliation: Sturgeon, John A.; Department of Anesthesiology and Pain Medicine, University of Washington Medical Center, Seattle, WA, US, jasturge@uw.edu ORCID: 0000-0001-6388-0920. Release Date: 20220210. Publication Type: Journal (0100), Peer Reviewed Journal (0110). Format Covered: Electronic. Document Type: Comment/Reply. L…	10.1007/s10508-019-01536-6	female genital cutting;pain models;sexual pain;immigrant women's health;refugee women's health;Circumcision;Immigration;Pain;Refugees;Responses;Endurance;Intervention;Clinical Models			PsycInfo
rayyan-100751773	Understanding experiences of social support as coping resources among immigrant and refugee women with postpartum depression: An integrative literature review	2019	12		Issues in Mental Health Nursing	["0161-2840", "1096-4673"]	40	12	999-1011	Kassam, Shahin	https://search.ebscohost.com/login.aspx?direct=true&db=psyh&AN=2019-26341-001&site=ehost-live		Taylor & Francis	Kassam, Shahin, School of Nursing, University of Victoria, PO Box 1700 STN CSC, Victoria, BC, Canada, V8W2Y2	Lack of social support increases the risk of postpartum depression (PPD), especially among immigrant and refugee women. In this integrative literature review, I aim to synthesize the current state of knowledge on social support experiences among immigrant and refugee women with PPD. Conceptualization of social support as coping resources occurs through Stewartâ€™s coping theory. Eleven primary so…	Excluded	Accession Number: 2019-26341-001. PMID: 31070499 Partial author list: First Author & Affiliation: Kassam, Shahin; School of Nursing, University of Victoria, Victoria, BC, Canada, shahin@uvic.ca. Other Publishers: Informa Healthcare. Release Date: 20190513. Correction Date: 20210318. Publication Type: Journal (0100), Peer Reviewed Journal (0110). Format Covered: Electronic. Document Type: Journal …	10.1080/01612840.2019.1585493	social support;coping resources;immigrants;refugee women;postpartum depression;Adaptation, Psychological;Depression, Postpartum;Emigrants and Immigrants;Female;Humans;Refugees;Social Support;Coping Behavior;Immigration;Postpartum Depression;Refugees;Social Support;Experiences (Events);Risk Factors;Social Integration			PsycInfo
rayyan-100751774	The case for refugee physicians: Forced migration of International Medical Graduates in the 21st century	2021	5		Social Science & Medicine	["0277-9536", "1873-5347"]	277			Bell, Susan E. and Walkover, Lillian	https://search.ebscohost.com/login.aspx?direct=true&db=psyh&AN=2021-45588-001&site=ehost-live		Elsevier Science	Bell, Susan E., Department of Sociology, Drexel University, 3141 Chestnut Street, Philadelphia, PA, US, 19104	In this paper we propose a new category of International Medical Graduates (IMGs) who are forced to leave their home countries: 'refugee physicians.' In US social science scholarship, IMGs are divided into US citizen IMG (USIMG) and non-US citizen IMG (non-USIMG). For purposes of US medical licensure qualifications and recordkeeping, US- and non-USIMGs are lumped together. These categorizations a…	Excluded	Accession Number: 2021-45588-001. PMID: 33839471 Partial author list: First Author & Affiliation: Bell, Susan E.; Department of Sociology, Drexel University, Philadelphia, PA, US, Seb376@drexel.edu ORCID: 0000-0002-2537-1890. Release Date: 20210617. Correction Date: 20221010. Publication Type: Journal (0100), Peer Reviewed Journal (0110). Format Covered: Electronic. Document Type: Journal Article…	10.1016/j.socscimed.2021.113903	International Medical Graduate (IMG);US Medical licensure;Physician integration;Global health;Refugee;Asylum;Forced migration;Narrative;Foreign Medical Graduates;Humans;Physicians;Refugees;United States;Human Migration;Medical Students;Physicians;Refugees;Human Displacement;Integrated Services;Professional Licensing;Social Integration;Global Health;Asylum Seeking			PsycInfo
rayyan-100751776	Unaccompanied refugee minors and resettlement: Turning points towards integration	2021	4		European Journal of Social Psychology	["0046-2772", "1099-0992"]	51	3	572-584	Andersson, Elin Sofia and Skar, Aneâ€Marthe Solheim and Jensen, Tine K.	https://search.ebscohost.com/login.aspx?direct=true&db=psyh&AN=2021-94391-007&site=ehost-live		John Wiley & Sons	Andersson, Elin Sofia, Norwegian Centre for Violence and Traumatic Stress Studies, Gullhaugveien 1-3, 0484, Oslo, Norway	Resettling into a new country may pose many challenges for unaccompanied refugee minors (URMs). In this study we seek to get a better understanding of these challenges through analysing interviews with 48 URMs five years after their arrival in Norway, using the concept of turning points as an analytic frame. Gaining a sense of security, feeling affiliated, being loved and cared for, and becoming …	Excluded	Accession Number: 2021-94391-007. Partial author list: First Author & Affiliation: Andersson, Elin Sofia; Norwegian Centre for Violence and Traumatic Stress Studies, Oslo, Norway, e.s.andersson@nkvts.no ORCID: 0000-0002-0302-6586. Release Date: 20220428. Publication Type: Journal (0100), Peer Reviewed Journal (0110). Format Covered: Electronic. Document Type: Journal Article. Language: English. M…	10.1002/ejsp.2761	asylumâ€seeking children and adolescents;postâ€migration factors;unaccompanied refugee minors;youth development;Adolescent Development;Childhood Development;Emotions;Refugees;Social Integration;Human Migration;Interviews;Well Being			PsycInfo
rayyan-100751778	Marital violence during war conflict: The lived experience of Syrian refugee women	2019	1		Journal of Transcultural Nursing	["1043-6596", "1552-7832"]	30	1	32-38	Al-Natour, Ahlam and Al-Ostaz, Samar Mohammad and Morris, Edith J.	https://search.ebscohost.com/login.aspx?direct=true&db=psyh&AN=2018-64477-006&site=ehost-live		Sage Publications	Al-Natour, Ahlam, Community and Mental Health Department, Jordan University of Science and Technology, P.O. Box 3030, Irbid, Jordan, 22110	Introduction: Marital violence increases during times of war. This study aims to describe the lived experience of marital violence toward Syrian refugee women during the current war in Syria. Design: A descriptive phenomenological research methodology was used to conduct semistructured interviews with 16 purposively selected Syrian refugee women residing in displacement centers in Jordan. Colaizz…	Excluded	Accession Number: 2018-64477-006. Partial author list: First Author & Affiliation: Al-Natour, Ahlam; Jordan University of Science and Technology, Irbid, Jordan, asalnatour@just.edu.jo. Release Date: 20200528. Publication Type: Journal (0100), Peer Reviewed Journal (0110). Format Covered: Electronic. Document Type: Journal Article. Language: English. Major Descriptor: Conflict; Experiences (Events…	10.1177/1043659618783842	marital violence;war conflict;lived experience;refugee women;Conflict;Experiences (Events);Intimate Partner Violence;Refugees;War;Marital Conflict;Phenomenology;Violence			PsycInfo
rayyan-100751779	Persistence and change in marriage practices among Syrian refugees in Jordan	2020	9		Studies in Family Planning	["0039-3665", "1728-4465"]	51	3	225-249	Sieverding, Maia and Krafft, Caroline and Berri, Nasma and Keo, Caitlyn	https://search.ebscohost.com/login.aspx?direct=true&db=psyh&AN=2020-72126-002&site=ehost-live		Wiley-Blackwell Publishing Ltd.	Sieverding, Maia, Department of Health Promotion and Community Health, American University of Beirut, Beirut, Lebanon, 1107 2020	Early marriage, which is associated with a wide range of negative health and socioeconomic outcomes, may be a response to conflict and displacement. Since the onset of the Syrian conflict in 2011, there has been considerable attention to reports of high and potentially increasing rates of early marriage among Syrian refugee women. Using nationally representative survey data from Jordan in 2016 an…	Excluded	Accession Number: 2020-72126-002. PMID: 32710478 Partial author list: First Author & Affiliation: Sieverding, Maia; Department of Health Promotion and Community Health, American University of Beirut, Beirut, Lebanon, ms299@aub.edu.lb. Other Publishers: Blackwell Publishing. Release Date: 20211021. Publication Type: Journal (0100), Peer Reviewed Journal (0110). Format Covered: Electronic. Document…	10.1111/sifp.12134	marriage practices;Syrian refugees;conflict;attention;Adolescent;Adult;Age Factors;Armed Conflicts;Female;Humans;Jordan;Male;Marriage;Middle Aged;Refugees;Socioeconomic Factors;Syria;Young Adult;Conflict;Drivers;Marriage;Persistence;Refugees;Consanguineous Marriage			PsycInfo
rayyan-100751785	Children express: War and peace themes in the drawings of Iraqi refugee children in Jordan	2019	3		International Journal of Adolescence and Youth	["0267-3843", "2164-4527"]	24	1	2018-01-01	Jabbar, Sinaria and Betawi, Amy	https://search.ebscohost.com/login.aspx?direct=true&db=psyh&AN=2019-03842-001&site=ehost-live		Taylor & Francis	Jabbar, Sinaria	The current study focuses on data collected from Iraqi refugee children in Jordan who fled the Islamic State Group (IS) after capturing the city of Qaraqosh overnight in 2014. 16 children, 9 males and 7 females between the ages of (4â€“12) participated in the study. Two major themes were identified from the qualitative analysis of childrenâ€™s peace drawings and their verbal statements: â€˜peace …	Excluded	Accession Number: 2019-03842-001. Partial author list: First Author & Affiliation: Jabbar, Sinaria; Faculty of Educational Sciences, Department of Curriculum and Instruction, University of Jordan, Amman, Jordan, sinariajabbar@hotmail.com. Other Publishers: AB Academic Publishers. Release Date: 20190926. Publication Type: Journal (0100), Peer Reviewed Journal (0110). Format Covered: Electronic. Do…	10.1080/02673843.2018.1455058	Arts;refugees;Iraqi;conflict;war;Isis;drawings;violence;Childhood Development;Conflict;Drawing;Refugees;Comprehension;Death and Dying;Islam;Peace;Religion;War;Contentment			PsycInfo
rayyan-100751786	Improving refugee well-being with better language skills and more intergroup contact	2019	3		Social Psychological and Personality Science	["1948-5506", "1948-5514"]	10	2	144-151	Tip, Linda K. and Brown, Rupert and Morrice, Linda and Collyer, Michael and Easterbrook, Matthew J.	https://search.ebscohost.com/login.aspx?direct=true&db=psyh&AN=2019-11594-002&site=ehost-live		Sage Publications	Tip, Linda K., School of Applied Social Science, University of Brighton, Mayfield House, Falmer, Brighton, United Kingdom, BN1 9PH	The effects of intergroup contact on prejudice are well established. However, its effects on minority group well-being have been rarely studied. We hypothesized that contact with members of the majority culture will be related to better well-being, and that this is facilitated by majority language proficiency. We tested this hypothesis in a three-wave longitudinal study of refugees over 2 years (…	Excluded	Accession Number: 2019-11594-002. Partial author list: First Author & Affiliation: Tip, Linda K.; School of Global Studies, University of Sussex, Brighton, United Kingdom, L.Tip@brighton.ac.uk. Release Date: 20190829. Publication Type: Journal (0100), Peer Reviewed Journal (0110). Format Covered: Electronic. Document Type: Journal Article. Language: English. Grant Information: Collyer, Michael. M…	10.1177/1948550617752062	intergroup contact;well-being;language;refugees;intergroup relations;Intergroup Dynamics;Language Proficiency;Refugees;Well Being;Interpersonal Relationships			PsycInfo
rayyan-100751787	Data-driven asset mapping in participatory community building with urban refugees	2021			Dissertation Abstracts International Section A: Humanities and Social Sciences	["0419-4209", "979-8582524526"]	82	10		Xu, Ying	https://search.ebscohost.com/login.aspx?direct=true&db=psyh&AN=2021-50283-262&site=ehost-live		ProQuest Information & Learning		As the global refugee situation worsens and funding available to relieve the situation dissipates, refugees are facing unprecedented pressure to build self-reliant communities. Asset mapping, cataloging the assets a community can marshal, is gaining acceptance as a tool for community-led development. This project explores the feasibility of participatory asset mapping in refugee community buildin…	Included	Accession Number: 2021-50283-262. Other Journal Title: Dissertation Abstracts International. Partial author list: First Author & Affiliation: Xu, Ying; The Pennsylvania State University, US. Release Date: 20210628. Publication Type: Dissertation Abstract (0400). Format Covered: Electronic. Document Type: Dissertation. Dissertation Number: AAI28406771. ISBN: 979-8582524526. Language: English. Majo…		Asset mapping;Participatory community building;Urban refugee;Communities;Community Facilities;Community Involvement;Refugees;Sense of Community;Data Collection;Systems Design;Action Research			PsycInfo
rayyan-100751788	Community intervention for Syrian refugees in Baltimore City: The Lay Health Educator Program at a local mosque	2019	10		Journal of Religion and Health	["0022-4197", "1573-6571"]	58	5	1687-1697	Chaudhary, Anila and Dosto, Niccolo and Hill, Rachel and Lehmijoki-Gardner, Maiju and Sharp, Phyllis and Hale, W. Daniel and Galiatsatos, Panagis	https://search.ebscohost.com/login.aspx?direct=true&db=psyh&AN=2019-48697-001&site=ehost-live		Springer	Galiatsatos, Panagis, Johns Hopkins School of Medicine, 4940 Eastern Avenue, Asthma & Allergy Building, 4th Floor, Baltimore, MD, US, 21224	This study focused on a partnership with a mosque in Baltimore, MD, and its impact on the local Syrian refugee population through a peer-to-peer healthcare training program. We implemented the Lay Health Educator Program over a 6-week period in an effort to teach members of the mosque about healthcare-related topics that they could then disseminate to the Syrian refugee population that attends th…	Included	Accession Number: 2019-48697-001. PMID: 31414337 Partial author list: First Author & Affiliation: Chaudhary, Anila; Johns Hopkins School of Medicine, Baltimore, MD, US. Release Date: 20190819. Correction Date: 20200713. Publication Type: Journal (0100), Peer Reviewed Journal (0110). Format Covered: Electronic. Document Type: Journal Article. Language: English. Major Descriptor: Intervention; Phys…	10.1007/s10943-019-00893-9	Community health;Refugees;Islam;Faith-based intervention;Adult;Baltimore;Community-Based Participatory Research;Female;Health Education;Health Educators;Health Promotion;Humans;Male;Mental Health;Middle Aged;Peer Group;Refugees;Syria;Intervention;Physicians;Refugees;Urban Environments;Community Health;Community Involvement;Mental Health;Nurses;Muslim Americans			PsycInfo
rayyan-100751789	Examining the acculturation experiences of Syrian refugee emerging adults in the United States of America	2019			Dissertation Abstracts International: Section B: The Sciences and Engineering	["0419-4217", "978-1392190999"]	80	11		Alghamdi, Fatemah Samir	https://search.ebscohost.com/login.aspx?direct=true&db=psyh&AN=2019-46355-012&site=ehost-live		ProQuest Information & Learning		Refugees are vulnerable populations who experience premigration traumatic events and postmigration acculturation stress. While research on immigrant mental health issues has been plentiful, there has been a clear lacuna of scholarly investigation into the acculturation experiences of Syrian emerging adults, particularly as it relates to the types and dynamics of acculturation behaviors. Accultura…	Excluded	Accession Number: 2019-46355-012. Other Journal Title: Dissertation Abstracts International. Partial author list: First Author & Affiliation: Alghamdi, Fatemah Samir; Duquesne University, Counselor Education and Supervision (ExCES), US. Release Date: 20191216. Publication Type: Dissertation Abstract (0400). Format Covered: Electronic. Document Type: Dissertation. Dissertation Number: AAI13858194.…		acculturation;experiences;refugee;emerging adults;Acculturation;Refugees;Emerging Adulthood			PsycInfo
rayyan-100751792	Outpatient socioecological and trauma treatments with refugee and immigrant youth and families	2020			Mental health practice with immigrant and refugee youth: A socioecological framework.	["9781433831492", "9781433831737"]			77-89	Ellis, B. Heidi and Abdi, Saida M. and Winer, Jeffrey P.	https://search.ebscohost.com/login.aspx?direct=true&db=psyh&AN=2019-66494-005&site=ehost-live		American Psychological Association	Washington, DC	Stressors affecting the mental health and adjustment of refugee and immigrant children and adolescents often span the social ecologies in which they live. This chapter focuses on outpatient and trauma-focused models of care that have been effectively implemented by individual providers working with refugee youth and families. Because the core stressors of acculturation, isolation, and resettlemen…	Excluded	Accession Number: 2019-66494-005. Partial author list: First Author & Affiliation: Ellis, B. Heidi; Harvard Medical School, Department of Psychiatry, Boston, MA, US. Release Date: 20191114. Correction Date: 20240826. Publication Type: Book (0200), Authored Book (0240). Format Covered: Print. Document Type: Chapter. ISBN: 9781433831492, ISBN Paperback; 9781433831737, ISBN Digital (undefined format…	10.1037/0000163-005	families;immigrant;mental health;mental health problems;outpatient;refugee;social ecologies;socioecological stressors;trauma;Immigration;Outpatient Treatment;Refugees;Trauma;Social Ecology;Family;Mental Disorders;Mental Health;Trauma Treatment			PsycInfo
rayyan-100751793	Understanding entrepreneurship and its role in the integration process for refugees in Utah	2021			Dissertation Abstracts International Section A: Humanities and Social Sciences	["0419-4209", "979-8597054216"]	82	10		Ibrahim, Ujal	https://search.ebscohost.com/login.aspx?direct=true&db=psyh&AN=2021-50282-030&site=ehost-live		ProQuest Information & Learning		More than 3 million refugees have resettled in the United States since 1975. Although refugees face a myriad of challenges before and after migration to the United States, they personify resilience and an important flow of resources in the form of economic and human capitals. Entrepreneurship has the potential to help refugees integrate into the mainstream and adapt to life in the host country. T…	Excluded	Accession Number: 2021-50282-030. Other Journal Title: Dissertation Abstracts International. Partial author list: First Author & Affiliation: Ibrahim, Ujal; The University of Utah, Social Work, US. Release Date: 20210624. Publication Type: Dissertation Abstract (0400). Format Covered: Electronic. Document Type: Dissertation. Dissertation Number: AAI22619973. ISBN: 979-8597054216. Language: Englis…		Agency;Business;Entrepreneur;Entrepreneurship;Integration;Refugee;Business;Economics;Entrepreneurship;Refugees;Social Integration;Interviews;Personnel Training;Social Justice			PsycInfo
rayyan-100751794	Refugeesâ€™ inclusion at work: A qualitative cross-level analysis	2020			The Career Development International	["1362-0436", "1758-6003"]	25	1	32-48	Knappert, Lena and van Dijk, Hans and Ross, Veerle	https://search.ebscohost.com/login.aspx?direct=true&db=psyh&AN=2020-03248-005&site=ehost-live		Emerald Publishing	van Dijk, Hans	Purpose: Refugeesâ€™ inclusion at work is critical for the individual, for employers and for the receiving societies. Yet, refugees are often disadvantaged in working life or are being excluded from the labor market altogether. The purpose of this paper is to examine barriers and facilitators to refugeesâ€™ inclusion at work at the individual, organizational and country level, and pay particular …	Excluded	Accession Number: 2020-03248-005. Partial author list: First Author & Affiliation: Knappert, Lena; Department of Human Resource Studies, Tilburg University, Tilburg, Netherlands, l.j.knappert@uvt.nl ORCID: 0000-0002-0249-5057. Other Publishers: Emerald Group Publishing Limited. Release Date: 20210603. Publication Type: Journal (0100), Peer Reviewed Journal (0110). Format Covered: Electronic. Docu…	10.1108/CDI-01-2018-0021	Discrimination;Migrant workers;Equal opportunities;Disadvantaged;Labor Market;Refugees;Society;Social Inclusion;Diversity;Interviews;Minority Groups;Policy Making;Social Integration;Migrant Workers			PsycInfo
rayyan-100751798	Resilience humanitarianism and peacebuilding	2021			Multisystemic resilience: Adaptation and transformation in contexts of change.	["9780190095901", "9780190095888"]			361-374	Panter-Brick, Catherine	https://search.ebscohost.com/login.aspx?direct=true&db=psyh&AN=2021-20253-019&site=ehost-live		Oxford University Press	New York, NY	In the fields of resilience humanitarianism and peacebuilding, the systemic transformation of political, economic, and social systems is a pressing, present-day agenda. This chapter provides three examples of systems-level thinking on resilience that have structured the architecture of the humanitarian and peacebuilding agenda: efforts to strengthen the social compacts between state and civil soc…	Excluded	Accession Number: 2021-20253-019. Partial author list: First Author & Affiliation: Panter-Brick, Catherine; Yale University, New Haven, CT, US. Release Date: 20210902. Correction Date: 20221128. Publication Type: Book (0200), Edited Book (0280). Format Covered: Print. Document Type: Chapter. ISBN: 9780190095901, ISBN EPUB; 9780190095888, ISBN Hardcover. Language: English. Major Descriptor: Ethics…	10.1093/oso/9780190095888.003.0020	food security;humanitarianism;peacebuilding;resilience;social cohesion;stress alleviation;violence prevention;Ethics;Food;Peacekeeping;Prosocial Behavior;Resilience (Psychological);Group Cohesion;Stress Management;Violence Prevention;Social Cohesion			PsycInfo
rayyan-100751799	Being with uncertainty: A reflective account of a personal relationship with an asylum seeker/refugee	2016	6		Counselling Psychology Review	["1757-2142", "2396-8672"]	31	2	2021-10-01	Morrison, David T.	https://search.ebscohost.com/login.aspx?direct=true&db=psyh&AN=2016-54572-003&site=ehost-live		British Psychological Society	Morrison, David T.	Background: Violent political instability in countries such as Syria has seen the worldwide number of forcibly displaced people rise to levels not seen since World War 2, with over 150,000 asylum seekers and refugees hosted in the UK alone (UNHCR, 2015). Despite this figure, many UK residents have only a limited understanding of the experience of seeking asylum. Content & Focus: This article feat…	Excluded	Accession Number: 2016-54572-003. Partial author list: First Author & Affiliation: Morrison, David T.; Glasgow Caledonian University, Glasgow, Scotland, dmorri200@caledonian.ac.uk. Release Date: 20170302. Correction Date: 20190617. Publication Type: Journal (0100), Peer Reviewed Journal (0110). Format Covered: Print. Document Type: Journal Article. Language: English. Major Descriptor: Counseling …		Asylum seeker;asylum process;refugee;counselling psychology;social justice.;Counseling Psychology;Refugees;Interpersonal Relationships;Asylum Seeking;Social Justice			PsycInfo
rayyan-100751801	Peer group and community-based strategies for supporting refugee mental health	2021			Refugee mental health.	["1433833727", "9781433833724", "1433835258", "9781433835254"]			251-279	Allweiss, Samantha and Connelly, Monica	https://search.ebscohost.com/login.aspx?direct=true&db=psyh&AN=2021-05760-010&site=ehost-live		American Psychological Association	Washington, DC	On the basis of experiences working at RefugeeOne, a Chicago-based refugee resettlement agency, this chapter describes the ways mental health professionals have been using culturally appropriate and trauma-informed community-based psychoeducation models and peer support groups as best practice strategies to promote the psychological and social well-being of refugees. It pays particular attention …	Included	Accession Number: 2021-05760-010. Partial author list: First Author & Affiliation: Allweiss, Samantha; RefugeeOne, Chicago, IL, US. Release Date: 20210114. Correction Date: 20240826. Publication Type: Book (0200), Edited Book (0280). Format Covered: Print. Document Type: Chapter. ISBN: 1433833727, ISBN Paperback; 9781433833724, ISBN Paperback; 1433835258, ISBN Digital (undefined format); 97814338…	10.1037/0000226-010	mental health professionals;mindfulness;peer support groups;psychoeducation programs;psychological well-being;refugee mental health services;social supports;social well-being;trauma-informed community-based psychoeducation models;Mental Health Services;Peer Relations;Psychoeducation;Refugees;Social Support;Emotional Trauma;Well Being;Mindfulness			PsycInfo
rayyan-100751802	Seeking a deeper understanding of the underlying causes of sexual pain in women who have undergone female genital cutting	2021	7		Archives of Sexual Behavior	["0004-0002", "1573-2800"]	50	5	1897-1901	Van de Velde, Sarah M. and Van Eekert, Nina	https://search.ebscohost.com/login.aspx?direct=true&db=psyh&AN=2021-64154-007&site=ehost-live		Springer	Van de Velde, Sarah M., Department of Sociology, Centre for Population, Family and Health, University of Antwerp, Sint-Jacobstraat 2-4, 2000, Antwerp, Belgium	Comments on an article by J. J. Connor et al. (see record [rid]2019-22969-001[/rid]). Connor et al. rightfully acknowledge the impact that female genital cutting (FGC) may have on sexual functioning and experiences of pain. They conceptualize sexual pain in women who have experienced FGC and propose that resilience is the most adaptive pain response model, as it emphasizes these womenâ€™s need to…	Excluded	Accession Number: 2021-64154-007. Partial author list: First Author & Affiliation: Van de Velde, Sarah M.; Department of Sociology, Centre for Population, Family and Health, University of Antwerp, Antwerp, Belgium, sarah.vandevelde@uantwerpen.be. Release Date: 20220210. Publication Type: Journal (0100), Peer Reviewed Journal (0110). Format Covered: Electronic. Document Type: Comment/Reply. Langua…	10.1007/s10508-019-01555-3	female genital cutting;pain models;sexual pain;immigrant women's health;refugee women's health;Circumcision;Immigration;Pain;Refugees;Responses;Endurance;Intervention;Clinical Models			PsycInfo
rayyan-100751803	Conceptualizing sexual pain in women with female genital mutilation/cutting	2021	7		Archives of Sexual Behavior	["0004-0002", "1573-2800"]	50	5	1871-1874	Abdulcadir, Jasmine and Catania, Lucrezia	https://search.ebscohost.com/login.aspx?direct=true&db=psyh&AN=2021-64154-003&site=ehost-live		Springer	Abdulcadir, Jasmine, Department of Paediatrics, Gynaecology and Obstetrics, Geneva University Hospitals, 30 Bld de la Cluse, Geneva, Switzerland, 1211	Comments on an article by J. J. Connor et al. (see record [rid]2019-22969-001[/rid]). Connor presents present an integrative pain response model to conceptualize sexual pain in migrant and immigrant women who have experienced female genital mutilation/cutting (FGM/C). They propose it as a guide for clinical assessment, treatment of sexual pain, and future research with women with FGM/C. This inte…	Excluded	Accession Number: 2021-64154-003. PMID: 32279168 Partial author list: First Author & Affiliation: Abdulcadir, Jasmine; Department of Paediatrics, Gynaecology and Obstetrics, Geneva University Hospitals, Geneva, Switzerland, jasmine.abdulcadir@hcuge.ch. Release Date: 20220210. Publication Type: Journal (0100), Peer Reviewed Journal (0110). Format Covered: Electronic. Document Type: Comment/Reply. …	10.1007/s10508-020-01691-1	female genital cutting;pain models;sexual pain;immigrant women's health;refugee women's health;Circumcision, Female;Clitoris;Female;Humans;Pain;Sexual Behavior;Circumcision;Immigration;Pain;Refugees;Responses;Endurance;Intervention;Clinical Models			PsycInfo
rayyan-100751804	Transition to adulthood of refugee and immigrant children in Canada	2020	11		Applied Psycholinguistics	["0142-7164", "1469-1817"]	41	6	1465-1495	Yoshida, Yoko and Amoyaw, Jonathan	https://search.ebscohost.com/login.aspx?direct=true&db=psyh&AN=2020-83889-001&site=ehost-live		Cambridge University Press	Yoshida, Yoko	The majority of refugees are children and youth and their integration and life-course transitions are a research priority. This paper examines the timing of refugee children and youthsâ€™ entrance into the labour market and family formation (marriage/common law union and parenthood). It does so by examining how admission category, knowledge of a host countryâ€™s official languages, and age at arr…	Excluded	Accession Number: 2020-83889-001. Partial author list: First Author & Affiliation: Yoshida, Yoko; Dalhousie University, Halifax, NS, Canada, yoko.yoshida@dal.ca. Release Date: 20201109. Correction Date: 20221219. Publication Type: Journal (0100), Peer Reviewed Journal (0110). Format Covered: Electronic. Document Type: Journal Article. Language: English. Major Descriptor: Childhood Development; Im…	10.1017/S0142716420000363	administrative data;adulthood transition;Canada;integration;refugees;Childhood Development;Immigration;Refugees;Social Integration;Emerging Adulthood;Age Differences;Family;Labor Market;Life Changes;Life Span			PsycInfo
rayyan-100751805	'Let us define ourselves': Forced migrantsâ€™ use of multiple identities as a tactic for social navigation	2021	8	25	BMC Psychology	2050-7283	9			Hack-Polay, Dieu and Mahmoud, Ali B. and Kordowicz, Maria and Madziva, Roda and Kivunja, Charles	https://search.ebscohost.com/login.aspx?direct=true&db=psyh&AN=2021-80399-001&site=ehost-live		BioMed Central Limited	Hack-Polay, Dieu	Background: The article examines how and why multiple identities are altered, used and discarded by forced migrants. Methods: The research is located in the constructivist paradigm. We used thematic analysis to analyse data gathered through interviews with nineteen forced migrants. Results: We found that, though individual migrants can make deliberate choices about which identities to be associat…	Excluded	Accession Number: 2021-80399-001. Partial author list: First Author & Affiliation: Hack-Polay, Dieu; Crandall University, Moncton, NB, Canada, dieu.hack-polay@crandallu.ca. Release Date: 20231221. Publication Type: Journal (0100), Peer Reviewed Journal (0110). Format Covered: Electronic. Document Type: Journal Article. Language: English. Major Descriptor: Constructivism; Human Migration; Self-Con…	10.1186/s40359-021-00630-6	Displacement;Migrant;Social navigation;Situatedness;Social transactional perspective;Constructivism;Human Migration;Self-Concept;Social Integration;Stigma;Trauma;Social Media			PsycInfo
rayyan-100751807	Integration of social work practices with refugees: An action research study	2021			Dissertation Abstracts International Section A: Humanities and Social Sciences	["0419-4209", "979-8662456266"]	82	2		Knox, Avril	https://search.ebscohost.com/login.aspx?direct=true&db=psyh&AN=2020-67312-049&site=ehost-live		ProQuest Information & Learning		The United States is facing an increasing number of refugees and asylees who resettled and were forced to migrate from their countries of origin. In the United States, social service professionals and social workers of resettlement agencies are responsible for the program enrollment and follow-up with newly arrived refugees. Hence, there is a huge learning curve for these individuals. Although a …	Excluded	Accession Number: 2020-67312-049. Other Journal Title: Dissertation Abstracts International. Partial author list: First Author & Affiliation: Knox, Avril; Walden University, Social Work, US. Release Date: 20201008. Correction Date: 20221128. Publication Type: Dissertation Abstract (0400). Format Covered: Electronic. Document Type: Dissertation. Dissertation Number: AAI28028228. ISBN: 979-86624562…		social work;refugees;social workers;resettlement agencies;Refugees;Social Casework;Social Workers;Action Research;Social Integration			PsycInfo
rayyan-100751808	A mixed methods systematic review of studies examining the relationship between housing and health for people from refugee and asylum seeking backgrounds	2018	9		Social Science & Medicine	["0277-9536", "1873-5347"]	213		199-219	Ziersch, Anna and Due, Clemence	https://search.ebscohost.com/login.aspx?direct=true&db=psyh&AN=2018-44187-023&site=ehost-live		Elsevier Science	Ziersch, Anna, Southgate Institute for Health, Society and Equity, Flinders University, GPO Box 2100, Adelaide, SA, Australia, 5001	Housing is an important social determinant of health and a key element of refugee integration into countries of resettlement. However, the way in which housing may affect mental and physical health for refugees and asylum seekers has not been systematically examined. This systematic review aimed to explore the effects of housing on health and wellbeing for this population, in order to identify ke…	Excluded	Accession Number: 2018-44187-023. PMID: 30142501 Partial author list: First Author & Affiliation: Ziersch, Anna; Southgate Institute for Health, Society and Equity, Flinders University, Adelaide, SA, Australia, anna.ziersch@flinders.edu.au. Release Date: 20200409. Publication Type: Journal (0100), Peer Reviewed Journal (0110). Format Covered: Electronic. Document Type: Journal Article. Language: …	10.1016/j.socscimed.2018.07.045	Housing;Accommodation;Refugee;Asylum seeker;Health and wellbeing;Social determinants of health;Integration;Housing;Humans;Qualitative Research;Refugee Camps;Refugees;Social Determinants of Health;Housing;Living Arrangements;Refugees;Asylum Seeking;Community Health;Acculturation;Health;Health Care Services;Psychosocial Factors;Sociocultural Factors			PsycInfo
rayyan-100751810	Angry or weary? How violence impacts attitudes toward peace among Darfurian refugees	2020	5		Journal of Conflict Resolution	["0022-0027", "1552-8766"]	64	5	844-870	Hazlett, Chad	https://search.ebscohost.com/login.aspx?direct=true&db=psyh&AN=2020-26228-003&site=ehost-live		Sage Publications	Hazlett, Chad, Departments of Statistics and Political Science, UCLA, 3264 Bunche Hall, Los Angeles, CA, US, 90095	Does exposure to violence motivate individuals to support further violence or to seek peace? Such questions are central to our understanding of how conflicts evolve, terminate, and recur. Yet, convincing empirical evidence as to which response dominatesâ€”even in a specific caseâ€”has been elusive, owing to the inability to rule out confounding biases. This article employs a natural experiment ba…	Excluded	Accession Number: 2020-26228-003. Partial author list: First Author & Affiliation: Hazlett, Chad; Departments of Statistics and Political Science, UCLA, Los Angeles, CA, US, chazlett@ucla.edu. Release Date: 20200416. Publication Type: Journal (0100), Peer Reviewed Journal (0110). Format Covered: Electronic. Document Type: Journal Article. Language: English. Major Descriptor: Attitudes; Conflict; …	10.1177/0022002719879217	violence;conflict;peace;refugee;Darfur;attitudes;Attitudes;Conflict;Peace;Violence;Refugees			PsycInfo
rayyan-100751811	Promoting mental health for children and their caregivers affected by the Syrian conflict	2019			An international perspective on disasters and children's mental health.	["2522-5693", "2522-5707", "978-3-030-15871-2", "978-3-030-15872-9"]			301-322	El-Khani, Aala and Calam, Rachel	https://search.ebscohost.com/login.aspx?direct=true&db=psyh&AN=2019-62206-015&site=ehost-live		Springer Nature Switzerland AG	El-Khani, Aala, Division of Psychology and Mental Health, Faculty of Biology, Medicine, and Health, University of Manchester, Manchester, United Kingdom Cham	The humanitarian crisis afflicting Syria is one of the gravest catastrophes world-wide, leading to the largest refugee displacement of our time and resulting in mass displacement of Syriaâ€™s population, both internally and as global refugees. Children are innocent victims of this conflict and are at particular risk of harm to their mental health and physical development. Two of the most importan…	Excluded	Accession Number: 2019-62206-015. Partial author list: First Author & Affiliation: El-Khani, Aala; Division of Psychology and Mental Health, Faculty of Biology, Medicine, and Health, University of Manchester, Manchester, United Kingdom, rachel.calam@manchester.ac.uk. Release Date: 20200824. Correction Date: 20210712. Publication Type: Book (0200), Edited Book (0280). Format Covered: Print. Docume…	10.1007/978-3-030-15872-9_15	promoting mental health;caregivers;Syrian conflict;parenting challenges;war trauma;Caregivers;Conflict;Health Promotion;Mental Health;War;Parenting;Psychological Consequence			PsycInfo
rayyan-100751813	Engaging refugees with cultural humility	2021			Refugee mental health.	["1433833727", "9781433833724", "1433835258", "9781433835254"]			45-75	Captari, Laura E. and Nyiransekuye, Hadidja and Zaremba, Jolie Shelton and Gerber, Monica and Hook, Joshua N. and Davis, Don E. and Owen, Jesse and Van Tongeren, Daryl R.	https://search.ebscohost.com/login.aspx?direct=true&db=psyh&AN=2021-05760-003&site=ehost-live		American Psychological Association	Washington, DC	Every 2 seconds, somewhere in the world, a man, woman, or child is forced to flee for their lives. Three million refugees have been resettled in the United States since the formation of the Federal Refugee Resettlement Program in 1980. Amid this cross-cultural transition, individuals with refugee status must navigate complex government systems, loss of social support, language learning, housing a…	Excluded	Accession Number: 2021-05760-003. Partial author list: First Author & Affiliation: Captari, Laura E.; The Danielsen Institute, Boston University, Boston, MA, US. Release Date: 20210114. Correction Date: 20240826. Publication Type: Book (0200), Edited Book (0280). Format Covered: Print. Document Type: Chapter. ISBN: 1433833727, ISBN Paperback; 9781433833724, ISBN Paperback; 1433835258, ISBN Digita…	10.1037/0000226-003	community collaboration;cultural humility;empowerment-focused model;implicit biases;refugees;social location;stimulus value;therapeutic work;therapist;United States;cross cultural transition;therapy;therapist client engagement;Culture (Anthropological);Empowerment;Refugees;Therapeutic Processes;Humility;Models;Social Adjustment;Social Isolation;Implicit Bias			PsycInfo
rayyan-100751815	Explicating anomie in refugee womenâ€™s integration narratives: A qualitative research study	2020	1		International Journal of Intercultural Relations	["0147-1767", "1873-7552"]	74		69-79	Owino, Jonix and Weber, Christina D.	https://search.ebscohost.com/login.aspx?direct=true&db=psyh&AN=2020-02208-008&site=ehost-live		Elsevier Science	Owino, Jonix, North Dakota State University, Dept 2615, P.O. Box 6050, Fargo, ND, US, 58108	Refugee women flee from their home countries due to civil unrest, war, persecution and migrate to Western countries such as the United States in search of a safe haven. This research study conducted in an Upper Midwest community in the US unveils integrations experiences of refugee women from their standpoint. The integration narratives obtained through in-depth interviews with 16 refugee women a…	Excluded	Accession Number: 2020-02208-008. Partial author list: First Author & Affiliation: Owino, Jonix; Department of Human Development and Family Science, North Dakota State University, Fargo, ND, US, Jonix.owino@ndsu.edu. Other Publishers: New Brunswick, N.J.: Transaction Periodicals Consortium; Pergamon Press. Release Date: 20200130. Publication Type: Journal (0100), Peer Reviewed Journal (0110). For…	10.1016/j.ijintrel.2019.10.011	Anomie;Integration;Refugee women;African refugees;Social isolation;Qualitative research;Anomie;Narratives;Refugees;Social Integration;Qualitative Methods;Interviews;Persecution;War			PsycInfo
[truncated: 4,690 more rows]

## Sheet: Full text screening
Key	Authors	Title	Year	Month	Day	Journal	ISSN	Volume	Issue	Pages	URL	Language	Publisher	abstract	Decision	Exclusion reason	DOI	Keywords	PubMed_ID	PMC_ID
rayyan-100729200	Greer SL, Wismar M, Pastorino G, Kosinska M, editors.	Civil society and health: Contributions and potential		1	1										Excluded	Not reporting primary data
rayyan-100729239	Peterson P, Ali S, Kenneh A, Wakefield A.	Community engagement with refugee-background communities around health: the experience of the Group of 11		1	1										Included		10.1071/PY18139
rayyan-100729356	Kozo J, Wooten W, Porter H, Gaida E.	The Partner Relay Communication Network: Sharing Information During Emergencies with Limited English Proficient Populations		1	1										Excluded	Not reporting primary data	10.1089/hs.2019.0144
[truncated: 698 more rows]

## Sheet: Quality Assessment
Citation	Study DOI	Overall scoring (3-9)	Inclusion recommendation?	Relevance	Richness	Rigour Score
[truncated: 97 more rows]

## Sheet: Included studies in clusters
Study cluster	Study number	Full reference	doi or link	Linked studies?	Source
[truncated: 50 more rows]
