# Supplementary material for: Social prescribing for refugee populations: a rapid realist review of international evidence
Source: Front Public Health. 2026 May 8;14:1758335. doi: 10.3389/fpubh.2026.1758335 (PMC13194373; doi:10.3389/fpubh.2026.1758335)
Supplement: SUPPLEMENTARY TABLE 2 — Extraction table. [file Table_2.xlsx]

## Sheet: Extraction table
Study cluster title	PDF files	Country/region of implementation	Keywords	Publication type	Study design	Population(s)	Legal/migration status and duration of stay	Age groups	Gender identity	Other notable characteristics	Intervention name / description	Intervention type	Initiating organisation(s)	Organisational size and type	Partnerships involved	Contextual factors	Project history/context and background	Project objectives / purpose	Delivery model	Staff involved, their training and ongoing support	Types of activity	Duration and intensity	Referral pathway	Setting	Financing	Methodology and how this is applied	Gender sensitive or culturally sensitive elements	Any tailoring or adaptation	Translation or cultural mediation offered	Childcare or family-friendly aspects	Integration with other services	Support services included	Adjustments made during project delivery	Power sharing, co-production, or participatory approaches	Trauma-informed practices	Intersectional approaches	Strategies for managing challenges	Coping with stressors	Reflective or narrative elements	Role of funding in evaluation and impact	Methodology basis in evaluation	Evaluation types	Data collection points	Outcomes measures used	Outcomes	Mechanism(s)	Enabling factors	Barriers or limiting factors	Project reflections or learnings
1 - Emotions Program Outside the Clinic with Wellness Education for Recent Arrivals (EMPOWER) intervention from Rosenberg et al	Study 1.pdf Study 2.pdf Study 3.pdf Study 4.pdf	New Haven, Connecticut, USA	refugee, mental health, Social Emotional Learning, COVID-19, community-based participatory research, preventive mental health, emotional awareness	Reviewed publication	Qualitative interview study (Rosenberg et al., 2024); mixed-methods pilot evaluation (Rosenberg et al., 2022); wait-list controlled pilot trial protocol with mixed-methods evaluation (Rosenberg et al., 2022); non-randomized, wait-list controlled mixed-methods pilot trial (Rosenberg et al., 2025)	Recently resettled Afghan refugee families in the U.S., including children aged 5-15 and their parents/caregivers, where children have completed 1 year of school in US (N = 11; N = 35; N = 19)	All participants had recently resettled with support from a refugee resettlement agency	Theoretically children aged 5-15 and their families or caregivers	Mixed in families	Family-based intervention including children	The EMPOWER programme was developed to be a trauma-informed, culturally adapted, community-based intervention for recently resettled refugee children and families, co-designed with community partners and delivered by trained facilitators/interpreters through in-person (2 x 2 hrs weekly over two weeks) and video group sessions combining structured emotional awareness, wellness/health education (e.…	Social capital-based	Yale University of Medicine	University institution in collaboration with community organisation	University of Connecticut, Georgetown University Medical Center and Elena's Light	The 2021 EMPOWER intervention unexpectedly coincided with the abrupt termination of US military presence from Afghanistan, which resulted in large-scale evacuations, political instability and concern among refugees for the safety and security of family members still in Afghanistan. The intervention team adapted to respond to evolving concerns as the US resettled tens of thousands of Afghan evacue…	EMPOWER is an adapted Social and Emotional Learning (SEL) and wellness education initiative delivered to a community of refugee families that was developed through a pre-pilot in the New Haven Afghan refugee community in 2020. Unlike traditional school-based SEL curricula, EMPOWER partners with community organizations to provide translated and trauma-informed wellness education to family units. T…	To address the need for timely and effective preventive mental health interventions for the increasing population of US refugee children, interdisciplinary team developed, piloted and evaluated preliminary efficacy of EMPOWER among a population of recently arrived children and families from Afghanistan who may have experienced trauma. The EMPOWER intervention delivers evidence-based social, emoti…	Facilitator led workshop programme with multiple focuses, held outside and online in COVID-19 contexts	Facilitators include interns, health providers, and community partners, who received training from the intervention developers and ongoing support on-site during the intervention. Interpreters attended every session.	COVID-19 education, social and emotional wellbeing education, physical health and wellness components: The in-person curriculum included social emotional awareness activities through games and art, COVID-19 education, yoga-based physical activities (each child received a yoga mat for a socially distanced physical activity). Zoom curricula offered opportunities for reinforcement with larger groups…	A 2 week intervention with four 2 hour in-person activities and a weekly 1-hour Zoom sessions delivered from June-August 2022	Recruitment took place via a partner organisation with close ties to the Afghan community, Elena's Light, via scheduled calls with interpreters, supported by promotional materials and followed by 1-1 "meet and greet" calls.	Delivered in community-based outdoor settings near family homes, supplemented by Zoom	(Rosenberg et al., 2024) Research was supported by Clinical and Translational Science Award, components of the National Institute of Health and the NIH roadmap for Medical Research and by the Pediatric Scholars Program at Yale University Department of Pediatrics.	Intervention Mapping is used to guide the (1) planning, (2) programme development, and (3) mixed-method evaluation of the feasibility and acceptability of the EMPOWER pilot, with adaptation to augment to augment the components of the evidence-based SEL curricula focused on emotional competence with novel, trauma-informed, and culturally specific wellness components (Rosenberg et al., 2022)	Mixed gender (in families)	Tailored specifically to Afghani refugee populations after Afghani crisis 2021-2022, families expressed desire to respond to their specific needs given the events and unrest in their home country, also to augment the components of the evidence-based SEL curricula focused on emotional competence with novel, trauma-informed, and culturally specific wellness components.	Translation in Dari and Pashto, awareness from facilitators about language barriers in the intervention context, emphasis on promising practice including creative communication and shared documents used asynchronously. Interpretation booked in for all contact with families in advance.	Family participation encouraged, including both parents	Not specified	Not specified	Afghan crisis led to a greater focus on supporting and tailoring to this group's needs. COVID-19 changes included Zoom refresher sessions and grouping by family unit (rather than by age). Parents and observers alike noted that siblings supported each other and enjoyed a variety of age-appropriate SEL activities. Parents participated with their children and continued lessons at home; they learned …	Not specified	Every session followed the same structure: welcoming gathering, beading activity, mindfulness, age-appropriate physical activity, closing circle	Not specified	Suggestion to bridge gap between educators and parents' expectations or priorities through more directed facilitator communication with parents throughout to support and respect parental preferences and to improve engagement. More methods of creative communication including shared documents worked on asynchronously may help bridge some language barriers. Choosing a setting for delivery was an ite…	Less information given on how staff were supported despite their perceived low self-efficacy in addressing distress and trauma symptoms where this was called for (Rosenberg et al., 2024)	Discussion notes that approaching interactions with recently arrived refugees with cultural humility requires an ongoing requirement to re-evaluate and critique one's own approaches and understanding of individuals from other backgrounds.	Not specified	Intervention Mapping was used as the basis for the feasability test for the pilot and this was applied to project design, delivery and to the mixed-methods evaluation	Formal qualitative interviewing	Post intervention qualitative interviewing	Qualitative interviewing; feasibility, attrition, and parent and child acceptability, measured via post-intervention qualitative evaluations of parents. Preliminary efficacy primary outcome measures will include COVID-19 knowledge and Social-Emotional Competence, measured via evaluation of symptoms and the Trait Meta- Mood Scale, respectively. Secondary outcomes will be measured using the Pediatr…	(Rosenberg et al., 2024) Themes emerging including recognition that reaching a common language around emotions requires modelling cultural humility and bidirectional learning; the need to ensure sufficient support for refugee-serving educators, including linguistical support (avoiding "miscommunications") and opportunities to promote self-efficacy and connect families with referral networks; the …	Trauma-informed and culturally adapted social-emotional learning, self-awareness and emotional regulation training, peer and family-based engagement, bilingual facilitation and translation for accessibility, integration of physical, emotional, and wellness education, mixed in-person and online delivery to ensure inclusivity, modeling of coping and communication skills, trust-building through cons…	Promoting cultural humility and bidirectional learning and sensitivity to cultural context	Several educators described being unsure how to respond appropriately to distress, and they expressed avoidance and uncertainty toward opportunities for mental health and wellness education. These stakeholders reflected a perception of low self-efficacy while simultaneously demonstrating insight into the effects of trauma and potential for traumatization. Many stakeholders expressed a self-percep…	Cultural humility approaches were felt to support successful communication and to support acceptance that expectations and perspectives of successes of the intervention differed between deliverers and recipients. Adequate support is needed for educators including linguistical support and referral networks. Supporting parental goals for involvement in education while recognising and promoting evid…
2 - Trauma-Informed Education-Support Program from Bajwa et al	Study 5.pdf	Toronto, Ontario, Canada	Not specified	Reviewed publication	Community-based participatory mixed-methods pilot evaluation	Adult refugee survivors of war and/or torture, aged 18+, who had completed high school or post-secondary education in their country of origin and were seeking to access higher education in Canada (N = 41)	Not specified	Adults, aged 18+	Mixed	Survivors of war and/or torture	Trauma-informed education support programme for refugee survivors	Social capital-based	George Brown College	Higher education organisation in collaboration with community NGOs and charities	Partnership with the Centre for Addiction and Mental Health (CAMH), the Canadian Centre for Victims of Torture (CCVT), and Wellesley Institute. No allocation of roles described.	No specific mention, but acknowledgement of structural and systemic barriers to higher education as the project aimed to explore partnerships between post-secondary institutions and community groups to advance the educational goals and, by extension, the social inclusion of refugee survivors	The study was derived from a larger two-year, three-phase community-based participatory research project involving GBC, Wellesley Institute, CAMH, and CCVT, which aimed to explore partnerships between post-secondary institutions and community groups to advance the educational goals and, by extension, the social inclusion of refugee survivors.	Project took place as part of an ongoing collaboration which aimed to address two RQs: 1 What are the barriers preventing refugee survivors from accessing higher education opportunities in Canada? 2. To what extent can a trauma-informed education support programme help refugee survivors address the identified barriers to higher education?	Workshop based psychoeducational programme with focus on trauma-informed delivery to improve access to higher education	Most staff came from a community ogranisation, familiar to participants from previous visits. Facilitators led the workshops, supported by outside visitors as appropriate. Facilitators were trained in delivering educational curriculum grounded in anti-oppressive principles and experienced in creating an interactive learning environment for diverse learners and working with trauma survivors within…	Cultural and academic aspect of Canadian education, exploring the post-secondary environment, understanding and practicing learning strategies, reflecting on commitments and personal barriers, accessing academic supports, self-reflection, exploring resources to understand career paths, navigating the education system, navigating the job market, self-advocacy, knowing your rights and systems advoc…	2 cohorts were run of a 14 week workshop programme, one between September-December 2016, one January-April 2017, with weekly 4 hour workshops	Not specified - clients voluntarily answered a call presumably from partner organisations	Delivered in community settings with partner organisation at the Canadian Centre for Victims of Torture	Not specified	Based on a trauma-informed model from Anyikwa (2016) which is then adapted into the course design, delivery and evaluation. The model was developed by the Substance Abuse and Mental Health Services Administration (2014), based on four key assumptions (i.e., realization about trauma, recognizing symptoms of trauma, responses through trauma principles, and resisting trauma) and six principles: (1) …	Not specified - it is stated that the facilitators received cultural awareness training	Workshop content and order was designed to follow trauma-informed practice (Anyikwa, 2016)	Not specified	Not specified	There is some support offered within the course but it is unclear whether that extended to outside the course e.g., registrars offices, financial resource aid, accessibility services, educators, and counsellors), credential assessment organizations, and human rights associations.	There is support for particular course sessions from university and other organisations but no specific mention of onward referrals or personalised support e.g., registrars offices, financial resource aid, accessibility services, educators, and counsellors), credential assessment organizations, and human rights associations.	Not specified	Clients were invited to ask questions, discuss concepts, and reflect on ways to make this information immediately relevant to them. Throughout the programme, clients were positioned as active agents in their own learning experiences, not mere passive recipients of information.	Integrated into design and delivery and evaluation, based on model from Anyikwa (2016) described a trauma-informed care model developed by the Substance Abuse and Mental Health Services Administration (2014), based on four key assumptions (i.e., realization about trauma, recognizing symptoms of trauma, responses through trauma principles, and resisting trauma) and six principles: (1) ensuring tha…	Not specified	Not specified - no challenges in delivery are mentioned	Not specified	Narrative elements are provided through the vignettes which supported the main outcomes with individual examples e.g. Ninety percent of the participants acknowledged a change in their overall disposition, attitude, and sense of self. "G.K. saw this change as a growth or maturity. He pinpointed the specific knowledge he gained from the course and seems to have appropriated the language of self-car…	Not specified	The trauma-informed model from Anyikwa (2016) was used to structure qualitative findings into categories including safety; trustworthiness and transparency; peer support; empowerment, voice and choice. Safety was emphasized through eliminating all environmental stimuli that could trigger stress e.g. not asking about previous life trauma, starting with a "meet and greet", agreeing ground rules. Tr…	Formal qualitative interviews, including vignettes and quantitative scales	Data was collected in weeks 1, 8, and 14 of both cohorts	Rosenberg self-esteem scale (Rosenberg, 1965), life satisfaction scale (Lee, Brekke, Yamada, & Chou, 2010), community integration scale (Aubry & Myner, 1996; Chavis, Hogge, McMillan, & Wandersman, 1986; Segal & Aviram, 1978), and psychological capital scale with a special focus on the efficacy, hope, and optimism constructs within that scale (i.e., PsyCap Efficacy, PsyCap Hope, PsyCap Optimism) (…	Measures were taken for survivors self-esteem, life satisfaction, community participation, efficacy, hope, resilience, and optimism scales, with statistically significant improvement on the measures of self-esteem (+3.24, p=.004), resilience (+2.86, p=0.14), and life satisfaction (+8.61, p=.003), and statistically insignificant improvements on all other measures. 98% of all participants seemed to…	Creation of physical and emotional safety, predictable and transparent routines, trust-building through consistent relationships, peer support and collaboration, empowerment through knowledge and skill-building, affirmation of voice and choice, culturally sensitive and trauma-informed facilitation, rebuilding self-esteem and identity, fostering agency and autonomy, psychoeducation to manage stres…	Partnerships and access to community resources are considered critical to this intervention. This combination of resources is described as unique and only existing because of an ongoing collaboration. Refreshments provided.	Not specified	Much reflection on the needs for facilitator training to increase their capacity to use trauma-informed strategies, specifically to raise their awareness of the effects of trauma on survivors. The facilitators did not have to be therapists but they had to be able to recognize the symptoms of previous traumatic experiences, be non-judgmental, and see beyond the participants symptoms and possible l…
3 - Family Strengthening Intervention for Refugees (FSI-R) from Neville et al, DiCelemente-Bosco et al	Study 6.pdf Study 7.pdf Study 8.pdf	Greater Boston and Springfield, Massachusetts, USA	prevention, child mental health, parenting, community-based participatory research, home visiting, family functioning, youth mental health, intervention	Reviewed publication	Mixed-methods community-based participatory study (Im et al., 2016); qualitative interview study with refugee youth (Im & Rosenberg, 2019); multimethod evaluation protocol using community engagement and interrupted time series design (Riggs et al., 2021)	Resettled Somali Bantu and Bhutanese refugee families in New England, each including at least one child in school aged 7-17 and their caregivers, who had been in the U.S. for at least three months (N = 257)	Not specified	Families with one child aged 7-17	Mixed - families and children, most caregivers were female	If families were experiencing a crisis such as severe psychiatric illness or ongoing legal proceedings, they were referred to a higher level of care and were not enrolled in the pilot.	Family Strengthening Intervention for Refugees (FSI-R) - 10 weekly 90-minute home sessions delivered by trained refugee community interventionists with clinical supervision to strengthen family communication and positive parenting in Somali Bantu and Bhutanese families (Betancourt et al., 2020; Neville et al., 2022; DiClemente-Bosco et al., 2023);	social capital-based	Brown College	University organisation	University collaboration	The research notes the hostile environment during 2016-2020 Trump period as a serious negative factor for refugee experience. This impacts the uptake of qualitative interviews, with participants being scared to take part in case they face deportation. Similarly, all Somali Bantu participants in the interview refused audio recording. In January 2017, a travel ban was announced on seven Muslim coun…	Focus on impact of forced migration on mental health outcomes particularly in family contexts given the increasing levels of forced migration globally. Few evidence-based interventions operate at the family level to address family functioning and dynamics. UNHCR and UNICEF have called for programmes to address parenting skills as a critical way to improve mental health of refugee caregivers and y…	The resulting Family Strengthening Intervention for Refugees (FSI-R) has the central goal of promoting family functioning to reduce risk of mental health problems among youth.	Home-based delivery through interventionists who were members of the community and spoke the appropriate languages, peer education on parenting practices.	Interventionists selected from the communities all had shared life experiences as refugees navigating the resettlement process, were often parents, and had prior experience in social services or case management but did not hold advanced mental health degrees. Supported by a Program Manager (masters degree) to provide daily staff support and oversee quality improvement. Weekly supervision provided…	Weekly home-based session delivery in 1-1 settings with families, where each session covered different topics including improving communication, navigating the US education system, and learning positive parenting strategies. Ends with a family meeting to agree on goals for the future. Also included a module on health, wellbeing and safety.	Ten 90 minute weekly home-visiting sessions	Participants actively recruited by research assistants who spoke the same languages via phone calls, home visits and community events	Home-based delivery	This work was supported by the National Institute on Minority Health and Health Disparities	Adapted from the Family Based Preventive Intervention through a CBPR process. A central part of the programme addresses the idea that many existing interventions have focused on trauma but not enough on parenting and family dynamics. From that perspective, uses the FSI-R conceptual model which is based on a prevention framework that aims to reduce incidence and prevalence of mental health problem…	Noted that all interventionists were male and this may have impacted results and satisfaction (majority of caregivers female). Noted that behaviour change interventions must be culturally appropriate and informed, otherwise they "serve as little more than an intrusive vehicle of assimilation", hence the CBPR principles at each stage of development and implementation. For instance, interventionist…	No - two groups were addressed with the same intervention, with notable differences in "success" measures in acceptance	Recruitment, delivery and evaluation took place in either Nepali, Maay Maay or English. Language barrier seen particularly in Somali Bantu group compared to Bhutanese as mothers only spoke Maay Maay where children spoke only English.	Home-based delivery with involvement of all family members who wished to attend	No active onward referral within the intervention, only in cases of identified need exceeding the bounds of the intervention	No, but further onward referrals made in cases of need e.g. to social care or health services	Not specified	CBPR process used to define the FSI-R framework and intervention. Deemed essential to success, some reflection on role of parenting interventions and potential for harm when not community-based. Stresses the need for intervention delivered "for refugees, by refugees". Community members were trained and supervised to deliver the intervention, collect data, and serve on community advisory boards (C…	Not specified	Not specified	Not specified	Not specified	Noted that Bhutanese community may be affected by social desirability bias and therefore been unwilling to suggest improvements to intervention as part of culture of politeness. Reflection about the role of parenting interventions for refugee groups, and need to ensure this is not a vehicle for enforced integration but built around and for that community, emphasizing that behaviour is not "wrong"…	Not specified	Applied through consideration of outcome measures and analysis with emphasis on family dynamics and parenting practices	Mixed-methods including qualitative interview study	Quantitative child and caregiver assessments took place pre- and post-FSI-R delivery, qualitative interviews were conducted post-FSI-R	Acceptability, feasibilty, family and child outcomes, incl. adaptation of the Alabama Parenting Questionnaire, 20-item Center for Epidemiologic Studies Depression Scale for Children (CESD-C), 14-item WHO Disability Assessment Schedule for Children v2, University of California at Los Angeles (UCLA) PTSD Reaction Index, Achenbach Youth Self Report (YSR) and Child Behavior Checklist (CBCL). Semi-str…	All 27 (100%) reported satisfaction with information gained during the intervention, whereas 22 (81.50%) reported satisfaction with FSI-R participation in general. A total of 13 Bhutanese (92.80%) and 10 (77%) Somali Bantu respondents reported satisfaction with the length of the sessions. In addition,10 Somali Bantu (77%) and 14 Bhutanese (100%) participants reported satisfaction with the exercis…	Family communication, bonding capital, trust-building, parenting/communication skill-building, Empowerment, agency, stress management, reduced isolation, mentoring, family narrative, intergenerational understanding	CBPR and community-based approaches, particularly with the key role of the interventionist as a community member.	Interventionists noted that they did not always feel like they had the tools or skills to support families and that the resources were also not accessible or known to them. Unique challenges included that Somali Bantu families had on average almost three times as many children as Bhutanese families and participants and interventionists noted how difficult it was to find space in everyone's compet…	Participants wanted more practical skills, including English language learning, applying to jobs, financial literacy, and building connections across the community.. Interventionists were widely accepted as members of the community and felt to be trusted as someone who shared their experiences, language, and culture. Participants particularly appreciated modules on the US education system, parent…
4 - One World community-based STEM with refugee youth from Tan & Faircloth	Study 9.pdf	Sydney, New South Wales, Australia	Epiologies, justice, making, refugee youth, rightful presence, stem, STEM	Reviewed publication	Participatory critical ethnography	Recently resettled refugee girls aged 10-16 from diverse African and South Asian backgrounds, living in a U.S. low-income housing complex with a high refugee population, who participated in an after-school STEM-rich making programme at their community center (N = 11)	Recently resettled refugees	Adolescent refugee girls aged 10-16	Girls and teenage girls	All participants live within the same housing complex, all spent significant time on border-nation refugee camps before being granted asylum and experienced interrupted schooling	Community-driven after-school STEM-rich making club for recently resettled refugee girls at a residential community centre, facilitated by university researchers as a participatory programme with a 2-week intensive e-textiles camp (total 40 h) plus ~6 months of weekly 90-min sessions to co-design and build needed artefacts (e.g., light-up soft toys/handbags; a 24 by 48-inch One World electric ar…	Social capital-based	Willow centre - local community centre	Local community centre in low-income housing complex	Not specified, assume with university	Willow centre is a local community centre in a low-income residential complex with a majority refugee household. Girls taking part had all taken part in border-nation refugee camps and experienced interrupted schooling. Due to descriptions of project, poverty and lack of childcare support were active contextual factors.	Project evolved in local refugee-serving community centre, which provides services to the community but is also seen as a contested space through contests over resources, tensions between groups, and that the physical space of the centre felt "stressful" and ugly. Willow centre is a community centre in a low-income housing complex where recently resettled refugees make up more than 70% of residen…	To understand how recently resettled teenage refugee girls leveraged their participation in a weekly, STEM-rich, informal making programme as integral to how they are negotiating their resettlement process in the community where they live. This community consists of a diverse range of refugee families from different parts of the world, all living within the same housing complex.	Delivered through a weekly STEM club and intensive summer camp with facilitators supporting active making of needed artefacts and discussion or learning of related STEM concepts e.g. circuitry	University teaching staff, university student volunteers and community volunteers mentioned	Centre provides basic English language lessons for adults, workshops such as knitting and homework tutoring. The projects focused on making with STEM-related content, e.g. making animals, bags and wall art with circuitry and then learning how circuitry works	Took place as an ongoing STEM club over 6 years, this project focuses on results from an 18 month period where the STEM club took place once weekly for 90 minutes. This was also accompanied by an intensive summer camp (40 h) across two weeks.	Assume self-referral from within community or within centre or because already attending STEM club weekly before intervention started	Delivered in local community centre after-school activities	Not specified	Draws on principles of community-driven science as science that centres the wellbeing of ommunities and their members, where community concerns grounded in lived experiences are the reasons for engaging with science and where community wisdom and science are integrally imbricated. A central goal of community-driven science is to intentionally focus on people and cultures historically minoritized …	The project was requested to focus only on girls as girls attendance within the centre had dropped and it was imagined that an all-female space might support more attendance. The cultural space was described as "hyper-diverse" with an awareness of mixed cultural groups and needs sharing space together.	Not specified - process driven by needs of refugee youth	Noted that there are inadequate translation services available from the centre for demand, but not mentioned within the intervention context	The Friday STEM club was attended by adolescents, some of which also brought their siblings along as they were responsible for child-care and care-giving	Presumably integrates with homework club at the centre, no mention of other outside referrals	Child-care through attendance of much younger siblings was supported by the STEM club, other services available including homework support	Not specified	Power-sharing is built into the project, with refugee youth being empowered to define what should be made based on need., e.g. girls noted lack of toys and bags from donations available in the centre, so this became the focus of the summer camp, noted stressful feeling of the centre and messaging from available posters which signal otherness and lack of knowledge, so chose to make a much larger w…	Not a specific focus in the methodology or findings discussion	Not specified	Girls actively supported and encouraged each other in creating their animals, bags or artwork, especially relevant considering the circuitry was complex and getting this right was a process that sometimes took weeks.	Not specified	Reflective statement made by both researchers focusing on power, cultural identity. Narrative elements included for decision-making process behind both phases of the project, to explore how refugee youth came to conclusions about what they wanted to make and why.	Not specified	Methodology is applied through into evaluation, structuring findings around atmospheric walls and rightful presence in exploring the artefacts and process chosen by the teenage girls	Informal participatory	Data was collected over an 18 month period with two phases: Phase 1 came from a summer camp (40 hours across 2 weeks) and Phase 2 the weekly STEM club (90 minutes) (1) weekly fieldnotes, (2) Informal conversation groups, (3) STEM club artifact interviews with refugee youth, and (4) youths' making artifacts	Grounded theory analysis approach drawing on date: (1) weekly fieldnotes, (2) Informal conversation groups, (3) STEM club artifact interviews with refugee youth, and (4) youths' making artifacts	Finding #1: Identifying atmospheric walls at work at Willow community: Youth leveraged STEM-rich making at the center to identify and resist atmospheric walls - for instance refugee childhood and youth denial, which highlighted the interconnected issues of babysitting responsibilities and lack of toys in the community, some girls could only attend if they could provide childcare for younger relat…	Empowerment, voice and agency, identity validation and empowerment, bonding social capital, education, skills-building, community building and engagement, peer support	Childcare provided, participatory approach taken to the process. Food-based activities and extras provided to take home.	Not specified	The work done by refugee youth was addressing deep questions of belonging and defining space, which took time for them to unpack what they needed, why, and the ways in which their current community centre space did not meet their needs or was actively alienating to them. Many of the youth also struggled with the STEM-rich programme as this was new to them and it took time and continuity to figure…
5 - Community Liaison Workers (CLW) with the Victorian Foundation for Survivors of Torture (VFST) from Wei et al	Study 10.pdf	Melbourne, Victoria, Australia	Capacity-building, Refugee mental health, Trauma-informed mental health, Community liaison workers	Reviewed publication	Historical case study and qualitative interview study	Refugee-background community liaison workers from Assyrian, Karen, Chin, and Sierra Leonean communities in Melbourne employed to work within their respective communities (N = 7)	Not specified	Adults 18+	Mixed adults	Survivors of torture or other traumatic events	Community liaison workers (CLWs) recruited from refugee communities employed by Victorian Foundation for Survivors of Torture (VFST) to deliver trauma-informed community capacity-building through cultural brokerage, advocacy, and group psychoeducation	Social capital-based	Victorian Foundation for Survivors of Torture	Local community charity/NGO serving 4308 individuals in 2018	Outside organisations but not specified	Noted that there was an experienced gap between counselling and advocacy service provided by VFST and the needs of the community as a whole with regards to experience of and recovery from trauma. It was recognised that for a number of refugee communities, the idea of accessing trauma counselling and psychosocial support was challenging and potentially stigmatising, and therefore the offer of ongo…	A range of services within Australia and internationally have been developed that are focused on the engagement of individuals who are of refugee background to work as a liaison between their communities and mental health services. The Community Liaison Worker (CLW) role at the Victorian Foundation for Survivors of Torture (VFST) was developed in 2008 in order to engage in such trauma-informed ca…	Longterm project initially set up to support individual counsellors in their work with patients (translation, trust-building, cultural mediation). The role of the CLW later extended to include outreach into the community and networking to other local organisations to build trauma-informed community capacity.	Peer-led community liaison worker model for both health and mental health related community outreach and cultural mediation in counselling settings	Community liaison workers employed by VFST and counsellors within the counselling service. No specific training described for CLWs, although these are described as pursuing personal and professional development and higher education related to their roles. Supervision is provided through a weekly group session "to allow for exploration, discussion, and support in relation to a broad range of issue…	The wider centre provides individual and family work with children, adolescents, and adults, psychiatric treatment through the refugee mental health clinic, then broader community outreach with the CLWs including specific projects such as "The Coming Together: Two Cultures, One Life" project with Sudanese community, "The Supporting the Health and Wellbeing of Karen Youth" and "Early Childhood Acc…	CLWs employed between 2007 and 2019 within VFST, assumed part-time	Presumed self-referral or within community referral to VFST for counselling services	Work delivered onsite at VFST and in community outreach settings	VFST'S counselling team are funded by an allocation from VFST's Commonwealth government funding and additional philanthropic funding for specific projects	Trauma-informed care based on the Substance Abuse and Management framework which addresses trauma impacts at multiple levels. Follows six principles: safety; trustworthiness and transparency; peer support; collaboration and mutuality; empowerment; voice and choice; cultural, historical and gender issues. This was then integrated into the ecological approach taken be VFST which involves (1) addres…	Culturally sensitive approach defined by CLWs in their work and in supporting role within the counselling setting. No gender sensitive elements noted.	CLW role first developed to support with cultural mediation, translation and trust-building within the counselling setting. This later expanded to include outreach work into their own communities, including running bespoke education or awareness projects to remain relevant for each community and to ensure better networking to other organisations that also work with the communities.	CLWs play a critical role in the counselling setting by assissting with community engagement, cultural advice, interpreting and advocacy, trust-building and by enhancing the counsellors' understanding of the person's cultural background and providing an insight into the experience of mental health from their community perspective	Not specified	Not specified, though assumed from CLW role description	Specifically counselling only, no mention if other referrals take place to other organisations	Adaption of CLW role to extend beyond counselling support to also include outreach into own communities, including setting up specific community-need driven projects, and to include networking with other organisations that support their respective refugee communities	Participation from communities themselves in identifying their priorities and issues in resettlement is described as fundamental to regaining control, building new connections and promoting trauma-informed recovery goals when rebuilding lives.	Trauma-informed practice built on the Substance Abuse and Management model and was adapted into individual CLW and community priorities, with their own outreach amd education priorities following the trauma-informed care principles. For instance, some CLW translated this approach into facilitating collective healing group discussions for the community, as an easy way into discussing mental health…	Not specified	Challenges were described rather than strategies for management	Stressors were not described as having been actively addressed by CLWs or VFST, more described	Not specified	Not specified - this was an unfunded masters thesis project later published	The trauma-informed model was not actively applied in the qualitative interviewing evaluation or not referred to directly in the response (also not obviously applied through results structuring, which seemed thematic and exploratory)	Formal qualitative interviewing	Qualitative interviewing, one collection point between June 2018-2019	Qualitative thematic interviewing	Key themes emerging 1: the role of CLWs is diverse, multi-faceted and complex, requiring flexibility, acting as a bridge between groups, and responding to many diverse needs and requests; 2 CLWs enable members of refugee communities to access services and empower them to develop independence, helping community identify resources or find solutions; 3 CLWs enhance the capability of service provider…	Advocacy, networking, empowerment, cultural orientation and mediation in bridge role. Bridging and bonding capital. Trust-building. Community engagement. Peer support. Agency and self-efficacy. Addressing stigma around mental health topics.	Flexibility in responding to community needs, trustbuilding and longterm presence in the community as respected members, community credibility, bridge function between VFST and communities. Stressed that long-term aims are needed in trauma work to deal with enduring nature of trauma impacts. Capacity building must be tailored to communities and emphasies active participatory functions. Stressed i…	Budgetary constraints mentioned, including lack of secure external funding for projects as a significant challenge for CLWs. Also noted that the diversity of responsibilities and breadth of community work poses challenges such as supporting community outside working hours, need for clarity in their role as employees of VFST and meeting high expectations of community and negotiating discrepancies …	Being a resource for communities and working to improve cultural responsiveness of service providers was seen as beneficial from the CLWs roles. The flexibility to respond to community needs with particular interventions to address at-risk groups was also seen to be beneficial.
6 - Lay Health Educator Programme (LHEP) from Chaudhary et al	Study 11.pdf	Baltimore, Maryland, USA	Community health, refugees, Islam, faith-based intervention	Reviewed publication	Pre/post community intervention evaluation using mixed methods	Newly arrived Syrian refugees engaged through a mosque-based Lay Health Educator Programme with trained adult (predominantly female) community members supporting access to healthcare (N = 18)	Not specified	Adults 18+	Mixed - but 17/18 female	Islamic Syrian community	A 6-week Lay Health Educator Programme (LHEP) (2-hour weekly sessions) delivered by physicians, nurses, and trainees to community members on topics such as navigating the US healthcare system, noncommunicable diseases, and mental health	Social capital-based	Medicine for the Greater Good	University-affiliated charity	Partnership with the Imam of the mosque to identify community members that would be peers and to prioritise topics e.g. mental health and to deliver in a culturally sensitive manner.	Not specified	Peer education programmes have been shown to be effective in promoting health service engagement and improved access, but the Lay Health Educator Programme (LHEP) from John Hopkins Uni has not yet been trialled with a specific community subset such as Syrian refugees in a mosque setting	Objective is to assess whether the LHEP model implemented for community members of a local mosque improves certain health outcomes of newly arrived Syrian refugees, specifically access to mental health resources and primary care	Peer-to-peer educational programme in community (mosque) setting	Community members were first trained by healthcare professionals from Medicine for the Greater Good including nursing students, medical students and resident physicians. After two years the mosque hired a part-time case manager to meet gaps in continuity of care for individuals that LHEP could not meet.	Workshops delivered on various subjects included making a doctor's appointment, healthcare insurance, how to approach a pharmacy, when to use emergency care, mental health incl. anxiety, depression, PTSD, hypertension, diabetes, smoking cessation, eye health, vaccinations for children and adults. Community activities by the peers included heart health and heart disease event, vaccination and prev…	6 week programme 2 hours a week, followed by ongoing health campaigning by graduates over 2 years in community	Self-referral or recommendation from the Imam at the mosque (also a LHEP graduate)	delivered in a local mosque	Not specified	Not specified	Not specified - mentioned that it was culturally sensitive but never described how	The LHEP at John Hopkins has run since 2011 and this is the first adaptation to a subgroup, specifically including healthcare system topics, translated materials, and emphasis on cultural sensitivity (though not described)	Handouts available in Arabic and English	Not specified	Other healthcare professionals actively supported events or onward referrals for support (e.g. vaccinations)	Activities supported by medical staff, referrals for insurance access, primary care physician access, mental health professionals access	First event planned to focus on mental health but community feedback suggested too sensitive so swapped to heart health and heart disease. Hiring of a case manager after two years to manage better continuity of care for individuals.	Involvement of Imam in selecting topics. LHEP set own topics for events.	Not specified	Not specified	Not specified	Not specified	Not specified	Not specified	Not specified	Formal mixed-methods including bespoke satisfaction questions and qualitative interviewing	Immediately post intervention, then further data collection on health campaigns started at 3, 6, 12 and 24 months	attendance, satisfaction with LHEP, free response for further feedback. Future collection focused on health campaigns including project types, aims, number of refugees reached	Health-related Diseases classes scored higher (3.9, 0.1) in the question "Were the objectives of each topic identified and achieved?" than the Healthcare System class (3.5, 0.4) (p = 0.02). Most common free-responses were request for additional information on mental health, that domestic violence and resources should have been discussed, more insight into pediatric-specific mental health. Additio…	Health literacy, trust-building, community engagement, skill-building, empowerment to navigate systems, reduced stigma, bonding/bridging capital, sense of belonging, motivation to engage, cultural framing, collective efficacy, advocacy capacity	Not specified	Not specified	Peers felt that working as a cohort was better than individually planning events or campaigns and that activities should be generalised for all members of congregation and local neighbourhood.
7 - YouCLIMB bouldering intervention from Luttenberger et al	Study 12.pdf Study 13.pdf	Bekaa Valley, Lebanon	Lebanon, forced displacement, Syria, refugee, physical activity, MHPSS, host community, bouldering, climbing therapy	Reviewed publication	Mixed-methods waitlist-controlled pragmatic trial (Luttenberger et al., 2024); mixed-methods waitlist-controlled trial protocol (Luttenberger et al., 2023).	Adolescents aged 14-19 from Syrian refugee and Lebanese host communities (N = 233)	Not specified	14-19	Mixed	Mixed Syrian and Lebanese groups, also Palestinian from protocol	YouCLIMB - Manualised 8-week psychosocial bouldering intervention with weekly 2-hour group sessions for 14-19-year-old Syrian refugee and host adolescents in Lebanon, delivered by trained facilitators with modules on trust, teamwork, and problem-solving	Social capital-based	ClimbAID	Local NGO/charity	Partnership between universities and delivering institution	Lebanon as host to one of the largest numbers of refugees per capita compared with any other country, including 1.5m displaced Syrians. Increasingly difficult environment in Lebanon as emphasis has shifted to basic needs such as nutrition, shelter, and protection. In the Bekaa region of Lebanon, where most Syrian refugees reside, the situation for both the Lebanese host community and Syrian refug…	Mental Health and Psychosocial Support (MHPSS) interventions show promise in adolescents from refugee backgrounds, particularly for PTSD and depression outcomes. Most research conducted in HIC contexts, often without a control group with pre-post designs, with control group studies always showing smaller effect sizes. Calls to strengthen MHPSS offer in Lebanon despite overburdened services.	To evaluate the effectiveness and acceptability of family-based interventions designed for and with refugee communities, focusing on children's mental health and family functioning; to test whether these culturally adapted, community-delivered interventions can improve outcomes such as social-emotional competence, quality of life, and family well-being, while also examining feasibility, adoption,…	Facilitator-led bouldering workshops for mixed groups of refugee and host youth	2 trained facilitators for each session (certified climbing instructor and a social worker) , who underwent training in psychosocial support, child protection, and mental health first aid as well as the YouCLIMB curriculum, and 2 volunteers. 14 staff to collect data, who were trained not to influence answers. Senior organisation member regularly reviewed sessions with the responsible facilitator …	Psychosocial bouldering group intervention on psychological well-being, distress, self-efficacy, and social cohesion, groups up to 12 adolescents	8 sessions, once a week for 2 hours	Recruited from host and refugee communities, via visits in informal tented settlements, schools, NGOs, and social media campaigns. Youth invited to a trial session.	delivered at an artificial climbing wall on the Arcenciel nonprofit premises in Taanayel	Mammut Sports Group AG	Draws on Miller's clinical framework using a theory of change, focusing on trust and respect, collaboration and teamwork, communication and conflict resolution, teamwork, communication and conflict resolution, problem-solving and decision-making. A theory of change for therapeutic bouldering includes mindfulness, emotional intensity, a large probability of transfer, learning in and with the group…	Women were supported to attend, with relatives if needed or to women only groups. Data collection was facilitated by both Syrian and Lebanese staff, who also supported participants who may not have been able to read by reading questions and answers out loud.	General programme described to be continuously adapted to needs, no specific adaptation to the intervention programme mentioned	Support offered to youth or parents who struggled to complete forms. Data collected by study personnel with similar backgrounds to prevent misunderstandings (e.g. Syrian or Lebanese) to prevent misunderstanding based on Arabic dialects.	Female attendance with relatives supported.	Not specified	Not specified	Continuous evolution over 3 years	Involvement from host and refugee communities as well as local and international nonprofits in developing and implementing YouCLIMB. Changes made in response also to participants' wishes, topics, and frequently mentioned difficulties.	Same structure to each session: welcome, reminder of group rules and introduction to theme for the session; breathing meditation exercise, warm-up routine, activity, reflection.	Not specified	Regular discussion with senior management to review lessons	Not specified.	Not specified.	None	Assessed through chosen outcome measures.	Formal mixed-methods with quanti survey and qualitative individual interviews	Pre- and post-intervention collection	Quali interviews (yet to be published); Levantine Arabic version of the Warwick- Edinburgh Mental Well-Being Scale (WEMWBS), Arabic version of the Kessler psychological distress scale (K-6), Arabic version of the General Self-Efficacy Scale (GSE), 2 subscales from the Attitude, Reactions, and Knowledge (ARK) Regular Perception Survey, Physical Activity Vital Sign (PAVS) as well as sex, age, schoo…	35% dropout rate but comparable to other studies in the same environment; treatment attendance rate 75%; members of the IG improved by approximately 4 points during the intervention, which can be considered clinically relevant, within group effect size was d = 0.43 95% CI [0.13, 0.74] (r = 0.56); Participants who lived in a nonpermanent home and were still enrolled in formal education had lower s…	Enhancing family communication, strengthening family cohesion, improving family problem-solving, building trust, fostering engagement, empowering participants, reducing barriers to access, promoting culturally grounded approaches, increasing acceptability and feasibility of interventions, improving knowledge, developing coping strategies, supporting emotional regulation, reducing distress, streng…	Active involvement of graduates in future cycles; active emphasis on female inclusion and role models. No participant needed to take public transport. Female participants who could only attend with relatives were allocated together to support attendance (so non-random procedure) and women only groups were offered.	Complex humanitarian setting in which a number of external factors needed consideration	Significant improvements seen in mental wellbeing and psychological distress, but not quite reaching significance for predicting higher self-efficacy values in IG. Posited that sample mean was comparative to German majority population, so therefore floor effect for improvements or that the scale for self-efficacy validated in a very different sample. Unexpected result that social cohesion not par…
8 - Community garden with Syrian refugees in Denmark from Storm et al	Study 14.pdf Study 15.pdf	Denmark	participatory action research, commensality, social capital, language acquisition, physical and mental health	Reviewed publication	Mixed-methods controlled evaluation (Storm et al., 2023); Mixed-methods formative and summative impact evaluation (Nielsen et al., 2025)	Refugee families from Syria resettled in a rural municipality in Denmark between 2015 and 2018, including adults and their children (N = 58, 21 families; N = 82)	Resettled between 2015-2018, 2-4 years in country	13-53	Mixed	Syrian refugee families	"Community with immigrants - steps on the road to employment" - Co-created, multi-component integration and health promotion programme for Syrian refugee families in Denmark, delivered over 26 months by bilingual staff with municipal, school, and volunteer partners through community gardens, food and activity groups, psychoeducational "MindSpring" courses, and cultural/nature excursions	Social capital-based	University College Absalon	University institution	Partnered with a Danish rural municipality and language school, who supported developing holistic integration concepts in collaboration with families from Syria, also independent support experts such as enterpreneur, language instructor, physiotherapist	The Danish integration programme was revised in 2016 to secure a fast track to employment, but the complex social situation refugees face may contribute to multiple barriers. Recruitment conversations confirmed assumption about limited social networks and connections with other resettled families from Syria, various health difficulties, and many lacked the health surplus, a prerequisite for gaini…	Refugees face multiple barriers to employment, systemic, social and structural, therefore social- and health-promoting efforts emphasizing a holistic understanding of health and wellbeing could increase resources and support steps to employment, particularly through gardening, organised activity in group settings and time in nature.	To analyse how activities in the garden strengthened the families' collaboration skills, social network, and learning, thereby developing their Danish linguistic skills, and to analyse how collaboration between refugee families and health professionals, a language teacher, and local volunteers contribute to developing the families' individual and community empowerment, increasing wellbeing, and s…	Facilitator-led workshops and ongoing work in community garden setting	Health professionals from University College Absalon, six associate professors, one docent, with relevant backgrounds in cultural encounters, language skills, gardening, food science, pain, and interaction between musculoskeletal and mental problems. Also supported by a Danish-Arabic bilingual interpreter with extensive insights into Arabic and Kurdish cultures, who knew the families from the sch…	Gardening, workshops, cooking, social time spent in garden, physiotherapy and sport sessions, bicycle sessions for women.	The project ran from 2018-2021, weekly workshops and participants free to use garden for leisure	Project manager visited families to inform them about the project and discuss needs and interests	Delivered in municipal settings	A P Moller Relief Foundation	Draws on social capital theory, empowerment and rcognition, including bonding, bridging and linking material. No clear framework presented for these theoretical concepts. Community participatory action research further informed the study design.	Participants added a campfire site, as cooking over open fire is essential to Syrian culture.	Due to COVID-19, sessions needed to be adjusted to be delivered outside and gardening took places in smaller staggered groups.	Available from the bilingual Danish-Arabic translator, who also offered time 1-1 in the garden setting for support, questions and problem-solving	Families were welcome to bring children to garden, also in their spare time	Clear link to municipal services and cooperation, project team also signposted in the case of questions or additional needs	an entrepreneurship course for adults, MindSpring course for children, social gatherings, and excursions to nature and culture destinations were included.	Based on empowerment evaluation, the participants and project team continuously evaluated and adjusted practice through the participatory approach. Once crops began to be harvested, expanded activities from gardening to cookery and learning about Danish vegetables, also specifically how these can substitute Danish vegetables.	Employs a community-based PAR approach which sought to engage participants in decisions and create partnership between the families and the project team	Not specified	Not specified	Not specified	Not specified	Not specified	Not specified	Focus interpreted as promoting recognition, mutual support, and joint decision-making through democratic processes	Formal qualitative and quantitative evaluation	Formative evaluation as ongoing from field notes in a shared logbook, also field notes from two all-day research workshops. Focus groups also conducted during intervention.	Field notes from project team as ongoing data, also from all-day workshops, and focus groups from mid-late intervention stage; demographics, language, physical and mental health, wellbeing and smoking, self-rated health, Warwick-Edinburgh Mental Wellbeing Scale (SWEMWBS), Measurements of cholesterol and HbA1c, blood pressure and BMI	Themes included designing the garden, including season planning, design phases, responsible and initiator, actions and activity phases, and knowledge and learning aspects such as Danish language, workflows and routines; using the garden as a sanctuary with participants feeling encouraged to garden despite health challenges and pain, to boost mood and to spend social time with the group; in order …	Empowerment, recognition, bonding social capital, bridging social capital, linking social capital, sense of belonging, mutual support, shared decision-making, commensality through cooking and eating together, language learning in natural contexts, skill-building (gardening, cooking, entrepreneurship, physical activity, cycling), stress reduction, improved coping, sanctuary and safe space, identit…	Partnership with local municipality and use of the allotment space with relationships to neighbouring tenants. Food provided through group meals together and crops.	Not specified	The allotment garden belonged to the municipality and had an allocated adminstrator, where the project team and families could collaborate closely with the municipality and other tenants for allotment gardens which supported easy access to information, sharing knowledge and garden tools. Over time the project team's role became more consultancy and families decided which activities to implement a…
9 - A Bridging Community (ABC) project from Versey et al	Study 16.pdf	Boston, USA	social networks, social capital, refugee, integration, social intervention	Reviewed publication	Mixed-methods pilot community-based evaluation	Recently resettled refugee men aged 20-39 from eight different countries, living in the Boston area for one to five years and proficient in English (N = 12)	Recently resettled refugees who had lived in the US for at least a year	20-39	Men	University institution	A Bridging Community (ABC) project: A 4-month community-based pilot for recently resettled young male refugees in Boston, delivered as 2, 4, or 6 participant-led small-group social activities with agency/researcher support lasting 2-3 hours with shared meals	Social capital-based	Fordham University	University organisation	Community members, resettlement agency, academic researchers	Notes gaps and inadequacies in coverage from the US resettlement programme, including lack of consistent and uniform access to services, lack of focus on mental health, social support, social integration and significant closures under the first Trump administration impacting programmes supporting English learning, activities and legal aid.	Emphasizes potential of befriending and community-based support to yield greater number of social ties for refugees, which could convert into friendships, which is something otherwise not provided for within existing systems and structures for refugee resettlement.	This research highlights one pilot programme, conducted with a local resettlement agency, aimed to increase social connections among refugees. Using a mixed-methods community-based approach to determine associations between frequency of attending social events, making meaningful social connections, and feelings of inclusion within a community, this programme explored whether multiple shared exper…	Researcher-led activity model with weekly meetups over 2, 4, or 6 meetings for each cohort	Researchers led project, but no comment on training or support	Weekly events over a four month period, with varied activities and lunch provided (group-organized sport, visiting places)	Weekly events over 4 month period (duration not specified, assume 2 hours)	Recruitment via promotional materials and word-of-mouth referrals at resettlement agency site	Delivered in community settings, plus public locations (e.g., parks, libraries)	Not specified	Draws on indicators of integration (Ager and Strang 2004) and social network theory including bonding and bridging capital, strong and weak ties. No specific framework then used for intervention.	Chose to implement in same sex group only, and limited availability of women in area meant that this was male only.	Not specified	English proficiency required for participation. Some multilingual staff supported with communication issues.	Not specified	Not specified	Not specified	Not specified	Researchers proposed ideas and participant input was given to decide the weekly agenda for Wednesdays	Not specified	Not specified	Not specified	Not specified	Not specified	Funding limited intervention to six meetings - emphasises that the onger participants were engaged in the programme, the better they perceived the programme and its utility as a tool for initiating relationships	Mentioned briefly again in discussion but not continued in an applied fashion e..g. results were contextualised in the sense of bonding capital and weak versus strong ties, but not analysed through that framework	Formal mixed-methods qualitative interviewing and some quantitative questions/scales applied	Field notes and observation from each Wednesday session, pre- and post-surveys	Qualitative interviewing to document participants' experiences, programme elements, resource needs, feasibility, World Health Organization Quality of Life- Brief (WHOQOL-BREF) questionnaire, questions about social networks, happiness, perceived social isolation, experiences since resettlement, desires, motivations, obstacles to developing new relationships	Quali results focused on size, density and extent of social networks, acculturation, close relationships, and impact; all participants expressed a strong desire to make new friends, with barriers including time, distance to travel and cost of transportation; acculturation also arose as a topic concerning feelings of cultural exclusion and alienation with a need to understand popular culture to bu…	Reduced isolation & sense of belonging, bonding capital, befriending/peer support, acculturation & confidence in social participation	Food provided - lunch for participants.	Funding restricted to maximum of six sessions delivery for any particular cohort	Most participants did not meet friends outside of the workplace and felt barriers toward making friends due to language and/or unfamiliarity with the culture. Participants without a job and without family in the US experienced little social support. Post-intervention participants reported an increased number of friends.
10 - Community-Based Mental Health and Psychosocial Support (CB-MHPSS) from Im et al	Study 17.pdf Study 18.pdf Study 19.pdf	United States, delivered across multiple sites (Im et al., 2023, 2024), pilot delivered in Richmond, Virginia (Im et al., 2016)	Peer-led intervention, Community health workshop, Bhutanese refugee, Social capital, Qualitative Evaluation, mental health and psychosocial support, refugee resettlement, emotional well-being, multilevel modeling, community-based intervention	Reviewed publication	Mixed-methods implementation evaluation using a realist evaluation framework (Im et al., 2023); qualitative focus-group evaluation of pilot (Im et al., 2016); quantitative multilevel modeling analysis (Im et al., 2024)	Recently resettled adult refugees, asylum seekers, and Special Immigrant Visa holders, including Afghan, Congolese, and Bhutani participants, age not specified (N = 85; N = 22; N = 235)	Refugees, asylum seekers, special immigrant visa holders	Adults, not specified	Mixed	Individuals vulnerable to isolation	Peer- and community-led health and psychosocial support programmes for refugee newcomers in the U.S., including 31 nine-session CB-MHPSS groups delivered by 63 facilitators across 11 sites (n = 235) and an 8-session Nepali-language health workshop with 22 Bhutanese participants, were implemented through Hebrew Immigrant Aid Society (HIAS) affiliates and trained refugee leaders	Social capital-based	Hebrew Immigrant Aid Society (HIAS)	International resettlement agency	Some sites built capacity through enhanced partnerships and networking, unnamed	COVID-19 as an important aggravator to difficulties in refugee resettlement processes	Developed in response to the high rates of psychological distress and social isolation among refugees and the lack of culturally appropriate mental health support, using the Community-Based Mental Health and Psychosocial Support approach. Ran pilot (N = 58) and then intervention (N = 235).	The studies collectively aimed to evaluate and refine community-based mental health and psychosocial support (CB-MHPSS) interventions for refugees and asylum seekers by examining how such programmes can be implemented effectively across diverse community contexts. Their objectives included identifying key contextual factors influencing delivery, understanding stakeholder and participant perspecti…	Online peer-led psychosocial education programme	Bicultural staff, specialized volunteers and community and peer facilitators cofacilitated the programme, supported by trained affiliates and local staffers who support with group programming and build capacity. HIAS team developed training package including group teaching and education skills, basic MHPSS principles, skill-building. Bi-weekly sessions held among affiliates to enhance mutual lear…	Curriculum includes psychoeducation, mental health awareness, stigma reduction activities, family and community resilience building coping strategies to address cultural adjustment, focus on collective trauma of living through global pandemic. Session 1: Introduction: welcome, safety, and connection; Session 2: Raising awareness and the mind body connection; Session 3: Emotional health and wellbe…	9 sessions, average 75 minutes	Not specified	Mostly delivered online during pandemic, one session in a shelter setting	HIAS	Uses the Community-Based Mental Health and Psychosocial Support approach combined participatory design and co-production with refugee communities, a multi-level ecological structure addressing individual to community wellbeing, and peer- and facilitator-led delivery by trained bicultural leaders. It applied group-based psychoeducation and resilience-building within an adaptable intervention forma…	Community leaders as healing champions, adapting content to local needs. Groups delivered either in age or gender appropriate groups to create a sensitive and secure environment.	Initially informed by Pathways to Wellness (P2W), adapted in collaborative provess driven by needs and challenges in the pandemic. Through iterative cycles of revision, review, and refinement, curriculum fine-tuned to meet real-time needs and circumstances	One site hired a therapist who spoke the same language to respond to in-house mental health referrals. For the pilot: Since the curriculum was developed in English and yet delivered in the native language of the Bhutanese refugees (i.e., Nepali), key terms of the intervention topics, such as stress, acculturation, mental health, nutrition, healthy lifestyle, and community, were examined as a team…	Not specified	Within sites to other services and referrals for mental health access where existant	Referrals as needed to outside statutory and third sector	Pilot adusted for the pandemic e.g. inclusion of psychological First Aid, family strengthening, training of trainers	Community-based participatory research (CBPR) project to promote refugee wellness and healthy adaptation during resettlement, with agency and decison-making powers given to the refugee peers in their delivery of curricula	Sessions followed a similar outline, always starting with a check-in, ending with home practice and closing. Unstructured conversation and culture sharing.	Not specified	Not specified	Not specified	Not specified	Not specified	Applies a Theory of Change evaluation, assessing prgramme theory, stakeholders, uncertainties, refinement and economic considerations; multilevel analysis assessed individual, group, agency and community levels in final analysis.	Formal mixed-methods	Bi-weekly check-ins, weekly field checklist, follow-up survey, participant open-ended responses, final programme reports (pre- post scores)	Quanti and quali mixed-methods incl. Warwick-Edinburgh Mental Well-Being Scale	Of interest for impact were: Knowledge increased MHPSS focused and non-focuses services; participant wellness improved; stronger relationships; identification and referral; increase in community leaders MHPSS skills; programme sustainability. Participants were overwhelmingly positive about the intervention, praising the curriculum's thoroughness and comprehensiveness, clear structure and point of…	Community engagement and co-creation, cultural adaptation and contextual tailoring of content, trauma-informed facilitation, empowerment and agency through community leadership, strengthened social support networks, capacity building and skill development among facilitators and participants, reflective practice and iterative adaptation of intervention components, collaboration between stakeholder…	Flexible and adaptable structure for curriculum, allow modifications with themes and scope of each focus area; extensive training and peer mentorship meetings; biweekly debriefing sessions and opportunity to learn from other peers; expanded "toolbox" of ways to promote community mental health. Supportive supervision and mentorship calls. Institutional structure and existing capacity of resettleme…	Recruitment and retention, the need for tailoring both the curriculum and modality, and challenges in organizational or community capacity and competency; stigma around mental health disucssion. Pilot: securing and maintaining a communal space for community workshops, keeping punctuality, and finding optimal time for gatherings.	Training of facilitators deemed essential not only in equipping them with the necessary knowledge, skills, and competencies to deliver the intervention effectively but also in encouraging and embracing cultural insights and community relationships to make the intervention culturally appropriate and accessible to the target population. Frequent supportive supervision and mentorship calls created a…
11 - Somali Parent Programme (SPP) from Pejic et al	Study 20.pdf	Western United States	Somali refugee, family-focused therapy, postmigration, resettlement, phenomenological approach	Reviewed publication	Qualitative phenomenological study	Somali refugee mothers living in a U.S. secondary resettlement community, most of whom had spent years in refugee camps (N = 9)	Not specified	29-55	Women	Mothers, also attended the same English classes together	Somali Parent programme (SPP) - 8-week culturally tailored family-focused group sessions (2 hrs), co-facilitated by a White refugee researcher and an 18-year-old Somali cultural broker at a community refugee agency, combined weekly psychoeducation, experiential activities (e.g., art, storytelling), and group discussions to address family transition, well-being, and community integration	Social capital-based	Boston Children's Hospital & Harvard Medical School	University institution	Local refugee centre	Delivered in a mid-size refugee settlement town for Somali population	Developing community programming that integrates cultural context, family systems, and social connection is key to promoting well-being and acculturation among refugee families. Mothers are particularly at risk due to responsibilities such as navigating services and agencies and finding employmen wihout the support of extended family or the community, placing them at high risk for mental illness.…	Its core objectives were to: Support family transition (navigating parenting and role shifts after resettlement). Strengthen family well-being (emotional health, parent-child communication, coping with stigma around mental health). Promote community integration (building social connection, visibility, and belonging)	Researcher led workshops in community setting	Cultural broker, who attended as co-facilitator and added cultural interpretation as well as ensuring programme content was aligned with cultural norms, and primary researcher, who facilitated and was trained in individual and group counselling at graduate level	Weekly workshops focusing on defining the family, family and transition, parenting in the host country, marriage and parenting, stages of social-emotional development, family health and well-being, family resources, celebration	8 weeks at 2 hours a week	Recruited from English as a Second or Other Language (ESOL) classes at the local community agency through purposeful sampling with the help of a cultural broker	Delivered in a local refugee community centre	Not specified	Programme development guided by the Prevention and Access Programme Framework and the bioecological systems framework to identify three primary areas of resettlement: family transition, family well-being, and community integration. Chose a qualitative phenomological approach for research, as storytelling is fundamental to Somali culture	Contextualisation of Somali mental health conceptualisation versus "western" biomedical models to explain poor alignment and uptake. Chose phenomological approach to analysis as most culturally appropriate re storytelling and Somali culture. Gender choice for same sex group was made as more culturally appropriate and likely to elicit richer conversations. Lessons were designed to represent Somali…	Culturally relevant content. Cofacilitated by a bicultural bridge worker, heavy emphasis placed on participant self-expression	Translation of documents with two translators using back-forward and resolving discrepancies	Open-door policy meaning that individuals could attend as they were available and that individuals who were not formally part of the study could also attend	Not specified	Not specified	Not specified	Not specified	Same structure to all modules: check-in (with feeling cards), psychoeducation (lesson of the day), experiential activity (e.g., art/music/storytelling), closing discussion.	Clear consideration of intersection of female identity, pressures of motherhood, religious affiliation (e.g. Islamic faith) and cultural conceptions of mental health and child rearing, also acknowledged in researcher training and background	Not specified	Not specified	Clear positionality statements from the cultural broker and primary researcher	Not specified	Not specified	Formal phenomological approach	Qualitative interview 2 weeks post-intervention	Phenomological interviewing, data collection through artefacts, video recordings and researcher's journals	Topics included: confusion and loneliness, specifying that this cause distress that impact physical and emotional health; safety and security, so glad to be together in a new host country and to have material basics covered; parenting in America and anxiety over differences in expectations, worry about being good enough or risking losing children; navigating the unknown with language barriers and…	Identity validation and empowerment, reduced isolation and loneliness, emotional expression and relief, improved family communication, acculturation coping, bonding capital, bridging capital, sense of belonging, collective support for motherhood roles, skill-building in parenting and resource navigation, empowerment to navigate systems, peer support and mentoring, agency and continuity, cultural …	Open door policy to promote attendance and openness. Food provided from local Somali restaurant and for celebration event.	In terms of formal evaluation, open door policy made it more difficult to evaluate full group	Many women initially expressed concerns about sharing or engaging, because they feared this would make them feel worse, were suspicious about the cofacilitator's intentions and expressed worries about confidentiality. Engagement increased through the sessions as they slowly began to ask questions, share more of their own stories, and challenge each other's viewpoints. Through discussion of fears …
12 - Trauma Healing Club from Elswick et al	Study 21.pdf	Memphis, Tennessee, USA	Group intervention, trauma, evidence-based, culturally responsive, refugees	Reviewed publication	Mixed-methods multiple time series intervention study	African refugee youth aged 12-18 years living in a large urban area (N = 88)	Not specified	12-18	Mixed	Not specified	Trauma Healing Club - 12-week, gender-segregated after-school group programme for African refugee youth (ages 12-18), integrating culturally responsive elements such as African drumming in each session and a peer "Pyramid Mentoring" model, delivered by trained facilitators with parent psychoeducation and ongoing family engagement, adapted from the Cognitive Behavioral Intervention for Trauma in …	Social capital-based	University of Memphis	University institution	Community partner organisation (unnamed), parent groups were organised to accompany the intervention	Parental inclusion in the study before commencement. Otherwise notes the multiple factors impacting resettlement for African refugees, including difficult forced migration processes and time spent in border nation refugee camps, challenges associated with acculturation, assimilation, effects of discrimination and racism.	Specifically noting the difficulties in process of forced migration for African refugees in the US and the risk for mental health, also noting the difficulties of adjustment through acculturation and/or assimilation while facing racism, discrimination, and marginalization because of their cultural practices. Notes for this specific intervention that poverty is a huge factor for the area. with rel…	The Trauma Healing Club was designed to provide trauma-informed, culturally grounded support for African refugee youth, with the goal of fostering healing and resilience through African-centered practices such as drumming and cultural traditions. The programme sought to strengthen psychosocial wellbeing, coping skills, and emotional regulation, while also reinforcing identity, belonging, and comm…	Facilitator led workshops in after-school settings	Not clear - presumed university facilitators	Weekly workshops including, trauma work and reflection, mindfulness, meditation, guided relaxation and african drumming	12 weeks of weekly workshop session for cohorts (assumed 2 hours)	Students were identified by the community refugee programme partner based on needs related to behavioural concens	Delivered in an after-school programme at a local refugee support agency for African refugee youth	Not specified	Adapted from the CBITS framework, which uses a cognitive-behavioural approach since 2000, which was adapted through adding drumming and pyramid mentoring process, extended to 12 not 10 weeks.	Notes that the project used culturally sensitive processes, valuing refugees' cultural knowledge and experience, including in trauma-informed processes as ethnocultural factors. Changing "homework" to "independent project" terminology to make this more culturally acceptable.	Adaptation of Cognitive Behavioural Interventions for Trauma in Schools (CBITS) to the Trauma Healing Club (THC) to focus on this group's cultural needs, specfically integrating drumming in such a way that participants could regulate and process their emotions during the intervention and adding drumming in the first place as a cultural addition. A pyramid mentoring process was added so that older…	Not specified	Parental involvement, training in ACEs and then consent for study sought, accompanying parental advice group established to run alongside intervention (though not clear how this contributed)	Students in need of further support were referred onwards to other services, though these are not described	Parents group and training on ACEs, referral to additional support for students in need of more intensive services	Not specified	Not specified	Not specified	Not specified	Not specified	Not specified	Not specified	Not specified	Not specified	Formal primarily quantitative with validated scales and accompanying qualitative questions	Pre- and post-intervention	Child PTSD Symptom Scale (CPSS), Subjective Units of Distress (SUD) measures, and an adapted Child Intervention Rating Profile (CIRP)	CPSS scores show drop from pre-intervention average of clinical range indicating need to well below the inclusion criteria score and clinical range (27->8), clinically significant improvement. SUD scale finding were positive, showing spikes in sessions where trauma work was first addressed but falling afterwards. CIRP scores showed high acceptance of the intervention, which was seen as helpful an…	Stress reduction, emotional regulation, improved coping skills, increased self-confidence, self-expression, identity validation, cultural pride, reduced isolation, peer and parent support, group bonding, community engagement, sense of belonging, peer support, reciprocal learning, strengthened motivation to engage, skill-building in coping and drumming, empowerment, and agency through peer mentori…	All students were given a dejmbe drum and food (snacks)	Not specified	Highlighted the importance of adapting evidence-based trauma interventions to be culturally responsive, showing that embedding African drumming and Pyramid Mentoring improved relevance and engagement for African refugee youth. Culturally grounded practices enhanced self-confidence, coping, and group bonding, while the inclusion of peer mentoring ensured sustainability and created reciprocal heali…
13 - After school mentoring activities for Bhutanese refugee children from Nabors et al	Study 22.pdf	Midwestern United States	mentoring, after-school, mental health, reflection, refugees	Reviewed publication	Qualitative case study pilot programme implementation	Primary school children aged 6-11 years from Bhutanese refugee families ( N = 16)	Not specified	6-11	Mixed	Children of Bhutanese refugees, had spent time in a refugee camp, at risk for experiencing intergenerational trauma, more likely to be low income, lack significant educational experience and have low English proficiency	After school mentoring - 9-week programme, delivered in weekly 60-min sessions by undergraduate service-learning mentors supervised by a graduate student and professor, provided activities on stress management, conflict resolution, and self-esteem. Each mentor assigned one to two children.	Social capital-based	University of Cincinnati	University institution	University partnered with a local school to implement, also parents to review the activity and share learning	Not specified - general only	Refugee children face multiple challenges related to isolation, acculturation or forced displacement, while there is inadequate understanding from studies of the impacts of support programmes designed to enhance self-esteem and promote mental health of children who are refugees. The roles of schools and after-school activities in facilitating growth and healing are not well-enough understood.	to examine mentors' perceptions of a pilot service-learning after-school programme designed to support the self-esteem, social-emotional skills, and positive mental health of elementary school-age refugee children	Mentor led activity plan in after-school programme setting	Mentoring delivered through college students, all enrolled in a bachelor of science in health promotion, led by a graduate student and the first author. Mentors met with the college professor for weekly supervision and service-learning instruction, where they developed a detailed lesson plan for the mentees week-to-week. Mentors are described as learning more about refugee lifestyles and cultural…	Activity topics covered stress management, conflict resolution, improving self-esteem, and improving emotional expression and social skills, including specific activities designed to establish rapport with the children, focus on positive mental health, and self-esteem	9 weeks at 1 hour weekly	Recruited from an existing ongoing after-school programme to take part in mentoring prioritising those most at risk	Delivered in primary school	Supported by Unidad de Investigacian en Medicina Basada en Evidencias, Hospital Infantil de Mexico Federico Gomez National Institute of Health, Marquez 162, Doctores, Cuauhtamoc, Mexico City 06720, Mexico.	Not really specified with any particular framework, after-school programme designed by the mentors with the programme staff of the after-school programme and the college professor	Gender not specified. Mentors are described to have learned more about refugee lifestyles and cultural backgrounds.	Mentors adapted lesson plans in response to childrens' needs, interests and preferences creatively	Not specified	Parents or grandparents involved in the review of the activity with the child and mentor, to connect them with the after-school programme and learning to reinforce positive mental health concepts	Not specified, embedded in local centre with separate after-school programme	Not specified but recommended in future iterations, e.g. referral to mental health services	Mentors adapted the curricula for each lesson plan as needed to meet needs	Not really - the after-school programme staff were involved in designing activities for the programme	Each weekly session followed the same format including a) a rapport building activity, b) a lesson of the day - a positive mental health activity and c) a review of the activity	Not specified	Not specified	Not specified - but particularly relevant for mentors who described helplessness when faced with greater mental health need from the children	Mentors used a reflection journal to reflect on their impression of the impact of the lesson plan and activities for children on their social and emotional functioning, self-esteem, and cultural appropriateness, also to reflect on the impacts of the activities on their abilities as leaders and competence in their practice.	Not specified	Not specified	Informal qualitative coding of reflective journals from mentors and informal feedback from partners	Throughout the mentoring process based on the mentors' reflective journals	Data drawn from reflective journals used by college students as mentors and coded	Finding 1: Mentors reviewed the activity components, also with the parent or grandparent who collected the child, making suggestions for developing follow-up plans, including suggestions so that families could do the activities at home, alternative ideas or for follow-up questions caregivers could ask. The community partners stated that they were satisified with activities, noting more positive a…	Building trust and rapport, improving self-esteem, enhancing self-confidence, developing social skills, promoting emotional expression, stress management, conflict resolution, problem-solving, bonding with mentors, peer modeling and role play, parent and family involvement through activity reviews, reflective teaching and adaptation by mentors, empowerment through positive affirmation, sense of b…	Food provided in lunchroom if needed	Mentors noted their own helplessness when faced with greater mental health needs from their mentees	Mentors stressed that developing lesson plans for caregivers would strengthen the programming efforts. The mentoring programme might not have been sufficient to meet all needs, particularly acute mental health needs. Mentors creatively modified the activities and lesson plans to work with the children, which appeared successful, for instance accompanying children to the lunchroom so that they cou…
14 - Employment support for women experiencing domestic violence from Caspersz et al	Study 23.pdf	Perth, Western Australia	Refugee women, domestic violence, group social capital, employment prospects	Reviewed publication	Qualitative hermeneutic study using expert interviews and observations	Refugee women in Australia who had experienced domestic violence (N = 11)	Not specified	Adult 18+	Women	Experience of domestic violence	A weekly 2-hour community-based art therapy support group for refugee women in Australia who had experienced domestic violence, co-facilitated by a clinical psychologist and support worker with childcare provision	Social capital-based	Local women's refuge	Local NGO	Local women's refuge	Refugee women often unable to access trained interpreters outside of their own communities, social service access often dependent on visa status which may be linked to the male partner	Growing recognition of topics of domestic violence and importance of employment for this group, potential effectiveness of group interventions, but to date minimal research available from refugee groups	to support refugee women who had experienced domestic violence by creating safe, supportive group environments that reduced isolation, enabled open discussion of sensitive issues, and fostered mutual encouragement. It sought to build social capital through bonding within groups and bridging to wider networks to enhance women's confidence, rights awareness, and skills. Ultimately, the objective wa…	Facilitator-led discussion group	Facilitator and co-facilitator, where facilitator was a clinical psychologist and the group's founder and co-facilitator a key member of staff at the refuge	Weekly discussion group using art therapy as main medium	Has run since 2015, weekly sessions (assumed at least 2 hours)	Not specified	Delivered in a women's support group at a local NGO	Originally funded by a NGO grant for 8 weeks, then by further government funds	Based on social capital theory blended with the concept of group social capital, hinging on the importance of network ties in social fabric, not otherwise implemented using a framework or intervention model	Focus on refugee women and their needs (e.g. childcare, art therapy, shared space). No specific cultural adaptations mentioned.	Not specified	Not specified	Childcare provided	Support provided for help with housing and childcare, so social services	Support with information and signposting for housing and childcare, material needs	Not specified	Not specified	Providing childcare so that the women can be there by themselves and express theirselves freely, shared table to create commonality and recognition and community feeling	"canvas ceiling" concept (socio-political climate, discriminatory and exclusionary attitudes at organisation level of employers and other, individual-level factors such as personal trauma, language, motivations, social networks) to describe multiple factors restricting agency, including structural factors, often dependence on male refugee partner, individual-level factors such as language literacy	Not specified	Not specified.	Narrative description of individual journeys for refugee women, including detail of specific change brought about through the intervention and how this led to enhanced employment prospects.	Not specified	Not specified	Qualitative hermeneutic	Qualitative interviews at one point in time	Qualitative hermeneutic interviewing	Developing supportive ties and trusted relationships within the group helped the women identify manipulative behaviours in their partners. Sharing openly in the group supported intrapersonal processes to combat stigma and tabooisation of domestic violence topics. Participation described to support women to adjust their cognitive reasoning, making it more likely that they would start behaviours to…	Creating a healing and supportive group space, building trust and supportive networks, recognition and understanding of domestic violence, normalising discussion of taboo topics, developing confidence and self-expression, peer validation and encouragement, bonding and friendship across cultural backgrounds, adjusting cognitive reasoning about rights and options, small wins through behavioural cha…	Childcare provided	Not specified	Provides empirical insights into how a group intervention promoted small wins in behaviour that may enhance employment prospects, contributes to theorisation of group social capital in the context of vulnerable groups. Individual participants have formed close friendships. Speaking in the group supported intrapersonal processes, breaking down stigma and tabooisation of domestic violence topics. E…
15 - Mentoring within the Catalan Refugee Program (CRP) from Alarcón et al	Study 24.pdf	Girona province, Catalonia, Spain	rural community, asylum seekers, settlement, social capital, social support, mentoring	Reviewed publication	Qualitative case study using in-depth interviews and focus groups	Adult male asylum seekers from Pakistan, Mali, Morocco, Senegal, and Guinea-Conakry (N = 8)	Duration of stay between 1 and 5 years, all asylum seekers	22-33	Adult men mentees, mainly female mentors	Some victims of war and / or social and political persecution	An 8-month Catalan Refugee Programme mentoring scheme in rural Girona paired young asylum seekers with local volunteer mentors for weekly 1 hour informal support meetings, which facilitated Catalan language learning, navigation of services, and access to jobs and housing, while also providing companionship, emotional support, and bridging/bonding social capital	Social capital-based	Catalan Refugee Programme	Statutory initiative in rural area	Community partnership with volunteers	In Spain, people who access the state reception programme as asylum seekers go through three phases: temporary reception where they can access vocational training and have access to accommodation and financial support, integration where they receive a work permit and must find accommodation, autonomy. where they have residence and work permits. Response to requests may take one to two years from …	Need in the EU for innovative solutions to refugee resettlement in rural environments. The Catalan Government promoted the Catalan Refugee Programme from 2017, which in addition to facilitating access to housing resources and benefits also provides a mentoring programme through groups of civil society volunteers.	to support the settlement and integration of young asylum seekers in a rural region by providing them with informal mentoring relationships that offered emotional support, companionship, and guidance. It sought to reduce isolation, foster trust, and build a sense of belonging, while also strengthening language skills, cultural knowledge, and navigation of local services. A further objective was t…	Volunteer-led mentoring programme within statutory integration programme	Civil society volunteers, no training or ongoing support mentioned	Mentoring programme between civil society volunteers and refugee men	Meeting weekly for 8 months (extendable to 1 year)	Not specified	Delivered in a small rural town at a local refugee support organisation	Statutory scheme	Draws on social capital theory, bonding and bridging ties, Allport's intergroup contact theory, but without otherwise placing this in a framework	No gender sensitive elements mentioned. Cultural sensitivity is stressed in that all mentors are described as aware of the existing social inequalities and the need to engage actively in the reception of asylum seekers and refugees.	Not specified	Participants spoke Catalan or Spanish, so not further mentioned	Not specified	Not specified	Ran alongside the statutory integration programme	Not specified	Not specified	Not specified	Brief acknowledgement of impact of mentoring in Western context between white middle-class people who do not suffer multiple discriminations that affect diverse minorities, so mentoring forces consideration of the origins of the unequal relations that affect the planet as a whole.	Not specified	Not specified	Not specified	Not specified	Not specified	Formal qualitative	Interviews conducted post-mentoring or towards the end of the mentoring programme	Qualitative interviews with individuals and with focus groups	Both mentors and mentees expressed some uncertainty before the relationship began, although mentors were more highly motivated with clearer ideas of what the role meant. Mentoring was found to provide companionship and social support to those people experiencing resettlement alone. The role of the mentor was also valued because mentees could ask questions, receive advice, recommendations, and pra…	Trust-building, emotional support, companionship, reduced isolation, improved psychological and emotional well-being, sense of belonging, bonding social capital, bridging social capital, peer-like friendship and reciprocity, cultural guidance and translation, language practice and acquisition (Catalan), empowerment to navigate services, increased access to resources and opportunities, intergroup …	Not specified	Not specified	Establishing contact with asylum seekers through mentoring would reduce negaive attitudes, negative stereotypes, and prejudice towards them. Intergroup contact can encourage the development of integrated and less stigmatized newcomer identities and also foster positive intergroup relationships. Mentors were instrumental to delivering different types of social support, including accompaniment and …
16 - Program to Enhance Refugees' Employability (PER) from Llinares-Insa et al	Study 25.pdf	Mislata, Valencia, Spain	employability, refugee, intervention, labor market, social inclusion	Reviewed publication	Mixed-methods quasi-experimental intervention study	Refugees aged 19-35 years from diverse countries of origin (N = 12)	Not specified	19-35	Mixed	General: a) have requested to be or are a beneficiary of international protection in Spain; (b) have the document proving their status as an applicant or beneficiary of international protection, or have a stateless or temporary protection status; or (c) have requested international protection in one of the European Union states ruled by Regulation 343/2003 of the European Council of February 18 a…	A month-long psychosocial employability programme in a Spanish Refugee Reception Centre (CAR Mislata), delivered over six 3h group sessions (20h total) by a researcher to eight refugees, focused on CV writing, job-seeking, expectation management, and interview skills using cooperative learning and role-play	Social capital-based	A Spanish refugee reception centre	Refugee centre as extension of statutory services	Not specified	Active inclusion is promoted by the European Council for labor market inclusion, with support for these policies in the EU, which presents employability as the path to full employment and active citizen promotion, a fundamental strategy to reduce unemployment rates and poverty. Deep crisis of work in Span make it particularly difficult for refugees to find work. The European Quality Assurance Ref…	Importance of inclusion in workforce for refugees' social integration, health and wellbeing, despite the fact that refugees are excluded from the labor market in most EU countries.	to (1) analyze the employability of refugees in Spain, (2) design, implement, and evaluate an intervention programme to improve employability skills, and (3) promote refugees' social and labor integration through targeted psychosocial support	Facilitator-led workshops	Assumed facilitators, no details given	Employability programme including content on building an adequate curriculum vitae, promoting tools and strategies for active job-seeking, managing personal expectations about job-seeking in a new context and country, and personal and intrapersonal interview skills, including cooperative learning and roleplay	20 hours, across six 3 hour group sessions twice a week, plus evaluation	Recruited through a community event for the refugees taking part in the programme, unclear how refugees were first recruited to the employability programme	Delivered in a refugee reception centre	Funded by Universitat de Valancia Programa Valoritza i Transfereixa	Bioecological Model of Employability, which considers thirteen indicators: perseverance, academic qualifications, professional qualifications, learning to learn, time management, task management, initiative, social skills, autonomy, the will and willingness to work, specific professional skills, personal care, and work experience., applied in results and analysis	Not specified	Not specified	Presented items in the questionnaire as refugees did not fluently read Spanish	Not specified	Not specified	Centres provide accommodation, maintenance, urgent and primary psychosocial assistance, other social services	Not specified	Not specified	Not specified	Not specified	Not specified	Not specified	Not specified	Not specified	Applied in evaluation measures and discussion	Formal mixed-methods	Pre- and post-test intervention collection	EAS (Employability Appraisal Scale), which includes perseverance, academic qualifications, professional qualifications, learning to learn, time management, task management, initiative, social skills, autonomy, the will and willingness to work, specific professional skills, personal care, and work experience. Semi-structured interviews with refugee centre staff.	Sstatistically significant differences associated with the job-seeking behavior (Z = 2.92, p = 0.003, confidence interval = 0.001, 0.003) and with emotional self-control (Z = 2.22, p = 0.026, confidence interval = 0.023, 0.030), but not for other variables.	building and tailoring CVs, learning active job-seeking strategies, managing personal expectations about employment, developing personal and interpersonal interview skills, cooperative learning to build realistic expectations and job search knowledge, role-playing to strengthen interview skills, improving emotional self-control, enhancing self-learning, promoting perseverance, initiative, autonom…	Not specified	Acknowledge language barrier meant some questionnaires were administered as a standard interview, which may have impacted results	Refugees demonstrated high scores on employment protective behaviour, self-learning and employability perception, demonstrating persistence and the necessary personal and organisational skills for labor inclusion. The programme was effective in improving self-control and job-seeking capacities, but not employment risk level or employability perception.
17 - Refugee Support Platform (PAR) for families from Barbosa et al	Study 26.pdf	Portugal nationwide (including Lisbon, Porto, Braga, Aveiro, Castelo Branco, Bragana, Viana do Castelo, Guarda, and Coimbra)	refugee families, refugee welcoming, community based model, social inclusion	Reviewed publication	Qualitative interview study	Refugee families resettled in Portugal through the PAR Families programme, including 61 adults (35 women, 26 men; mean age 33 years) and 108 children (mean age 8 years), primarily from Syria with smaller groups from Iraq, Eritrea, and Palestine (N = 169)	Assume recently resettled from programme description	Families - adults (mean age 33) and children (mean age 8)	Mixed	Families	Refugee Support Platform (PAR) - Community-based hosting programme run by a national civil society platform with host institutions and volunteers responsible for accommodation, food, healthcare, education, labour, language, and social integration, supported families over two years with 3-month intensive Portuguese courses and ongoing volunteer support	Social capital-based	Network of over three hundred organisations and thousands of volunteers from Portuguese civil society, forming the Refugee Support Platform (PAR)	Voluntary national network with charitable intentions	Municipal actors, non-profit associations, religious institutions, schools etc.	Voluntary movement in response to refugee crisis to address gaps arising from traditional government-centred welcome practices	Voluntary network established in Portugal to address needs of incoming refugees from civil society. Statutory programmes often place little emphasis on social and psychological dimensions, whereas research shows integration as a two-way process depending on refugee's actions and attitudes, but also host community readiness. Arrival in host country entails risks such as adverse and unsafe living c…	to assess the PAR Families programme from the perspective of refugee families, identifying good practices to be maintained and counterproductive aspects to be improved, while exploring experiences of integration across housing, food and clothing, healthcare, education, labour market participation, Portuguese language learning, and social and cultural inclusion.	Host institution delivers network resources to further support from statutory, third sector and individual volunteers	PARS Families Programme comprised an Executive Commission, coordinator institution and a technical support team, as well as the network of volunteer and professional actors	A Host Institution works to support refugee families in six dimensions: independent accommodation, food and clothing; support regarding access to healthcare services, education, labour market and Portuguese language learning, through leveraging resource networks and relationships	Each family receives support over two years	Unclear how refugees accessed the programme, presume self-referral or referral from organisations involved	Delivered nationwide through the PAR Families community-based hosting programme with local organisations	Not specified	Personalised community-based approach with emphasis on resources being reached through volunteer network from multiple actors, no specific framework mentioned or applied in results	Not specified	Personally designed resource mapping and support programme	Noted that Portuguese teachers did not speak Arabic which was felt to be a barrier	Family intervention, some Portuguese lessons delivered at home	Network model involves municipal actors, NGOs, religious institutions, schools etc to support families with the identified dimensions: Independent accommodation, food and clothing; support regarding access to healthcare services, education, labour market and Portuguese language learning	Wide-ranging, from accommodation, language learning and employability support to social events and information-seeking support	Not specified	Not specified	Not specified	Not specified	Not specified	Not specified	Not specified	Not specified	Not specified	Formal qualitative	Families had either already completed or were nearing the end of the 2 year hosting programme	Qualitative interviewing around main integration dimensions	Portuguese language learning was seen as one of the most important dimensions, with 3 month courses with sessions 2 times a week, sometimes at home, but some participants considered Portuguese difficult to learn and that they needed more classes, great satisfaction with children's progress in Portuguese, motivated to learn Portuguese for autonomy, better employment prospects, involvement in child…	Provision of independent housing, food and clothing support, access to healthcare, access to education, Portuguese language courses, labour market integration assistance, technical and legal support, language practice through interaction with locals, children's mediation of language learning, job search support and employer connections, financial assistance, emotional support from host institutio…	Contact with Portuguese people, including through employment, to learn the language; motivation to be more involved to children's progress at school, possibility of gaining autonomy, possibility of having access to better job opportunities; free accommodation for two years provided by the programme; diverse support received from state and community actors in finding work; social networks via the …	Portuguese as a difficult language, teachers not able to speak Arabic, distance to travel for courses; barriers to finding a job including institutional barriers such as communication difficulties and lack of or delayed responses, cultural barriers and discrimination, misalignment between job offers and/or family needs; language and distance as barriers to friendships; possible differences in und…	HI performs a very important mediating role towards the growing social integration of the refugee families, and it is responsible for the implementation of some formal and informal initiatives with very significant results for the extension and consolidation of their informal support network, such as attendance of Portuguese classes, access to employment, children's school attendance, access to h…
18 - Peer support and mentoring from Paloma et al	Study 27.pdf Study 28.pdf	Seville, Andalusia, Spain	community-based intervention, mental health, post-traumatic growth, refugees	Reviewed publication	Qualitative community-based intervention study (Paloma et al., 2020a); mixed-methods community-based pilot intervention with pretest-posttest evaluation (Paloma et al., 2020b)	Adult refugees, aged 18-64 years, from Latin America, Africa, the Middle East, and Eastern Europe (N = 47)	Asylum seekers residing in Spain for at least a year	18-64	Mixed	Spanish proficiency; demonstrated leadership skills or a degree of social awareness that enables them to help other people	15-week peer-support and peer-mentoring interventions in Spain, delivered via twice-weekly 2/3h sessions	Social capital-based	CEAR (Spanish Commission for Refugee Aid) and the University of Seville	University institution in partnership	Between NGO and university partnership, also with individual refugees	Spain as one of the main access routes into the EU via the Mediterranean.	Interventions explicitly aimed at improving resilience and empowerment in refugees in receiving contexts are very scarce, therefore necessary to advance the development of effective community-based interventions that appropriately explore the best way to shape positive and active development. Social contacts disrupted by forced migration, language barriers, difficulty accessing community resource…	to build resilience, empowerment, and posttraumatic growth (PTG) among refugees by strengthening social connections, fostering self-efficacy, and promoting positive personal transformation after forced displacement.	Peer-support model through mentoring and peer support groups	Mentors who were refugee volunteers, trained over 8 weeks at 2-3 hours per week, university researchers facilitating process. To effectively monitor the implementation process, each mentor was asked to submit a report of their impressions following each session via a WhatsApp group, and to hold a face-to-face follow-up meeting at the halfway point and upon completion of all sessions.	Peer-support group format in first phase, guided by a researcher, training 10 settled refugees to become mentors, including addressing topics such as the reasons behind forced migration, challenges raised by the "migratory mourning" (e.g., social network, language, culture, and status), and identifying personal strengths and community resources to cope with them. These then graduated into phase …	15 weeks 2-3 hours per week	Referrals were made by staff at the NGO and then discussed in a longer interview with each potential	Delivered in community-based settings from CEAR (Spanish Commission for Refugee Aid) and the University of Seville	Grants from the LafourcadePonce Spanish Foundation for Psychological Well-being (2017/INT) and from the Universidad de Sevilla's Office for Development Cooperation (2017/04/02).	Based on resilience and empowement principles (Brodsky and Cattaneo, 2013), viewing constructs of hope, self-efficacy, and coping e.g. refugees involved in a resilient dynamic would exhibit hope about positive future outcomes and confidence that everything will be okay; would feel capable of dealing with adversity and with any difficulties head-on; and, as a consequence, would employ a series of …	Not specified	Not specified	Not specified	Not specified	Not specified - presume outward referrals	Not specified - presume outward referrals from content	Not specified	Specifically through the training up and empowerment of refugees as mentors themselves for peer groups and mentoring	All sessions followed a similar structure: (a) guided relaxation; (b) individual reflection; (c) the sharing of migration stories; and (d) the presentation of community resources found in the city by the participants related to the session content.	Not specified	Not specified	Not specified	Not specified	Not specified	Not specified	Formal mixed-methods including quali interviews and secondary data analysis, and quanti measures	Post intervention and three months later	Qualitative analysis of data and artefacts including: (a) transcripts of all 12 peer support group sessions during the first phase; (b) participants' written evaluations after all 12, firstphase sessions, and after the sixth and twelfth secondphase sessions; (c) the comments shared in a WhatsApp group over the course of the intervention; and (d) the field notes a researcher took throughout the …	Participants' resilience levels kept changing over the course of the programme, increasing significantly by the end of the first phase and remaining high during the second phase, which is when participants became mentors to newly arrived refugees. As of session six, participants' sense of empowerment started to grow, peaking at the end of phase two. While resilience rose sharply at the end of pha…	Peer mentoring and social support, participatory and experiential learning, shared storytelling and narrative reconstruction, collective meaning-making, trust-building and emotional safety, cultural and linguistic matching, reciprocal learning between mentors and mentees, empowerment through leadership roles, enhancement of self-efficacy and agency, strengthening of community connectedness and be…	Food at awards ceremony	Not specified	Results highlight the usefulness of a peer support and peermentoring approach to enhancing resilience and empowerment by refugee mentors in the receiving society. Specifically, the mentors' resilience increased over time, and they were empowered to utilize their inner strength toward developing new support systems, taking specific actions to improve their community's situation, and training to h…
19 - BeWell program from Piwowarczyk & Ona	Study 29.pdf	Boston, Massachusetts, USA	innovation, quality assurance, service delivery, public health service, evidence-based practice	Reviewed publication	Qualitative health promotion pilot evaluation	Adult asylum seekers, primarily men, from Uganda, Ethiopia, and Sudan, age not specified (N = 14)	Not specified	Adults 18+	Mixed gender	torture survivors, mixed sexuality	BeWell - 7-week bio-psychosocial-spiritual health promotion pilot at a Boston safety-net refugee clinic, delivered weekly 2-3h group sessions on healthcare navigation, chronic disease prevention, nutrition, mental health, grief, stress coping, spirituality, and wellness planning	Social prescribing	Boston Centre for Refugee Health and Human Rights at Boston Medical Centre	Dedicated refugee health centre within tertiary care setting	Presumably within the centre and also to other organisations	Context given for the history of this clinic within the wider Boston Medical Centre	Multiple risk factors for refugees, especially torture and trauma survivors, who may benefit from religious supported psychosocial strategies to improve wellbeing, looking to integrate physical/biological, emotional, intellectual/cognitive, social and spiritual domains into trauma-informed health promotion	to design, deliver, and evaluate a seven-week bio-psychosocial-spiritual health promotion programme for refugees, asylum seekers, and torture survivors within a safety-net clinic. Its objective was to improve health literacy, strengthen resilience, and enhance overall wellbeing by addressing physical, emotional, cognitive, social, and spiritual dimensions of health simultaneously, while also test…	Facilitator-led modules in clinic setting	Facilitators who were also clinic staff, a clinic programme coordinator facilitated overall delivery	Experiential coursework with various modules including introducing the healthcare landscape and how to navigate American healthcare, includng modules related to communicable and non-communicable diseases, linked to mental health and wellbeing, especially coping and stress relief strategies, social isolation and community building, ending with creating a wellness plan for each patient to support h…	7 week programme of 2-3 hour sessions	Clinic recruited participants based on acuity, readiness and capacity to participate	Delivered in a dedicated refugee health clinic setting	United States Office of Refugee Resettlement	Not specified	Not specified	Not specified	Interpreter service available within wider centre	Not specified	Integration into wider centre services, including social care and health services as well as links to other organisations or material resources	Wider centre offers mental health and social services, women's health, family medicine, career development, English classes, linking patients with material necessities such as food, winter clothing, bedding, transportation cars, phone cards, and dictionaries, linking to other medical specialities	Not specified	Not specified	Not specified	Not specified	Not specified	Not specified	Not specified	Not specified	Not specified	Formal qualitative interviewing	Pre-, during and post-intervention collection	Qualitative interviewing	Participants built their social network and connections, learned tools techniques and skills to maintain health and wellbeing, felt that creating a personal wellness plan was important to sustain their skills, tools, and techniques from the intervention beyond; importance of spirituality and reinforcing existing spiritual practice connected to physical or psychological symptoms; that the interven…	Building social networks, developing tools and techniques for health management, creating individualized wellness plans, reinforcing spirituality and faith as a resource for healing, promoting health maintenance and long-term preventive practices, enhancing social and group interaction, reducing stigma around mental illness, increasing coping and stress-relief strategies, fostering mindfulness an…	Not specified	Participants saw need for time management skills to implement the changes; attendance was impacted by outside life events for refugees	Wish from participants to include time management skills in future; sharing experiences and dialogue demonstrated the participants' desire to engage with others and build social connections extending beyond the intervention. Additional topics for future included interview skills, resume building and how to find jobs, to learn more about cultural foods, spiritual power, prayer and healthy eating. …
20 - Livelihood programmes for urban refugee women in Durban from Van Raemdonck	Study 30.pdf	Durban, South Africa	capability approach, urban refugees, livelihood programmes, community projects, social innovation, home-based childcare, micro-business, HIV/AIDs prevention	Reviewed publication	Qualitative case study	Refugee women, aged 24-63 years, primarily from the Democratic Republic of Congo (N = 8)	Not specified	24-63	Women	Often mothers	Four livelihood programmes for refugee women in Durban home-based childcare (12 women per cohort, 8-day childcare and business training, starter kits, potential to care for up to 94 children, with fees of R250/month though only ~60/90 families paid regularly), peer/community education (trained refugee women as HIV/GBV/health educators delivering public or small-group sessions, with stipends and m…	Social capital-based	Refugee Social Services (RSS)	NGO at local level	RSS is a social implementing partner of UNHCR, further partnerships with Oxfam Australia, healthcare organisations, universities, professionals	Gaps between legal provision under Refugee Act 1998 and implementation and provision for refugees. Emphasizes severe challenges to self-settlement through structural barriers including mismanagement, corruption, difficulties in receiving essential documentation, xenophobic attacks, and discrimination among service provision.	Increase in refugee populations in South Africa, but often experiencing legal limbo with backlog of applications. Living in integrated communities as no refugee camps. Difficult to determine beneficiaries, as refugees try to integrate into a society facing three-factor problem of poverty, inequality and unemployment. Challenged urban South Africa requires a holistic approach that responds to refu…	investigates in which ways livelihood programmes contribute to the women's ability to self-settle and become self-reliant	NGO-led livelihood programmes	All community refugee women receive training and accreditation for their respective livelihood programmes, with monthly meetings and supervision offered for peer/community education, including handing in a monthly report on fieldwork, sharing information on what happened in the sessions, reflecting on challenges and questions for which they had no answers; beauty salon owners received relevant tr…	Training programmes in home-based childcare, peer/community educators, beauty salons (make-up, nails, hairdressing), product development workers	Not specified	Presumably need-based from contact with RSS	Delivered in participants homes, local community venues, and public street-based settings through Refugee Social Services programmes	Not specified	Focuses on capability approach, specifically capabilities and agency to become self-reliant or self-settle. Intertwined concepts, influenced by economic, socio-cultural, institutional, and environmental factors, describing a holistic focus on perceiving refugees as active agents in their process towards self-reliance with a human-centred approach.	Notes that refugees providing childcare means that childcare is culturally consistent, which can ease acculturation stress on children and decrease social isolation of refugee families	Not specified	Some interviews used an interpreter; peer educators work in a number of languages including French, Swangeli, Kirundi, Rwanda, Lingala), but also help as a cultural bridge to understand health system in South Africa; these community-focused programmes exceed a single focus on enhancing individual capabilities and agency, as they generate important benefits for different groups: the refugees perfo…	Emphasis that refugees often work socially undesirable hours and are in need of childcare, so supporting refugee women to offer childcare creches meets personal and community needs	Clear integration inside the RSS	RSS provides generalist services including psychological support, counselling services, legal assistance, access to livelihood programmes and English courses, food vouchers, and financial support, uses system approach	Not specified	Not specified	Not specified	Clear consideration of multiple factors affecting women's lives, including health, financial, childcare, protection from violence	Recommends considering self-help groups and informal saving to combat income instability	Recommends to investigate self help groups or informal saving schemes	Stresses that assessment is holistic and family-based, pulling together a person-centred network of services or resources which compliments human agency	Not specified	Parameters for capabilities and agency applied to all livelihood programmes: training, support to start up and maintain a micro-business, a safe and child-friendly workspace, integrational benefits from enhanced social capital, income security, institutional barriers, an unsafe workspace, insufficient and/or unstable income	Formal qualitative	Post intervention	Qualitative individual interviews	Refugee women providing childcare meets immediate community and individual needs in providing work, providing culturally safe and appropriate spaces for refugee children which prevents them being left at home alone, and meeting community needs that support refugees working (often antisocial hours); peer education programmes also meets community needs for better access to health information, parti…	Holistic case management, personalised family support, human agency and aspiration-based planning, empowerment through vocational training, skill-building (childcare, community education, product development, beauty services), peer and community education, language learning, social innovation through collaboration between refugees and local stakeholders, fostering self-reliance and independence, …	Refugee women providing childcare means they can raise their own children at home while taking care of others and gain money, and their homes are commonly free from xenophobic attacks and police invasion; product development owners are provided with sewing machines, which enables them to work from home and be free from xenophobic attacks or police invasions; beauty salon owners receive a financia…	Clients paying consistently; monthly stipends for peer and community educators; challenges and attacks in public for educators; demand for beauty salong services can be low, unstable income; if beauty salon operators fail to pay rent they end up working as street vendors, leaving them vulnerable to attack and theft;	Refugees as a group are in need of childcare also at antisocial hours, and training community members to provide childcare met multiple individual and community needs; refugee women often looks for husbands or "blessers" in the host country to reclaim financial and social security, but this can put them at risk of HIV/AIDS infection, so targeted peer education meets a need for better access to he…
21 - The Promise of Partnership (POP) from Badali, Grande & Mardikian	Study 31.pdf	Toronto, Ontario, Canada	refugee, settlement, group support, peer support, mental health, empowerment, Arabic, community psychology, social work	Reviewed publication	Qualitative programme evaluation using focus groups and interviews implications of the program among refugees in the Waterloo Region and in Canada.	Refugee women, aged 21-65 years, countries of origin included Sudan, Somalia, Ethiopia, Eritrea, Afghanistan, Burma, and Iraq (N = 42)	Not specified	21-65	Mixed	Not specified	Promise of Partnership - 2-week peer support groups for Arabic-speaking refugees (separate mens and womens groups of ~8-14 participants), facilitated by native Arabic speakers in community settings, with 2.5-3 hour weekly sessions using discussion, sharing of lived experience, guest speakers, and informal cultural exchange	Social capital-based	Promise of Partnership, network of several service-providers	NGO network	Carizon, Reception House Waterloo Region, Family and Children Services, Waterloo Region District School Board, The Kitchener Waterloo Multicultural Centre, Focus for Ethnic Women, Canadian Mental Health Association, Waterloo Regional Police Service	Influx of Syrian refugees in Canada	Importance of peer support model in fields of social work, health care, and counselling, to create a new cultural context for healing and recovery. Few examples for peer-based model use in refugee populations. Influx of Syrian refugees in Canada.	to determine the impacts of refugee peer support groups on its participants and identify the broader systems impact	Facilitator-led peer support sessions	Facilitator (native Arabic speaker), professionals for individual sessions	Peer support programme, including sessions on discussing cultural norms, learning about the role of various service providers in the region, building emotional strength through the group's understanding of trauma and exchange of coping strategies	12 weeks meeting weekly, 2-3 hours	Not specified	Delivered onsite at local settlement agencies, including in community centres, schools, churches	Not specified	Peer support model used, promoting holistic wellbeing of participants, focusing on ability rather than illness or disability. Sessions create opportunities for participants to build their social support networks, share their stories, learn about community services available to them, address issues related to acculturation	Groups are gender separated	Intentionally informal to combat perceived distrust of professionals	Native Arabic facilitator, interviews held with Arabic translator in both Arabic and English	Not specified	Links to other services in the partnership for onward referral	Onward referral to range of further services	Not specified	Not specified	Sessions were informal to combat mistrust of medical professionals, also addressing stigma around mental health topics	Not specified	Not specified	Not specified	Positionality statement for both researchers, including that both are former peer group facilitators	Not specified	Ecological model, understanding individuals through micro, meso, exo and macrosystems	Formal qualitative focus groups with refugees and interviews with staff	Post intervention 2014	Qualitative interviewing	Individual level impacts included relational impact of peer support, building community and empathy, stress relief, to social impact through progressing in settlement and regaining a sense of sociability, increasing self-confidence, and development of a resilient mindset, beginning to think positively about the future and developing strategies for settlement-related stressors like anger, emerging…	Peer support and shared lived experience, empathy and mutual understanding, development of trust and belonging, psychological sense of community, reduced isolation, emotional validation, shared coping and problem-solving, empowerment through participation, capacity-building among refugees and service providers, collaboration across organisations, social inclusion through group interaction, commun…	Allowing time for refugees to connect in an environment with structured activities	Not specified	Analysis cannot address macrosystem adequately based on methodological approach, peer support groups are inherenly limited in their capacity to effect such broad changes. Peer support groups primarily affect refugees, their peers, families, the relations within their community and the relationships between community service providers, precluding broader Candian population. Supported refugees to d…
22 - Help Each Asylum Seeker and Refugee To Settle (HEARTS) service from Woolger	Study 32.pdf	Leeds and Wakefield, West Yorkshire, UK	Not specified	Service evaluation	Mixed-methods service evaluation	Unaccompanied asylum-seeking children and young people, predominantly aged 17-20 years, from Afghanistan, Eritrea, Ethiopia, Sudan, the Congo, and Senegal; initially mixed-gender but later predominantly male (N = 122)	Not specified	17-20	Mixed	Refugee youth	Help Each Asylum Seeker and Refugee To Settle HEARTS - A holistic community-based service for unaccompanied asylum-seeking children and young people, combining advocacy, one-to-one mentoring, education and job skills support, life skills coaching (e.g. budgeting, transport, shopping), youth groups, and social/creative activities (music, arts, sports), delivered by a single multilingual project wo…	Social prescribing	The Children's Society	National charity	Members of West Yorkshire Police, Barnardos and the Refugee Education and Training Advice Service (RETAS), RETAS provided space for delivery of job skills and Getaway Girls and St George's Centre offered premises for life skills, First Floor and Leeds Playhouse provided space for the youth group	Age disputed young people often miss out on additional local authority support due to unaccompanied refugee minors and therefore constitute a more vulnerable group as they are forced to live under terms for adults	The Help Each Asylum Seeker and Refugee To Settle (HEARTS) project ran for nine years, between 2010 and 2019 in West Yorkshire.	to support refugee and asylum seeking children, young people and families through advocacy, skills based programmes, educational support and social activities.	Facilitator-led one-to-one and group sessions	Internal facilitator, but external speakers invited for particular sessions	Combination 1-1 (advocacy based, with initial assessment of needs and then advocacy in housing, education, appointments, social care) and group work, first eight weeks focused on job skills, such as CV writing, online applications and job culture in the UK. Second eight weeks focused on life skills, including healthy eating, money management, healthy relationships, rights and entitlements, first …	16 week programme	Referrals have come through a range of channels, including social care, Leeds City College, and local community and voluntary sector organisations (VCSOs), including Aspire and Getaway Girls. There were also a large proportion of self-referrals through awareness raising work at the Initial Accommodation Centre (IAC) in Wakefield, Urban House.	Delivered in local community venues, refugee organisations, and youth arts spaces such as Leeds Playhouse	2010-2014: Big Lottery, then The Children's Society, The Guardian Appeal, Leeds City Council, Stanley Johnson	Underpinned by eight key principles: 1. Solution focused, outcome led approach: Agree clear, achievable goals with the young person which will be reviewed every step of the way 2. "Trauma Informed Support": Specifically recognise, understand and can respond to the impact of trauma in the lives of young people that they work with 3. Empowerment through adopting an asset based approach: Focus on th…	Mixed	Not specified	Main project worker spoke five languages including Dari, Farsi, Pashto and Urdu	Not specified	Advocacy with housing, education, appointments, social care, and signposting for solicitors. Referrals from local authority.	Fun activities, events and trips, elements of awareness raising and partnership working	Group work established, including focus sessions on specific sessions, relaxed sessions, arts and crafts, and games	Young people invited to create volunteering training packs for new mentors for HEARTS. Peer mentor training to be offered solely by the peers in future.	Practitioners can specifically recognise, understand and respond to the impact of trauma in the lives of young people that they work with	Considers young people facing multiple disadvantage, defined as "when a young person has clusters of interplaying issues and/or complicating factors present in their lives, which affect their ability to thrive. Multiple disadvantage may affect a young person's resilience, may present increased risk, and may reduce the resources available to a young person". Examples given included exposure to tra…	Not specified	Not specified	Not specified	Funding changed the parameters of project delivery on multiple occasions, but without increasing service capacity with additional funds, meaning the scope extended but resourcing did not, making it actively more difficult to respond to all potential cases	A retrospective Social Return on Inverstment assessment was undertaken in 2014, which led to the FLOURISH model, with elements shown to be essential to the HEARTS project: 1 Advocate/keyworker support; 2 Mentoring/Peer Mentoring; 3 Orientation and prevention programme; 4 Creative and social activities; 5 Participation/Influencing; 6 Emotional Support	Mixed-methods quantitative and qualitative	During intervention and after service closure	Quantitative service data, including reach and outcome data, and qualitative interviews with two staff members and three young people in person, one telephone interview, and three email responses	Social Return on Investment showed that for every £1 invested in year three of the project, over £2.54 of social value was created. Supported 122 between 01.04.2016-31.03.2019, majority on a local authority care plan. 67 completed the My Wheel outcome twice, 99% (66) saw an increase between their overall average earliest score and overall average latest score (average score across the nine areas,…	Building trust and consistent relationships, advocacy and keyworker support, mentoring and peer mentoring, trauma-informed practice, empowerment through an asset-based approach, promoting autonomy and self-efficacy, orientation and life skills training, English language learning and conversational practice, rights awareness and system navigation, emotional and practical support, safe and inclusiv…	Life skills sessions included cooking and eating a hot evening meal together; service including 1-1 and group work was seen as advantageous	Reliance on one key member of staff, also impacted caseload and being able to respond to all cases promptly, partnerships once the service close; inadequate funding affecting case numbers than could be taken and only being able to hire one project worker; gap since service closure, sustainability could not be ensured before closure; existing group is now all-male and staff are struggling with exi…	Group sessions introduced as workers realised young people were referring to the service in order to maintain the friendships they had developed through the group work. Expected aims met for building friendships for young people and getting young people into education. Project worker role is key in disrupting cycles of multiple disadvantage, spening considerable time challenging unacceptable cond…
23 - Positive Activities from Sussex Community Development Association (SCDA)	Study 33.pdf	East Sussex, UK	Not specified	Service evaluation	Mixed-methods community-based programme evaluation	Refugee children and young people, from Ukraine and unaccompanied asylum-seeking young people from other countries worldwide, predominantly aged under 25 years (N = 179)	Not specified	Children and young people, predominantly under 25	Mixed	Children and young people	Positive Activities - A social prescribing programme supported primarily Ukrainian refugee/asylum-seeking young people via trauma-informed outreach and links to 208 community providers, with activities including bike safety, swimming, residential outdoor programmes, and family day trips	Social prescribing (self-identified as social prescribing)	Sussex Community Development Association (SCDA)	Local charity	Various activity providers (208) including particular ones noted for bike course, residential course, forest school, climbing, circus skills, film, arts and crafts, events, horse therapy, Ukrainian advisory panel	Not specified	Not specified	to improve the emotional health, wellbeing, and social integration of refugee, asylum-seeking, and migrant children and young people across East Sussex through participation in community-based positive activities. It sought to reduce isolation, build confidence, and strengthen resilience using a trauma-informed, whole-family approach, while also connecting families with local resources, education…	social prescribing model with referrals to activities	Two Positive Activities workers, trained in trauma-informed practice, one coordinator to manage first contact who is multilingual and shares heritage	All kinds of free positive activity including sports, dance, drama, art, cinema and after school clubs, forest schools, horse riding to gym memberships, pony club memberships, activity vouchers, kit, technical support and much needed equipment to fulfil their hobbies and interests	Not specified	Mostly client-led, with referrals accepted from many other statutory and other organisations	Delivered in schools, community venues, outdoor activity centres, and family homes	Not specified	Described as person-centred, working with both the individual and the wider family to understand and respond to needs, following each client through: confidence building, improved self-esteem, resilience in a trauma-informed way. Describes using a whole family approach model, so at first meeting all families are provided with an information pack for housing, financial aid, food and health in the …	No gender elements specified. Cultural sensitivity particularly through language and cultural particulars acknowledged as centrally important with team training and exchange with advisory board	Emphasis on activities rather than mental health or talking therapy provision in sessions	Commitment to breaking down language barriers, as Ukraine has varying subcultures, languages and dialects, team described as dedicated to learning, appreciating and embracing subculture, developing knowledge of Ukrainian and worldwide refugees cultures; offer outreach appointments in a preferred setting, anywhere from a host family home, emergency accommodation, foster home, school or college, ca…	Children-focused, parents always welcome to attend and actively engaged through events	Statutory and local NGO services	Referrals within SCDA and to other services for local support, information, pathways, services for housing, food, financial aid etc.	Use of personal translators rather than media tools,; changed terminology for project, referring to positive activities rather than social prescribing which translates as very clinical and creates barriers to engagement; broader horizons for reach including county wide cultural events, residential programmes, larger group activities; changing referral process to client led as most referrals come …	Not specified	Extensive training completed by the team, aim to create safe trusted environments by taking time to listen, show empathy and patience, empower individuals to make their own choices. Trauma informed environments for first meetings, including tools such as fidget toys and soft lightng. Picture cards used when needed to translate wellbeing scale questions, as translators, parent, keyworker or other …	Person-centred approaches emphasized	Not specified	Not specified	Not specified	Not specified	Not specified	Formal and informal quanti and qualitative	Before and after intervention	Quantitative Stirling Wellbeing scale and qualitative interviewing	Received 225 referrals, 151 from Ukraine 74 from unaccompanied asylum seeking young people from rest of world; 179 young people helped into activities, 48 internally with SCDA, 30 families referred to ESCC family focus team for support (e.g. financial hardship and additional support needs, ensuring they have access to further benefit support such as; pupil premium, free school meals, fuel voucher…	Building trust through trauma-informed practice, creating safe and supportive environments, active listening and empathy, empowerment through choice and participation, emotional regulation and confidence-building, reducing isolation through positive activity engagement, strengthening family relationships via the Whole Family Approach, connecting young people to community assets and activity provi…	Food occasionally provided, transport provided, equipment for activities typically provided	Not specified	Providing information to enable families to connect with community builds their engagement potential, positive relationships and enhances their experience. Bike training particularly beneficial to young people in rural locations, provides independence and enables them to take longer journeys to schools, college, or recreational and sports clubs. Working with Ukrainian Advisory Panel to better und…
24 - Therapeutic nature activities with GROW from Poulsen et al	Study 34.pdf	Zealand, Denmark	refugees, migrants, horticultural activities, recovery, vocational programme, labor market	Reviewed publication	Qualitative longitudinal single case study	Adult refugees from Syria, Congo, Iran, Iraq, Afghanistan, Kurdistan, Eritrea, and Chechnya, aged 21-63 years (N = 29)	Refugees granted resident permit	21-63	Mixed adults	war survivors, started an education programme at the Danish language school, assessed as being not ready for work due to health issues despite not having a medical diagnosis	GROW - An 8-month staged horticultural vocational intervention (Phase 1: 3h— 2/wk stress-reduction; Phase 2: 4-5h — 2/wk group horticulture; Phase 3: 5-6h — 4/wk work simulation) for refugees with health barriers	Social capital-based	New Roots, the Competence Centre for Transcultural Psychiatry, the Department of Geosciences and Natural Resource Management at the University of Copenhagen	Collaboration between university institutions and local charity	Collaboration between New Roots, the Competence Centre for Transcultural Psychiatry, the Department of Geosciences and Natural Resource Management at the University of Copenhagen	High unemployment rate for refugees in Denmark	Nature-based therapy as promising approach for improved mental health and wellbeing. Refugees broadly benefit from gaining employment as part of the acculturation process, held back by mental health issues and lived traumatic experience. Denmark has particularly low employment rate for refugees compared to host population. GROW project ran from Sep 2016 - June 2019.	to explore how an eight-month horticultural vocational programme could support refugees with trauma and health-related work barriers in regaining mental, physical, and social resources needed to enter education or employment. It sought to identify which aspects of nature-based and social activities participants viewed as most helpful in moving toward recovery, integration, and labor market partic…	Facilitator-led horticultural programme	Two therapists, one a natural therapist and one a trained psychotherapist, both with experience of working at the Danish Red Cross refugee centre, plus volunteers from the village with skills in farming, wickerwork, handcrafts, social workers, a team of interpreters	Horticultural vocational programme: 1st phase focused on individual rehabilitation incl. stress-reducing activities, awareness in nature; 2nd phase focused on group-based rehabilitation incl. communication and community, experience of horitculture; 3rd phase focused on work experience, incl. strengthening work competence, clarifying future work or education capacity. Varying groups, starting smal…	30 weeks in 3 phases, with 3 - 6 hours activity 2 a week	Refugees referred from municipal integration programmes. First, a social worker informed each refugee about the programme, then if the refugee decided to enrol, an interpreter gave detailed verbal and written information, then a screening for mental health issues, substance abuse, suicide risk was performed by a psychologist or psychology student - at any sign of severe mental or physical issues,…	Delivered in Hallingelille ecovillage	15. Juni fonden	Draws on Antonovsky's sense of coherence model for the programme including three elements: comprehensibility, manageability, meaningfulness. Programme is described as based on this model, comprising a varied level of physical, mental and social demands, ranging from very light to demanding. Participants could choose between activities, while also socialising with other residents of the village. T…	Phase 1 started gender segregated and moved to mixed groups. Consideration that the study may have been impacted by addressing mental health topics head-on, which goes against cultural norms for some participants.	Not specified	Website created to promote project, with film, pictures and content available in 5 languages, team of interpreters used	Not specified	In case of severe mental illness, participants advised to contact their doctor	Not specified	Not specified	Not specified	Not specified	Not specified	Not specified	Not specified	Not specified	Not specified	Interpretative phenomenological analysis used, SOC used as a base for interpretation	Formal qualitative	4 collection points, including baseline, after 15 weeks (phase 2), after 30 weeks (post-phase 3), six months after intervention	Both individual and group interviews	Three superordinate themes: to not only survive, but live (hopelessness even when in a secure place; continuation of the trauma); the value of a human being (the loss of identity, entering the labour market-is it a necessity for human value, the official system as an adversary); horticultural activties as a tool for personal growth and increased vocational skills (horticultural activities as mean…	Feeling of safety in natural settings, reduction of stress through nature contact, restoration of positive memories, meaningful physical activity, social connection and trust-building with staff and peers, respectful and empowering treatment by facilitators, gradual skill acquisition through horticultural work, enhanced self-efficacy and sense of value, improved communication and language skills …	Food provided, prepared and cooked together	Not specified	From the outset, the participants expressed symptoms of stress related to several different aspects of integration such as acquiring language skills and job skills. The nature-related activities generated a feeling of being competent, of being able to learn new skills, and of having improved language skills. Moreover, the program fueled a feeling of connectedness, and for most of the participants…
25 - Social support intervention in Canada from Stewart et al	Study 35.pdf Study 36.pdf	Toronto, Ontario, and Edmonton, Alberta, Canada	refugees, social support, intervention, impacts, social groups, ethnic minorities, Canada, social problems, social inclusion, culture accessibilty, intervention research, peer facilitators, refugees, social support, support programme	Reviewed publication	Qualitative participatory evaluation study (Stewart et al., 2011); qualitative participatory research study (Stewart et al., 2012)	Somali and Sudanese refugees, aged 18-54 years, all of whom had lived in Canada for ten years or less (n = 58)	Varied	18-54	Mixed, gender separated	Somali and Sudanese refugees	Peer-led and peer-professional health and support programmes included Nepali-language community health workshops for Bhutanese refugees in Virginia (six trained peer leaders, sessions on nutrition, stress coping, trauma and exercise) (Stewart et al., 2011) and a 12-week Canadian intervention for Somali and Sudanese refugees with biweekly 60-90 min groups plus 20 min telephone dyads co-facilitated…	Social prescribing	Social Support Research Program, Faculty of Nursing and School of Public Health, University of Alberta, Edmonton, Canada	University institution	Not specified	Not specified	Notes resettlement challenges including loneliness, language difficulties, prejudice, limited job and educational opportunities, and lack of culturally appropriate services and lack of interventions that help refugees adapt to life in countries such as Canada.	to design, implement, and evaluate a culturally congruent peer and professional support intervention to address the unmet social, emotional, and informational needs of African refugees during resettlement in Canada. Specifically, the project sought to reduce loneliness and social isolation, enhance coping and integration, and build culturally relevant networks of support by leveraging shared expe…	Peer-support groups with individual mentoring	Peer facilitators and professional helpers, trained jointly by the research team for each site. Professionals had service provider experience relevant to the challenges and support needs of refugees. Peer facilitators were Somali and Sudanese former refugees who had settled in Canada for more than 10 years and had first-hand experiential knowledge of refugees' lives and experience coping with set…	Each support group met bi-weekly for a face-to-face session. Between these support group sessions, peer helpers delivered one-to-one support to new refugees via the telephone. Key topics discussed included enhancing cultural understanding and social integration; navigating the system, promoting new skills, seeking optimum employment, improving family dynamics, and overcoming racism and discrimina…	12 weeks, support group lasted 60-90 minutes and phone calls approx 20 minutes. Biweekly support groups and peer helpers delivered one-to-one support between these times via the telephone	Recruited in two urban centres, facilitated by referrals from immigrant and refugee-serving agencies.	Delivered in settlement agency community rooms	Not specified	No theoretical background specified, emphasis on social support.	Gender separated groups created for each ethnic group.	Peer helpers and refugee participants were matched in both group and dyadic interventions according to ethnic background and gender.	Qualitative interview guides and quantitative standardized measures were translated into the participants' first language	Childcare provided	Referrals to legal support	Transportation, childcare	Not specified	Prior to the intervention, individual in-depth interviews conducted with Sudanese and Somali refugees regarding their specific intervention preferences: type of support, support providers, discussion topics, timing and duration of programme, frequency of sessions, and location. The research team designed and pilot-tested a support intervention to address these support needs and preferences. Parti…	Not specified	Person-centred approach	Culturally appropriate support programme and supported communication in first languages by peers.	Not specified	Not specified	Not specified	Not specified	Formal mixed-methods quanti measures and qualitative group interviews post-intervention	Pre- and post-intervention	Quanti measures included: The Personal Resource Questionnaire (Weinert, 1984; Weinert and Brandt, 1987) to measure perceived social support and satisfaction with support resources; The Revised UCLA Loneliness Scale (Russell et al., 1980) to assess loneliness and social isolation; The Proactive Coping Inventory (Greenglass et al., 1999) to measure emotional and practical support seeking; with acco…	There was a statistically significant decrease in loneliness from pre-test to post-test for the overall sample ( p = 0.002). Moreover, statistically significant reductions in loneliness were found for Sudanese participants ( p = 0.003), both sexes (males p = 0.015; females p = 0.05), and single ( p = 0.021) and married participants ( p = 0.018), corroborated by qualitative data. Refugees attribut…	Culturally tailored peer and professional facilitation, gender- and ethnicity-matched support groups, participatory learning and dialogue, emotional and informational support, community and relationship building, reciprocal social exchange, trust and mutual understanding, reduced isolation through shared experience, empowerment via knowledge and skill-building, accessibility through childcare and…	Transportation provided; childcare provided	Scheduling, childcare, participants arriving late	One unique impact of this support intervention was the mobilization of coping strategies for dealing with these challenges. Moreover, the culturally appropriate support programme and support communicated in first languages by peers helped refugees overcome challenges. Consideration of both gender and ethnicity in the composition of support groups and matching of peer facilitators with refugees in…
26 - Healthy Happy Beginnings from Riggs et al	Study 37.pdf Study 38.pdf Study 39.pdf Study 40.pdf	Melbourne, Victoria, Australia	cultural safety, group pregnancy care, health equity, qualitative, refugee; trauma-informed care; health equity; health professionals; refugee populations; group pregnancy care; qualitative study	Reviewed publication	Qualitative interview and focus group study (Riggs et al., 2017); multimethod mixed-methods evaluation protocol with interrupted time series design (Riggs et al., 2021); exploratory descriptive qualitative study (Hearn et al., 2023a); exploratory descriptive qualitative study (Hearn et al., 2023b)	Karen refugee women from Burma (Myanmar), age range not specified (N = 19; N = 23)	Ranged 6 months-10 years length of time in Australia	Adult (19-40)	Women	Karen refugees, maternity group (pilot)	Healthy Happy Beginnings - Codesigned Group Pregnancy Care programmes in Melbourne (2014-2020) for refugee-background women provided fortnightly 2-hour group sessions plus individual antenatal visits with midwives, maternal child health nurses, interpreters, and bicultural family mentors within hospital, community, refugee agency partnerships	Social prescribing	Murdoch Children's Research Institute as lead in the Bridging the Gap partnership	Partnership between university hospital and charitable organisations	13 agencies involved in local partnerships between public maternity hospitals, maternal and child health services and multicultural agencies. Partnership meetings are held quarterly and both managers and staff are invited to attend.	Not specified	Refugee women experience higher incidence of childbirth complications and poor pregnancy outcomes. Resettled refugee women often face multiple barriers accessing pregnancy care and navigating health systems in high income countries. Approximately 5000 people from Burma have settled in the state of Victoria; the majority are Karen. Developing the model of group pregnancy care began with community …	to develop, implement, and evaluate an equity-oriented, trauma-informed model of Group Pregnancy Care that could address the health and social inequities experienced by women of refugee background during pregnancy and early parenting. The objectives were to enhance maternal health literacy, self-efficacy, and engagement with care through culturally safe, community-based group sessions; to build c…	Community-based model of group pregnancy care	Cross-sectoral working group made up of representatives from the maternity hospital, maternal and child health service, state government, community health, settlement services, and researchers, designed the model to address needs identified by the community. They also developed objectives, values, and principles to underpin the programme. A multidisciplinary team delivered the programme, includin…	Individual antenatal appointments with the midwife and translator and fortnightly group information sessions	Fortnightly group activity and individual appointments based on hospital schedule	Karen women were invited to group information sessions by staff and via programme flyers with local services. Most interviewees had heard about the group via the bicultural worker, others from friends or family members, some via referral from general practitioner or maternity hospital	Delivered in community-based venues in the northern and western suburbs through partnerships between public hospitals, maternal and child health services, and a refugee support agency	National Health and Medical Research Council of Australia, with support from the Victorian Department for Education and Early Childhood and philanthropic support from the Alfred Felton Bequest and the Jack Brockhoff Foundation	Community based participatory research conducted to arrive at group-based pregnancy care model run in the intervention. Codesigned programme objectives, values and principles for practice. Objectives included: Provide culturally appropriate care, centered on the woman and what she wants to know; Provide community- based care, close to home, enhancing access; Be welcoming of women, her family, and…	Women-only service, focused on Karen refugees	Tailored to each refugee women group involved in the pilot and extension	Translators available in person or by phone for individual appointments. Focus groups were conducte in English and interpreted concurrently. Information provided in the group was tailored to make it meaningful and to increase knowledge of key words in English. Women were grateful for this, reflecting particularly on instances where they did not have access to an interpreter and could draw on what…	Partners can attend if wished	Referrals outwards from bicultural worker to social welfare, housing, English classes	Not specified	Adjustments made to the extended intervention because of COVID-19, which seriously impacted recruitment and delivery, leading to significant delays	Programme was co-designed by health services with Karen families	Giving women time and space to ask questions, check understanding and consent for medical tests and other procedures; continuity of care; establish rapport with the woman and when present her family; recognise and understand the refugee resettlement experience; open door policy at any stage of pregnancy to join group sessions;	Tailored to each individual, with one-to-one appointments as well was the group intervention	Not specified	Not specified	In later extended intervention, staff described to be doing active reflective work on practice	Not specified	Focus groups to enable women of all literacy levels to participate. Evaluation focused on self-efficacy, health literacy, and cultural safety.	Formal qualitative	Post-intervention and during intervention for the extended intervention	Qualitative interviewing with a semi-structured question guide	Four main qualitative themes: learning together; social and emotional support; trusting relationships; challenges in the hospital. For the women who were first-time mothers, the reassurance and encouragement they received from the care team and their peers helped to reduce anxiety and normalize the process for them. Women agreed that the opportunity to talk to and ask questions to the staff membe…	Trauma-informed care, cultural safety, trust-building, shared learning and peer support, continuity of care, empowerment through knowledge and participation, bicultural mentoring, social connection and belonging, collaborative multidisciplinary teamwork, cross-sector partnership and coordination, improved health literacy and self-efficacy, safe and accessible group settings, reflexive practice an…	Well-known community health centre where Karen women live and antenatal appointments held; free to attend	Not specified	Women reported feeling prepared, confident, and reassured, with the greatest benefits coming from shared learning and storytelling with peers, and developing trusting relationships with a team of professionals, all supported by communication in their language. Participants reported that care providers were welcoming, valued them, listened, and responded to their needs. The programme offered a saf…
27 - Drama Therapy Intervention (DTI) in a refugee camp from Sakhi et al	Study 41.pdf	Beirut, Lebanon	refugee, trauma, drama therapy interventions, interpretative phenomenological analysis	Reviewed publication	Qualitative intervention study	Refugee women in Lebanon, aged 16-45 years, predominantly Syrian (N = 16)	Not specified	16-45	Women	War survivors	A 12-session drama therapy programme in Shatila refugee camp, Beirut, delivered weekly 3h sessions (36h total) for refugee women using a structured five-phase model (dramatic play, scene work, role play, enactments, ritual)	Social capital-based	Intisar Foundation	International charitable organisation	Not specified	Refugee crisis in Lebanon, in a country which is already economically and politically unstable, where aid has focused on basics but often not emotional and psychological needs. Area for intervention is extremely impoverished and the camp severely overpopulated.	First drama therapy intervention with refugee women living in camps at the time of intervention. Drama therapy described as a suitable approach to address ongoing psychological need	to evaluate the psychological and social impact of a drama therapy intervention on Syrian and Palestinian-Syrian refugee women in Lebanon, exploring how expressive theatre could alleviate trauma, improve emotional wellbeing, and foster social connection. It sought to understand participants' lived experiences using interpretative phenomenological analysis (IPA), focusing on how creative expressio…	Facilitator-led drama therapy workshops with a small group	Not specified	Drama therapy intervention	Weekly at 3 hours over 3 months	Not specified	Delivered in Shatila refugee camp at the Basmeh and Zeitooneh cultural centre	Not specified	Drama therapy explored and defined, including relevance as a way to provide refugees with a conceptual "home" where there identity can be explored, navigating homesickness and nostalgia while asserting cultural identity. Intervention planned based on Five Phase Model, emphasizing 1 dramatic play where the group and therapist get to know each other through play, developing group dynamics such as t…	Focus on women as particularly disadvantaged; drama therapy described as culturally sensitive as non-formal grounded in community	Not specified	Interviews conducted in Arabic (presumably intervention too), bilingual authors worked on the paper	Not specified	Not specified	Not specified	Not specified	Not specified	Sessions followed same structure: check in; warm-up activities; drama therapy activity; closure game; reflection circle	Notes refugees often have multiminority status, as they are in two or more minority groups at once which puts them at risk of social discrimination	Not specified	Not specified	Not specified	Not specified	Not specified	Formal qualitative	Post-intervention	Qualitative interviewing structured	Themes from interviews included reduction of negative effect (catharsis, anger regulation); improvement of positive effect (improved outlook on life and finding happiness, emotional release with physical activity, increased self-confidence and openness); community and friendship (shared experiences, forming new friendships, sense of community). Interviewees reported the programme helped them deal…	Emotional expression and catharsis, anger regulation, self-reflection, building trust and safety in groups, development of communication and self-expression, fostering self-confidence and empowerment, improved emotional regulation, re-establishing identity through creative roles, collective storytelling and shared experiences, empathy and solidarity among participants, reduction of isolation, com…	Not specified	Not specified	First intervention in war settings in refugee camps and showed that drama therapy can implement positive changes and help its participants form social bonds among each other, drama therapy as an impactfool tool for psychosocial intervention
28 - Peer educator support group from Block et al	Study 42.pdf	Pittsburgh, Pennsylvania, USA	refugee, peer support, social work, community, group work	Reviewed publication	Quantitative pre/post programme evaluation	Refugee adults from Bhutanese (ethnic Nepali), Iraqi, Congolese, Korean, and Latina communities, age and gender not specified (N = 79)	Not specified	Adults	Mixed	All groups mono-ethnic, some gender separated	An 8-week series of weekly peer-led support groups lasting 2 hours for refugees from multiple communities, facilitated by trained community paraprofessionals using storytelling, art, dance, yoga, and resource education	Social capital-based	Jewish Family and Community Services (JFCS)	Local charity	Not specified	Not specified	Notes importance of mental health for this population before placing this in context with structural factors that refugees experience upon resettlement on the pathway to acculturation, psychological consequences of displacement not just acute stressors of trauma but also shaped by conditions of displacement and resettlement.	to evaluate a strengths-based, culturally grounded peer support model for refugee groups in Pittsburgh, adapted from the Center for Torture and Trauma Survivors (CTTS) clubhouse model. Its goals were to reduce isolation, build community networks, and increase empowerment among refugees, particularly Iraqi and Bhutanese participants, while also improving access to community resources such as healt…	Peer-led workshop series	Paraprofessional peer facilitators from the community, received training at JFCS in group dynamics, cultural sensitivity, recognising and referring individuals in need of mental health services or at risk of harm to self or others. 1 hour supervision provided per week	Peer-led workshop programme	8 sessions weekly	Not specified	Delivered in community-based settings with the Jewish Family and Community Services	Not specified	Uses a strengths-based group therapy approach, stressing flexibility, cultural appropriateness, and tailoring to unique needs of the community. Use of peer model approach embracing cultural humility, competence, rooted in community growth and strength, also sustainable as peers learn the tools to empower and continually learn from and support each other. Peer model may have impact on stigma assoc…	Culturally sensitive elements include tailoring to collectivistic cultures. Sessions occasionally separated by gender dependent on ethnicity. Open-door policy in tune with cultural expectation, where attendance does not prevent an individual from participation. Method chosen promotes homogenous groups and sex-separated where possible. Notes that women may have interest in topics such as childcare…	Iraqi group uses a solutions-focused therapy approach, strict homogeneity for groups; Bhutanese group stresses storytelling approaches for collective healing, based on central use of "folk" stories, including basic stress coping techniques, but also other culturally grounded adaptations such as yoga and mediatation, breathing techniques, mind/body techniques, music, citizenship and active partici…	Clients who were not literate were supported to complete questionnaire in interview format	Bus passes provided, babysitting provided, locations chosen based on participants	Referrals onwards to other services, unnamed	Within JFCS: gaining access to welfare, ESOL, accessing health services, assistance in green card applications, acculturation workshops on topics such as safety, hygiene, healthcare, US laws, public benefits, employment, banking and budgeting	Iraqi group used solution-focused therapy, importance of homogenous groups and gender separated groups (e.g. because women may wish to discuss different topics), food important; Bhutanese group focuses more on storytelling traditions, all sessions include some physical activity and open discussion	Participants trained up over time to become new mentors and peers in the group	Group therapy approach targeting collective self-esteem and rebuilding group identity. Open door policy.	Clear consideration of age, gender, ethnicity for Iraqi and Bhuatenese groups	Peer facilitators encouraged to remain in touch with participants between sessions in times of emergency to provide ongoing support	Not specified	Not specified	Not specified	Not specified	Formal quantitative	Pre and post intervention	Quantitative self-created scales for questions in interviews	Participant expectations were met for making friends and becoming more independent, but not for getting information and feeling better about life in America. Participants were more likely to report ability to access at completion of group, which was significant for accessing transportation, health care, and ethnic community supports (all p<0.001), no significant change for some items such as acce…	Peer-led group facilitation, emotional exploration and expression, trust-building, normalization of experiences, shared storytelling, collective problem-solving, mutual support and learning, empowerment through decision-making and knowledge-sharing, building community networks, developing self-sufficiency and autonomy, stress management and self-care techniques, cultural grounding through traditi…	Peer facilitators encouraged to maintain contact between sessions, especially if urgent support needed. Food for Iraqi group. Open door policy, multiple attendance possible.	Not specified	Stresses importance of connecting client with support networks as a critical tool in broader issues of addressing social and mental health. Participants felt significantly more independent and more connected with members of their ethnic community, general increased ability to access health care, job resources, transportation, school, and their own community. Surprising finding was that expectaton…
29 - Women on the Move as a refugee mentoring project from Bond	Study 43.pdf	Hume City, Australia	Not specified	Service evaluation	Qualitative participatory evaluation	Refugee women, aged 29-57 years (median 43), around 70% born in Iraq, others from Iran, Kuwait, Jordan, Sudan, and Turkey (N = 20)	Most arrived in last 3 years on humanitarian visas, some held special humanitarian programme visas	29-57	Women	Not specified	Women on the move - A 28-month refugee women's mentoring pilot matched volunteer mentors with refugee participants for weekly 1-2h home visits plus culturally-appropriate group activities (shifted from dual ethnolinguistic+cross-cultural matches in Wave 1 to one-to-one cross-cultural in Wave 2), with mentors trained (initial 20h curriculum pragmatically condensed to 6-8h) and supported by a 0.6 E…	Social capital-based	Brotherhood of St Laurence	Local charity	Partnership with AMES, Foundation House, Hume City Council, Hume Volunteer Gateway, Craigieburn Community Renewal	In the state of Victoria, multiculturalism legislation seeks to encourage the inclusion of newcomers and to support community engagement initiatives. Refugee health and wellbeing has been identified as an area for strategic action by the Victorian government. In 2009 a new policy document "All of us" was released to consolidate the state's position on multiculturalism and nominate priority strate…	Participants experienced considerable settlement and community orientation needs, including access to affordable housing, financial counselling and related services; transport, information and access to public places and services; inclusion in social activities; childcare; and English language support, which was seen as a pathway to employment and participation in life in Australia. Majority of r…	The pilot's primary aim was thus to increase the social connectedness of refugee women in Hume, using mentoring relationships to provide information, increase access to services, self-confidence, independence and community belonging. A further aim was to engage and train local volunteers as mentors, as research suggests it to be important for the host community to build understaning of other cult…	Mentoring programme with ethnolinguistic/cross-cultural brokers	Staff from the Ecumenical Migration Centre, mentors who write fortnightly reports to track matches and identify in they needed more support, additional volunteers. The coordinator was the primary drive behind the project. Volunteer mentors completed five sessions or 20 hours of compulsory accredited training, followed by eight optional modules (in practice limited to 6-8 hours intensively). Mento…	Mentoring programme, where mentors provided friendship, informal life skill training and orientation to the neighbourhood, and referral to other services as appropriate, encouraging participants to expand their social networks and attending social activities	1 year at 1-2 hours per week mentoring	Recruitment via community partners and local businesses, most referrals were from refugee and health service agencies but this was sporadic and numbers were low	Delivered in local community settings, including participants' homes, local cafes, shopping centres, libraries, community centres, or neighbourhood houses	Not specified	Based on social cohesion, measured using five domains: belonging, social justice and equity, participation, acceptance and worth. Guided by a reflexive model and went through several stages: set-up, wave 1 for recruitment and training, referrals; reflection and adjustment including strengthening volunteer role; wave 2 with recruitment and training of new mentors for one-to-one matches	Not specified	Not specified	For interviews. Dictionaries provided to Wave 2 mentees. Wave 2 mentors initially used translators but later conducted home visits without them, using strategies such as speaking slowly, explaining things in different ways, using actions and body language	Childcare offered in many cases but not always taken up	Not specified - onward referrals "encouraged"	Not specified	The initial model allowed for two mentors per participant, with one ethnolinguistic match and one cross-cultural. Issues of recruitment and retention prompted a shift to one-to-one, cross-cultural mentoring. Initial plan was for case management with coordinator brokering, this changed to a volunteer-led model with boundaries established for support offered.	Resources and training materials designed with wider community, particularly agencies which might refer refugee participants or assist with recruitment	Not specified	Considered great variability in lives, needs and expectations, evaluating based on factors such as the extent to which settlement was complete and the refugee could independently access services and the availaibility of other support networks	Not specified	Not specified	Not specified	Service evaluation sponsored by Scanlon Foundation	Not specified	Formal qualitative with secondary data analysis of annual and quarterly WoM reports, administration documents, refugee participant and volunteer registration data and reports, meeting minutes and press cuttings	Post-intervention	Qualitative interviewing and secondary data sources	Many of the refugee women interviewed indicated their confidence and independence had increased as a consequence of the support they received. Many mentors similarly believed the pilot had been of benefit, allowing them to practise their communication skills, increase their understanding of the refugee experience and of other cultures. Both participants and mentors recommended WoM to others. Comm…	Fostered trust and belonging, personal support and companionship to reduce isolation, guided access to services and information, culturally sensitive and reciprocal exchange between mentors and mentees, empowerment through increased confidence and independence, shared learning and empathy through cross-cultural interaction, skill-building and participation in local community activities, and creat…	Bus and train fares to attend appointments provided at least once; dictionaries	Differing expectations of mentors and participants; negotiating the mentoring relationship; depended on staff and unpaid volunteers; lamguage barriers; gatekeeping by some male relatives or husbands; shortlived matches; difficulty recruiting along ethnolinguistic lines, common interests missing or personality mismatch;	Establishment was resource-intensive and difficult, but towards the end of the pilot, considerable progress made in the consolidation of a model with potential for development and expanded delivery. Evaluation of WoM indicates that the pilot benefited refugee women, volunteers and the broader community, but further refinement and resourcing of the model are required to increase its effectiveness …
30 - West End Refugee Service befriending scheme from Askins	Study 44.pdf	Newcastle-upon-Tyne, UK	Not specified	Service evaluation	Qualitative interview study	Refugees and asylum seekers originating from 43 different countries (N = 14)	Both refugees and asylum seekers included in befriending	Adults	Mixed	Not specified	West End Refugee Service (WERS) Befriending Scheme - A befriending service paired trained local volunteers with refugees and asylum seekers for long-term one-to-one support, with volunteers carefully matched and supervised by staff, offering practical help, English practice, and companionship through regular meetings (typically lasting from 18 months up to 3 years or more)	Social prescribing	West End Refugee Service	Local charity with over 800 clients at the time	Local health services	Not specified	Only befriending scheme of its kind in Newcastle, one of WERS' most popular services, offered as a significant part of the individualised support packages offered to clients, in particular addressing emotional issues/needs around isolation in new, unfamiliar and often difficult environments.	to understand how cross-cultural relationships between refugees/asylum seekers and local residents develop through a structured befriending programme, and how community organisations can enable and sustain inclusive, supportive, and empowering connections. It sought to explore the emotional dynamics, benefits, and challenges of these relationships, assess their role in reducing isolation and fost…	Befriending scheme led by resident volunteers	Volunteer befrienders, who are interviewed in recruitment, are DBS checked, complete a full training and induction programme. Volunteer Coordinators have face-to-face supervision with befrienders and befriendees separately every six months. Informal support available at any time.	Befriending service on one-to-one basis between refugees and long-term residents	Open-ended but long-term, intensity agreed between befrienders and befriendees	Refugees are referred via support workers at WERS, but also external agencies, especially health professionals	Delivered in participants' homes, community venues, and local neighbourhoods	WERS funded through donations	Not specified	Not specified	Volunteer coordinators anonymously discuss pairs with both befrienders and befriendees before introducing chosen pairs to each other face-to-face, often at WERS offices or at homes	Not specified	Not specified	WERS offered advice and advocacy with drop-in daily sessions; home visits; a clothing store with free clothes and household items; a hardship fund, providing emergency payments to clients in extreme need; emotional support through an accredited befriending scheme; the chance to talk to trained volunteer listeners at weekly drop-in; one-to-one employability advice and support; awareness-raising, e…	Not specified	Not specified	Not specified	WERS training specified that befrienders should not enquire about forced migration reasons or experiences, but allow this to be raised by the befriendees if they wish to; unstructured social conversation possible	Not specified	Not specified	Not specified	Not specified	WERS funded evaluation	Informal interviews justified	Qualitative interviewing, individual and befriending pairs	Post-intervention or after at least one year involvement if still active	Qualitative interviewing, individuals and in befriending pairs	Befriendees were motivated to join the scheme from a desire to learn and/or improve their English and to become less socially isolated. Befrienders were motivated to join from a keen wish to be useful to others in need and a sense of connection and citizenship. Both groups shared the idea of envisioning a future in Newcastle, either as motivation to join the scheme or as a sense developed through…	Mutual trust-building, sustained interpersonal contact, emotional support and empathy, shared storytelling and active listening, reciprocity and commitment, humour and everyday conversation, practical assistance in navigating systems, empowerment through confidence-building, language improvement through informal learning, long-term friendship and belonging, and organisational support that fosters…	Need for trust-building which requires honesty and openness; the importance of reciprocity and commitment; role of humour	Lack of time and language barriers, especially early on; financial issues; unsupportive government structures	The personal element of befriending as being together is crucial to the success of the scheme, with participants discussing emotional bonds and friendship as only possible through regular and committed interpersonal contact to create cross-cultural bridges, break down stereotypes and work through misunderstandings. Being together, talking and listening to each other emerge as powerful enablers. R…
31 - Exercise programme for refugee women in Sydney from Hashimoto-Govindasamy & Rose	Study 45.pdf	Western Sydney, New South Wales, Australia	refugee, ethnography, evaluation, community development, women	Reviewed publication	Qualitative ethnographic process evaluation	Sudanese refugee women, aged 25-41 years (N = 12)	Not specified	25-41	Women	Sudanese mothers	An 8-week community support and exercise programme for refugee women embedded in a broader four-day education/language scheme, combined walking, dance, volleyball and a beach trip with childcare and transport support	Social capital-based	Penrith Women's Health Centre and NSW Sport and Recreation	Local charity	Collaboration between the centre and researchers	Sudanese as largest refugee group in Australia at the time	Sudanese constitute the largest group of African humanitarian entrants in Australia (2011). Links between pre-displacemen trauma and subsequent mental illness for refugees during and after resettlement. Postmigration stressors, such an unemployment, inadequate housing, language difficulties add appreciably to PTSD symptoms. Sudanese refugees in Brisbane report social isolation and lack of social …	to evaluate and understand the impact of a community support and exercise programme designed for Sudanese refugee women in Western Sydney. It sought to explore women's perceptions of the programme, assess its role in promoting wellbeing, empowerment, and social integration, and identify ongoing resettlement challenges such as language barriers, employment, and housing to inform future service dev…	Facilitator-led physical activity workshops within wider progamme	Facilitated by a programme worker and a translator, one researcher took part in whole programme as participant observer undertaking some organisational tasks, supporting women with tutoring for Australian Citizenship Test	Walking for pleasure programme, including introduction and evaluation of exercise levels and assumptions, walking, bollywood dancing, skipping stretching and children's games, volleyball, Sudanese traditional games, trip to beach and picnic lunch, swimming, stretching	8 weeks, once weekly, as one day of a four day education and language programme each week	Women were referred by other services or self-referred	Delivered at Mamre Homestead, a community support site in Orchard Hills	The Penrith Women's Health Centre and NSW Sport and Recreation	Flexible client strengths-based approach, sesitive to clients preferences and needs to promote awareness of participant's potential sources of coping, resilience and growth for the programme development, assessment follows ethnographic process evaluation	Sudanese traditional games incorporated	Sudanese traditional games incorporated	Interpretation offered in Dinka and other common Sudanese languages, focus group conducted via interpretation	Childcare provided by the centre	Unclear, but assume from centre's other offerings that education, childcare services integrated	Child-care services, education opportunities and transport to site	Activities varied each week due to changes in participation, weather, and participant requests	Ethnographic embedded approach to research	Unstructured socialising time	Person-centred approach evident	Not specified	Not specified	Expected impact of PO's personal characteristics upon participants and analysis was addressed by detailing personal reflections in the field notes and discussing these with co-author	Not specified	Ethnographic process evaluation as holistic approach to understand behaviour in context. Aimed to understand intervention process in entirety: from programme development, facilitator presentation, participant reactions, interactions and perceived benefits	Formal qualitative, ethnographic study	Throughout intervention	Data collected through field notes and group interview	Participants reported being unfamiliar with the concept of structured exercise, were pleased that the programme was only offered to women as they could breastfeed and speak openly, often reported feeling tired from heavy workloads, needed respite through participation and provided childcare so they could focus on own wellbeing. Participants reported benefits to social interaction, through remembe…	Trust and rapport building, social connectedness and friendship, emotional respite and stress relief, rebuilding confidence and independence, cultural continuity through shared activities, empowerment via participation and learning, language and communication improvement, increased physical activity and wellbeing, supportive women-only environment, access to childminding and transport reducing ba…	Transport to site, participation optional and free - open door policy, food provided, unstructured time for socialising	Language barriers persisted	Ongoing presence of the Participant Observer facilitated rapport with participants, leading to greater understanding of participants, issues faced and culture, developing questions for group interview from field notes. Participants struggled to attain literacy levels needed to manage the Australian Citizenship exam or to socially integrate. Transport assistance plays a significant role in service…
32- Refugee Women's Health Initiative from Frost, Markham & Springer	Study 46.pdf	Houston, Texas, USA	refugee health, women's health, health eduation, programme evaluation	Reviewed publication	Qualitative formative process evaluation	Burmese refugee women, mean age 34 years, mostly with primary school education or less and an average of 3.25 years in the U.S. (N = 11)	Not specified	Adults, mean age 34	Women	Burmese community	A year long programme providing weekly one-hour workshops, excursions, Q&A sessions with health providers, and twice-monthly home visits for refugee women, delivered by public health graduate students with interpreter support, covering topics such as reproductive health, nutrition, budgeting, domestic violence, and navigating U.S. systems	Social capital-based	University of Texas Health Science Centre	University institution	Local refugee resettlement agency	Burmese refugees make up the second largest refugee group in Texas.	Responding to public health needs of local Burmese refugee community in Houston, Texas. Focusing on Burmese refugee women, the pilot intervention provided health education and life skills coaching. Empowerment was defined as building knowledge, skills and self-efficacy across a range of health topics related to both preventive behaviors and navigation of the healthcare system. The intervention pr…	to evaluate the feasibility, acceptability, and perceived impact of a year-long, community-based health education intervention for Burmese refugee women in Houston, Texas. Its objectives were to improve health knowledge, self-efficacy, and empowerment by teaching practical health and life skills, to enhance access to and navigation of the U.S. healthcare system, and to foster social connectedness…	Facilitator-led focus group and workshop series with excursions and Q&A sessions	Two students led the intervention	Health education and life coaching programme, including presentations and discussions on a range of health topics, dissemination of health education materials, Q&A sessions with medical providers, and excursions to promote community exploration. Home vists were completed twice a month. Topics included: cultural adjustment to life in the USA; navigating the public school system for parents; nutrit…	Year long, once a week lasting 1 hour	Facilitated through case managers at the resettlement agency, who contacted all Burmese clients to provide information about the focus group and future workshops	Delivered at a local refugee resettlement agency through classroom-based workshops, excursions, and home visits	Not specified	Community capacity-building basis, no specific framework	Home vists were completed twice a month to build rapport with refugee women.	Not specified	Burmese interpreter provided (could not cover all dialects from Burma, Burmese not only language spoken there)	Not specified	Not specified	Not specified	Not specified	Codesign of workshop plan with refugee women, through an initial focus group with the refugee women to select topics for the workshops, the use of an interpreter from the refugee community, and home visits that allowed for regular, in-person feedback	Not specified	Not specified	Not specified	Not specified	Not specified	Not specified	Conventional content analysis	Formal qualitative	Post-intervention	Qualitative semi-structured interviews with refugee women and staff	Four main themes: perceived benefit of participating; opportunities to practice English; community as a cultural value; family as a cultural value. Benefits of participating included learning about specific topics such as reproductive health, learning new skills such as riding the bus to a medical centre and how to ask for help, knowledge gained, practicing English, hands-on learning experiences,…	Trust-building through home visits, culturally tailored health education, participatory topic selection, experiential and hands-on learning, English language practice and confidence-building, health literacy development, peer and community bonding, empowerment through skill and knowledge acquisition, increased self-efficacy in navigating healthcare and public services, family-centred motivation f…	home visits, codesign of programme, time for exchange	limited agency buy-in, organisational compatibility with the intervention	The strength of the intervention was nesting the health education programme within the Burmese refugee community to encourage community members on-going participation in the development and implementation of the intervention. Community-building was evident in the development of social networks among the women, and due to the created social space through the intervention. Community involvement in …
33 - Community-based advocacy and learning for Hmong refugees from Goodkind et al	Study 47.pdf	Michigan, USA	refugee mental health, Hmong, community-based intervention, advocacy , Learning Circles	Reviewed publication	Mixed-methods community-based evaluation with growth modeling and qualitative interviews	Hmong refugees, predominantly women, aged 22-77 years, originally from Laos and resettled after time in Thai refugee camps (N = 28)	Average 12 years, range 6 months to 22 years	22-77	Predominantly women	Hmong refugee group	Community-Based advocacy and learning programme - A 6-month community-based programme with Hmong adults integrated Learning Circles (twice-weekly 2h sessions for English, citizenship, and cultural exchange) and advocacy (4-6h weekly home-based support), delivered by trained undergraduates	Social capital-based	University of New Mexico	University institution	Not specified	Sharp decline in refugees resettlement due to decision to halt the refugee resettlement programme	Approximately 300,000 Hmong refugees currently live in the United States. Notes risk of mental health difficulties exarcebated through daily stressors.	to empower Hmong refugee women through a community-based advocacy and learning initiative that enhanced knowledge, confidence, and agency in navigating U.S. social systems. It sought to strengthen self-efficacy, civic participation, and social connection by providing culturally grounded education and leadership development. The project also aimed to address structural inequities and language barr…	Facilitator-led learning circles and individual pair work on advocacy topics	3 project leaders oversaw work, 27 trained paraprofessionals who were undergraduate students at Michigan State University delivered. Students received 48 hours of training over a period of 12 weeks, based on a manualized curriculum adapthed from the Advocate Training Manual of the Community Advocacy Project (Sullivan 1998). Training continued for the first month of the Learning Circles, was then …	Learning circles, which involved cultural exchange and one-to-one learning opportunities; and an advocacy component that involved undergraduates advocating for and transferring advocacy skills to Hmong families to increase their access to resources in their communities. Learning circles (Jane Addams School for Democracy in Minneapolis) included two components: cultural exchange in group with faci…	6-8 hours per week for 6 months - 2 hours learning circles	Researchers did home-visits to all Hmong families in three public housing developments, described the project and invited adults to participate, later opened up more widely to other Hmong families based on personal networks of researchers and word of mouth in the community	Delivered in public housing community c and participants' homesentres close to where participants lived	Grant from the National Institute of Mental Health	Based on ecological and empowerment theoretical framework, emphasis on creating a collaborative, culturally appropriate intervention which involved individuals and groups in solving their own problems, rather than relying on "experts", with a person-centred approach for individuals' histories and contexts. Rationale for learning component explianed in terms of how essential learning English is an…	Learning and advocacy combined in response to Hmong culture, particularly its collective orientation, valuing the wellbeing of the group above individual. Centering the project on the Learning Circles avoided imposing individual constructs of wellbeing or empowerment on a community with a collective ideology, by incorporating the cultural factors and strengths within the Hmong community (e.g. str…	Learning and advocacy combined in response to Hmong culture, particularly its collective orientation, valuing the wellbeing of the group above individual. Centering the project on the Learning Circles avoided imposing individual constructs of wellbeing or empowerment on a community with a collective ideology, by incorporating the cultural factors and strengths within the Hmong community (e.g. str…	Translators supported learning circles, interviews, translation of interview and measures	Families involved through advocacy work in participants' homes	Not specified	Not specified	Not specified	Hmong adults actively involved in their own learning, received individual attention, provided control over their own learning and more concentrated learning time. The intervention was developed collaboratively with Hmong families, based on what was culturally relevant and appropriate, and what they wanted and needed. Furthermore, the combination of the advocacy and learning components of the inte…	Not specified	Not specified	Not specified	Not specified	Short description of author's background working with Hmong groups and in this community for four years	Not specified	Draws on concepts from the methodology section, assessing English proficiency, US citizenship skills, satisfaction with resources, quality of life, distress	Formal mixed-methods	Longitudinal design with 4 collection points each spaced 3 months apart (pre-intervention, midpoint, immediately after intervention, 3 months after intervention), in-depth qualitative recruitment and post-intervention interviews	Interviews conducted individually and post-interviews conducted in Hmong students pairs together. Focused on English proficiency (Basic English Skills Test), citizenship knowledge (10 questions from the Immigrazion and Naturalization Service list of 100 questions), access to resources measured via adapted versions of the Satisfaction with resources scale and the difficulty obtaining resources sca…	Five aspects of refugee well-being was examined: Participants psychological well-being, quality of life, access to resources, English proficiency, and knowledge for the U.S. citizenship exam. Participants quality of life, satisfaction with resources, English proficiency, and knowledge for the U.S. citizenship test increased and their levels of distress decreased over the course of the interventio…	Culturally tailored education, peer learning and discussion circles, empowerment through knowledge and skill-building, advocacy training, leadership development, storytelling and sharing lived experiences, language support and communication confidence, social support networks, collective identity and solidarity, trust-building between participants and facilitators, increased civic and community e…	Collective conversation time with advocacy focus	Not specified	The implementation of this intervention demonstrates that creating a collaborative setting in which refugees have the opportunity to share their knowledge and cultures, have their experiences validated, learn English and other relevant skills and knowledge, and access resources that they need was beneficial in numerous ways. First, it makes sense that participants concrete skills and knowledge (E…
34 - Refugee Wellbeing Project (RWP) for community-based advocacy and learning with African refugees from Goodkind et al	Study 48.pdf Study 49.pdf Study 50.pdf	Albuquerque, New Mexico, USA	Health disparities, mental health interventions, mixed-methods, refugees, social determinants of health	Reviewed publication	Qualitative case study using community-based participatory research (Goodkind et al., 2014); mixed-methods community-based participatory randomized controlled trial protocol with process evaluation (Goodkind et al., 2016); mixed-methods longitudinal waitlist-controlled randomized controlled trial with outcome evaluation (Goodkind et al., 2020)	Resettled refugees, aged 18-71 years, from Afghanistan, Iraq, Syria, Burundi, Rwanda, the Democratic Republic of Congo, Liberia, and Eritrea, with the 2014 study also including children aged 5-17 years (N = 72; N = 93; N = 290)	Recent arrivals (range 4 to 18 months)	18-71, also including children aged 5-17 in one linked study	Mixed	African refugee populations	Refugee Wellbeing Project - Six-month Refugee Well-Being Project (RWP) interventions pairing recently resettled adults with trained undergraduate advocates for twice-weekly 2h Learning Circles plus 2-4h/wk advocacy	Social capital-based	University of New Mexico	University institution	Partnership with the University of New Mexico Departments of Psychology, Anthropology, Africana Studies, and Research Service Learning programme.	Not specified	Refugees resettled in the United States have disproportionately high rates of psychological distress. Research has demonstrated the roles of post-migration stressors, including lack of meaningful social roles, poverty, unemployment, lack of environmental mastery, discrimination, limited English proficiency, and social isolation. Previous pilot from main author with Hmong refugees (study cluster 3…	to reduce psychological distress and promote resilience and integration among refugees by addressing the social determinants of mental health through a community-based, participatory, and social justice approach. Specifically, the RWP sought to enhance access to resources, strengthen protective factors, and foster mutual learning and empowerment between refugees and community members. By linking …	Faciliatator-led learning circles and individual learning and advocacy in student-refugee pairs	Intervention implemented by a team including a lead facilitator who taught and supervised the undergraduate students and co-facilitated learning circles, two co-teachers/co-facilitators who co-taught and supervised the undergraduates and co-facilitated learning circles, between 2-4 interpreters/co-facilitators (bilingual, bicultural refugees) who co-facilitated learning circles, provided interpre…	Learning circles, split into collective and individual learning time, with topics addressed in collective time including healthcare, safety issues, labor unions and worker rights, roles of men and women in the U.S., treatment of people of African descent in America, and performance arts including music, drumming, and dancing. Individual learning time focused on individual needs such as English co…	Six month at 6-8 hours per week	Not specified	Delivered in community centres and refugee households	University of New Mexico School of Medicine Research Allocation Committee, University of New Mexico Department of Pediatrics Research Committee, University of New Mexico Signature Program in Child Health Research, St. Joseph Community Health Services, New Mexico Department of Health Office of School & Adolescent Health, and Con Alma Foundation	Learning circles and advocacy based on the Community Advocacy model	Undergraduates also engaged in learning about the culture, experiences, and knowledge of refugees. Collective orientation of African participants to build on community strength and community perspectives for agency and change. Emphasis on mutual learning, where refugees both learn from and teach Americans.	Preliminary work with these populations identified main issues: extensive mental health problems; no or very limited culturally appropriate mental health services; intergenerational stressors as children learned English more quickly and strain was placed on existing family roles; lack of opportunities to build social support and bring isolated refugees together to connect with each other and with…	Bilingual bicultural refugee previous participants or undergraduates were employed as facilitators and interpreters wherever possible. Translation offered both during and outside of learning circles. Interviews conducted by trained bilingual interviewes or with assistance of bilingual interpreter, in the language in which the participants were most fluent, often their native language.	Childcare provided for under 5s, families involved in the intervention and learning circles for intergenerational learning	Community resource partners described	Transportation	Not specified	Emphasis on transferring advocacy skills to refugees to enable them to access after end of intervention; person-centred and individual needs basis for learning and advocacy. Emphasis on mutual learning, so refugees both learn from and teach Americans.	Not specified	person-centred approach	Not specified	Not specified	Not specified	Not specified	Based on testing the methodology behind the learning circles, used growth curve modeling was implemented using hierarchical linear modeling	Formal mixed-methods	four time points at 3-month intervals (pre- intervention, midpoint, immediately post-intervention, and three months post-intervention).	Psychological wellbeing using modified versions of the distress and happiness subscales of Rumbaut's (1985) Psychological Well-Being Scale; Quality of life was measured by the Satisfaction with Life Areas scale (Ossorio, 1979); Access to resources was measured by adapted versions of the Satisfaction with Resources scale (Sullivan, Tan, Basta, & Rumptz, 1992) and the Difficulty Obtaining Resources…	Growth trajectory analysis revealed significant decreases in participants' psychological distress and increases in quality of life, and also provided preliminary evidence of intervention mechanisms of change through the detection of mediating relationships whereby increased quality of life was mediated by increases in enculturation, English proficiency, and social support. Qualitative data helped…	Mutual learning and cultural exchange, community-based advocacy, peer and cross-cultural support, empowerment through knowledge and skill-building, trust and relationship building, increased social connectedness, access to community resources, language acquisition and communication confidence, recognition and valuing of cultural identity, enhanced self-efficacy and agency, development of meaningf…	Students and refugees always paired together to foster comfort and trust; dinner provided; childcare for children under 5 provided; transportation provided	Not specified	Study replicated findings from the original Refugee Well-being Project (RWP) model, first implemented with Hmong refugee adults (Goodkind, 2005). Specifically, participants in both studies experienced significant increases in English proficiency and quality of life and significant decreases in psychological distress. Although quantitative findings related to increased access to resources were not…
[truncated: 4 more columns]
