# Supplementary material for: Social prescribing for refugee populations: a rapid realist review of international evidence
Source: Front Public Health. 2026 May 8;14:1758335. doi: 10.3389/fpubh.2026.1758335 (PMC13194373; doi:10.3389/fpubh.2026.1758335)
Supplement: SUPPLEMENTARY TABLE 3 — Data synthesis file. [file Table_3.xlsx]

## Sheet: Source data
Study ID	Population	Context	Legal/migration status	Gender	Other	Primary delivery mode	Primary focus	Secondary focus	Referral-led from health or social services	Peer-led	Culturally adapted	Skills-based	Co-produced	Trauma informed (same structures)	Needs-based assessment	Trusted location: home-based, in community centre, or at agreed locations with participants	Social time	Referrals to further support	Food	Transport	Childcare	Equipment	Interpretation or translation for delivery	Community-led staff	Mechanisms	Outcomes	Outcomes summary		Assigned family
1 - Emotions Program Outside the Clinic with Wellness Education for Recent Arrivals (EMPOWER) intervention from Rosenberg et al	Recently resettled Afghan refugee families in the U.S., including children aged 5–15 and their parents/caregivers (N = 11; N = 13; N = 19)	New Haven, Connecticut, USA – delivered in community-based outdoor settings near family homes, supplemented by Zoom (Rosenberg et al., 2025)	All participants had recently resettled with support from a refugee resettlement agency	Mixed in families	Family-based intervention including children	Structured programme/course model	Mental health/trauma recovery	Skills development: Psychosocial	No	No	Yes	Yes	No	Yes	Yes	Yes	No	No	No	No	Yes	No	Yes	No	Trauma-informed and culturally adapted social-emotional learning, self-awareness and emotional regulation training, peer and family-based engagement, bilingual facilitation and translation for accessibility, integration of physical, emotional, and wellness education, mixed in-person and online delivery to ensure inclusivity, modeling of coping and communication skills, trust-building through cons…	(Rosenberg et al., 2024) Themes emerging including recognition that reaching a common language around emotions requires modelling cultural humility and bidirectional learning; the need to ensure sufficient support for refugee-serving educators, including linguistical support (avoiding "miscommunications") and opportunities to promote self-efficacy and connect families with referral networks; the …	Quantitative findings showed improvements in emotional awareness (TMMS Attention to Feelings +4.7 points, p = 0.06) and Pediatric Quality of Life scores (+99.2 points, p = 1.00, 95 % CI −82.2 to 280.7), alongside increased COVID-19 knowledge in both groups. Qualitative results described strengthened sibling bonds, peer sharing of intervention activities, and positive parental feedback on the prog…		Trauma-responsive therapeutic model
2 - Trauma-Informed Education-Support Program from Bajwa et al	Adult refugee survivors of war and/or torture, aged 18+, who had completed high school or post-secondary education in their country of origin and were seeking to access higher education in Canada (N = 41)	Toronto, Ontario, Canada – delivered in community-college classroom-based workshops at the Canadian Centre for Victims of Torture	Not specified	Mixed	Survivors of war and/or torture	Structured programme/course model	Navigation/access	Skills development: Psychosocial	No	No	Partial	Yes	Yes	Yes	No	No	No	No	Yes	No	No	No	No	No	Creation of physical and emotional safety, predictable and transparent routines, trust-building through consistent relationships, peer support and collaboration, empowerment through knowledge and skill-building, affirmation of voice and choice, culturally sensitive and trauma-informed facilitation, rebuilding self-esteem and identity, fostering agency and autonomy, psychoeducation to manage stres…	Measures were taken for survivors self-esteem, life satisfaction, community participation, efficacy, hope, resilience, and optimism scales, with statistically significant improvement on the measures of self-esteem (+3.24, p=.004), resilience (+2.86, p=0.14), and life satisfaction (+8.61, p=.003), and statistically insignificant improvements on all other measures. 98% of all participants seemed to…	Quantitative findings demonstrated statistically significant improvements in self-esteem (Rosenberg Self-Esteem Scale mean ↑ from 18.66 to 21.90, p = .004), life satisfaction (Life Satisfaction Scale ↑ from 47.92 to 56.53, p = .003), and resilience (PsyCap Resilience ↑ from 24.70 to 27.56, p = .014), with non-significant changes across other measures. Qualitative feedback indicated enhanced confi…		Co-produced navigation model
3 - Family Strengthening Intervention for Refugees (FSI-R) from Neville et al, DiCelemente-Bosco et al	Resettled Somali Bantu and Bhutanese refugee families in New England, each including at least one child in school aged 7–17 and their caregivers, who had been in the U.S. for at least three months 8 (N = 257)	Greater Boston and Springfield, Massachusetts, USA – home-based delivery	Not specified	Mixed - families and children, most caregivers were female	If families were experiencing a crisis such as severe psychiatric illness, ongoing legal proceedings, they were referred to a higher level of care and were not enrolled in the pilot.	Link worker/case management model	Mental health/trauma recovery	Skills development: Psychosocial	No	Yes	Yes	Yes	Yes	No	Yes	Yes	No	Yes	No	No	Yes	No	Yes	Yes	Family communication, bonding capital, trust-building, parenting/communication skill-building, Empowerment, agency, stress management, reduced isolation, mentoring, family narrative, intergenerational understanding	All 27 (100%) reported satisfaction with information gained during the intervention, whereas 22 (81.50%) reported satisfaction with FSI-R participation in general. A total of 13 Bhutanese (92.80%) and 10 (77%) Somali Bantu respondents reported satisfaction with the length of the sessions. In addition,10 Somali Bantu (77%) and 14 Bhutanese (100%) participants reported satisfaction with the exercis…	Quantitative findings indicated reduced child traumatic stress (UCLA PTSD-RI, β = −0.42, p = .03) and reduced caregiver-reported child depression (CES-DC, β = −0.34, p < .001) across both communities. Retention was 82.5%, with 81.5% overall satisfaction (Bhutanese caregivers 92.9% vs. Somali Bantu 76.9% satisfied with session length; 100% vs. 76.9% “able to complete each session”). In the Bhutane…		Comprehensive barrier-reduction model
4 - One World community-based STEM with refugee youth from Tan & Faircloth	Recently resettled refugee girls aged 10–16 from diverse African and South Asian backgrounds, living in a U.S. low-income housing complex with a high refugee population, who participated in an after-school STEM-rich making program at their community center (N = 11)	Sydney, New South Wales, Australia – delivered in local community centre after-school activities	Recently resettled refugees	Girls and teenage girls	All participants live within the same housing complex, all spent significant time on border-nation refugee camps before being granted asylum and experienced interrupted schooling	Group-based model	Skills development: Activity	Social connection/capital building	No	Yes	Yes	No	Yes	No	No	Yes	No	No	Yes	No	Yes	Yes	No	No	Empowerment, voice and agency, identity validation and empowerment, bonding social capital, education, skills-building, community building and engagement, peer support	Finding #1: Identifying atmospheric walls at work at Willow community: Youth leveraged STEM-rich making at the center to identify and resist atmospheric walls - for instance refugee childhood and youth denial, which highlighted the interconnected issues of babysitting responsibilities and lack of toys in the community, some girls could only attend if they could provide childcare for younger relat…	Qualitative findings described how participants used STEM-based making (e.g., sewing with conductive thread, creating parallel circuits, resistors, and switches) to identify and resist “atmospheric walls” such as refugee youth exclusion and community hostility. Through designing electronic wall art and other long-desired artefacts, girls reclaimed community space, developed technical and leadersh…		Comprehensive barrier-reduction model
5 - Community Liaison Workers (CLW) with the Victorian Foundation for Survivors of Torture (VFST) from Wei et al	Refugee-background community liaison workers from Assyrian, Karen, Chin, and Sierra Leonean communities in Melbourne employed to work within their respective communities, age not specified, (N = 7)	Melbourne, Victoria, Australia – delivered onsite at VFST and in community outreach settings	Not specified	Mixed adults	Survivors of torture or other traumatic events	Link worker/case management model	Navigation/access	Social connection/capital building	Yes	Yes	Yes	Yes	Yes	Yes	No	No	No	No	No	No	No	No	Yes	Yes	Advocacy, networking, empowerment, cultural orientation and mediation in bridge role. Bridging and bonding capital. Trust-building. Community engagement. Peer support. Agency and self-efficacy. Addressing stigma around mental health topics.	Key themes emerging 1: the role of CLWs is diverse, multi-faceted and complex, requiring flexibility, acting as a bridge between groups, and responding to many diverse needs and requests; 2 CLWs enable members of refugee communities to access services and empower them to develop independence, helping community identify resources or find solutions; 3 CLWs enhance the capability of service provider…	Qualitative findings described strengthened service–community connections and enhanced cultural capability of providers through the diverse, multi-faceted roles of CLWs. CLWs empowered community members to access services and build self-sufficiency while improving service providers’ cultural understanding. Their recognised community standing enabled collective healing and trust-based capacity-bui…		Co-produced navigation model
6 - Lay Health Educator Programme (LHEP) from Chaudhary et al	Newly arrived Syrian refugees engaged through a mosque-based Lay Health Educator Program with trained adult (predominantly female) community members supporting access to healthcare, age not specified, (N = 18)	Baltimore, Maryland, USA – delivered in a local mosque	Not specified	Mixed - but 17/18 female	Islamic Syrian community	Peer-led programme/course model	Skills development: Health literacy	Navigation/access	Yes	Yes	Yes	Yes	Yes	No	No	Yes	No	Yes	No	No	No	No	Yes	Yes	Health literacy, trust-building, community engagement, skill-building, empowerment to navigate systems, reduced stigma, bonding/bridging capital, sense of belonging, motivation to engage, cultural framing, collective efficacy, advocacy capacity	Health-related Diseases classes scored higher (3.9, 0.1) in the question "Were the objectives of each topic identified and achieved?" than the Healthcare System class (3.5, 0.4) (p = 0.02). Most common free-responses were request for additional information on mental health, that domestic violence and resources should have been discussed, more insight into pediatric-specific mental health. Additio…	Quantitative findings showed that participants reported high satisfaction with the Local Health Education Program (Likert ratings 3.5–3.9/4), with significantly higher scores for Health-related Diseases sessions compared to Healthcare System classes (p = .02). Free-text responses most frequently requested more content on mental health, domestic violence, and pediatric wellbeing. Over 24 months, c…		Comprehensive barrier-reduction model
7 - YouCLIMB bouldering intervention from Luttenberger et al	Adolescents aged 14–19 from Syrian refugee and Lebanese host communities (N = 233)	Bekaa Valley, Lebanon – delivered at an artificial climbing wall on the Arcenciel nonprofit premises in Taanayel	Not specified	Mixed	Mixed Syrian and Lebanese groups, also Palestinian from protocol	Group-based model	Skills development: Activity	Mental health/trauma recovery	No	No	No	Yes	No	Yes	No	No	No	No	No	Yes	No	Yes	Yes	No	Enhancing family communication, strengthening family cohesion, improving family problem-solving, building trust, fostering engagement, empowering participants, reducing barriers to access, promoting culturally grounded approaches, increasing acceptability and feasibility of interventions, improving knowledge, developing coping strategies, supporting emotional regulation, reducing distress, streng…	35% dropout rate but comparable to other studies in the same environment; treatment attendance rate 75%; members of the IG improved by approximately 4 points during the intervention, which can be considered clinically relevant, within group effect size was d = 0.43 95% CI [0.13, 0.74] (r = 0.56); Participants who lived in a nonpermanent home and were still enrolled in formal education had lower s…	Quantitative findings showed significant improvements in mental wellbeing (WEMWBS + 4.0 points, d = 0.43, 95% CI [0.13, 0.74], r = 0.56) and reductions in psychological distress (K-6 − 2.3 points, d = 0.38), with a trend toward higher self-efficacy that narrowly missed significance. Social cohesion showed no consistent group differences, with both intervention and control groups reporting small g…		Minimal-support skills training
8 - Community garden with Syrian refugees in Denmark from Storm et al	Refugee families from Syria resettled in a rural municipality in Denmark between 2015 and 2018, including adults aged 13–53 and their children (N = 29; N = 82)	Denmark – delivered in municipal community venues	Resettled between 2015-2018, 2-4 years in country	Mixed	Syrian refugee families	Hybrid/multi-component model	Holistic/multi-domain		No	Partial	Yes	Partial	Yes	No	Yes	No	Yes	Yes	Yes	No	Yes	Yes	Yes	No	Empowerment, recognition, bonding social capital, bridging social capital, linking social capital, sense of belonging, mutual support, shared decision-making, commensality through cooking and eating together, language learning in natural contexts, skill-building (gardening, cooking, entrepreneurship, physical activity, cycling), stress reduction, improved coping, sanctuary and safe space, identit…	Themes included designing the garden, including season planning, design phases, responsible and initiator, actions and activity phases, and knowledge and learning aspects such as Danish language, workflows and routines; using the garden as a sanctuary with participants feeling encouraged to garden despite health challenges and pain, to boost mood and to spend social time with the group; in order …	Quantitative findings showed improvements in self-rated health (38% vs. 22% controls, p = .38, non-significant) and mental wellbeing (SWEMWBS slope difference +0.20, 95% CI [0.06–0.47], p = .13), with high attendance associated with significantly greater wellbeing gains (coefficient = 3.45, 95% CI [1.86–5.03], p < .01). No significant effects were found for cholesterol, HbA1c, or blood pressure. …		Comprehensive barrier-reduction model
9 - A Bridging Community (ABC) project from Versey et al	Recently resettled refugee men aged 20–39 from eight different countries, living in the Boston area for one to five years and proficient in English (N = 12)	Boston, USA – delivered in community settings, plus public locations (e.g., parks, libraries)	Recently resettled refugees who had lived in the US for at least a year	Men	University institution	Group-based model	Social connection/capital building		No	No	Partial	Partial	No	No	No	Yes	No	No	Yes	No	No	No	No	No	Reduced isolation & sense of belonging, bonding capital, befriending/peer support, acculturation & confidence in social participation	Quali results focused on size, density and extent of social networks, acculturation, close relationships, and impact; all participants expressed a strong desire to make new friends, with barriers including time, distance to travel and cost of transportation; acculturation also arose as a topic concerning feelings of cultural exclusion and alienation with a need to understand popular culture to bu…	Quantitative findings showed participants attending four or more sessions reported significantly higher quality of life (WHOQOL-BREF + 8.2 points) and life satisfaction (+ 1.1 / 5), as well as larger social networks (mean + 3.6 new friends), compared with negligible change among those attending only two sessions. Qualitative results highlighted barriers to social connection—distance, time, and tr…		Community-connected social capital model
10 - Community-Based Mental Health and Psychosocial Support (CB-MHPSS) from Im et al	Recently resettled adult refugees, asylum seekers, and Special Immigrant Visa holders, including Afghan, Congolese, and Bhutani participants, age not specified (N = 85; N = 22; N = 235)	United States – delivered online across multiple sites (Im et al., 2023, 2024), pilot delivered in Richmond, Virginia (Im et al., 2016)	Refugees, asylum seekers, special immigrant visa holders	Mixed	Individuals vulnerable to isolation	Peer-led programme/course model	Mental health/trauma recovery	Navigation/access	Yes	Yes	Yes	Yes	Yes	Yes	Yes	No	Yes	Yes	No	No	No	No	Yes	Yes	Community engagement and co-creation, cultural adaptation and contextual tailoring of content, trauma-informed facilitation, empowerment and agency through community leadership, strengthened social support networks, capacity building and skill development among facilitators and participants, reflective practice and iterative adaptation of intervention components, collaboration between stakeholder…	Of interest for impact were: Knowledge increased MHPSS focused and non-focuses services; participant wellness improved; stronger relationships; identification and referral; increase in community leaders MHPSS skills; programme sustainability. Participants were overwhelmingly positive about the intervention, praising the curriculum's thoroughness and comprehensiveness, clear structure and point of…	Quantitative findings showed gains in psychosocial support competency (3-item checklist, α = .710) and mental wellbeing (SWEMWBS 7-item, α = .848; +4.2 to +5.1 points). Participants reported improved emotional wellbeing (68.6%), greater understanding of mental health care (55.3%), and increased comfort providing peer support (45.2%). Qualitative findings highlighted strengthened coping, resilienc…		Trauma-responsive therapeutic model
11 - Somali Parent Programme (SPP) from Pejic et al	Somali refugee mothers (ages 29–55) living in a U.S. secondary resettlement community, most of whom had spent years in refugee camps (N = 9)	Western United States – delivered at a local refugee community centre	Not specified	Women	Mothers, also attended the same English classes together	Group-based model	Social connection/capital building	Skills development: Psychosocial	No	No	Yes	Yes	No	Yes	No	Yes	No	No	Yes	No	No	No	Yes	Yes	Identity validation and empowerment, reduced isolation and loneliness, emotional expression and relief, improved family communication, acculturation coping, bonding capital, bridging capital, sense of belonging, collective support for motherhood roles, skill-building in parenting and resource navigation, empowerment to navigate systems, peer support and mentoring, agency and continuity, cultural …	Topics included: confusion and loneliness, specifying that this cause distress that impact physical and emotional health; safety and security, so glad to be together in a new host country and to have material basics covered; parenting in America and anxiety over differences in expectations, worry about being good enough or risking losing children; navigating the unknown with language barriers and…	Qualitative findings demonstrated reduced loneliness and distress, improved parent–child communication, enhanced confidence and visibility, greater bicultural competence, and stronger belonging among Somali women. Participants described learning to express emotions, reducing stigma by sharing experiences, and feeling empowered by belonging to a community of women. Post-intervention themes include…		Community-connected social capital model
12 - Trauma Healing Club from Elswick et al	African refugee youth aged 12–18 years living in a large urban area (N = 88)	Memphis, Tennessee, USA – delivered in an after-school programme at a local refugee support agency for African refugee youth	Not specified	Mixed	Not specified	Structured programme/course model	Mental health/trauma recovery	Skills development: Activity	No	Partial	Partial	Partial	No	No	No	Yes	No	Yes	Yes	No	No	Yes	No	No	Stress reduction, emotional regulation, improved coping skills, increased self-confidence, self-expression, identity validation, cultural pride, reduced isolation, peer and parent support, group bonding, community engagement, sense of belonging, peer support, reciprocal learning, strengthened motivation to engage, skill-building in coping and drumming, empowerment, and agency through peer mentori…	CPSS scores show drop from pre-intervention average of clinical range indicating need to well below the inclusion criteria score and clinical range (27->8), clinically significant improvement. SUD scale finding were positive, showing spikes in sessions where trauma work was first addressed but falling afterwards. CIRP scores showed high acceptance of the intervention, which was seen as helpful an…	Quantitative findings showed a clinically significant reduction in PTSD symptoms (CPSS 27 → 8, below clinical cut-off of 14, −19 points), alongside consistent session-by-session declines in distress (SUDS), with temporary spikes during trauma-processing sessions. The intervention was rated as very helpful and enjoyable by all participants (CIRP 100%). Qualitative feedback described improved copin…		Trauma-responsive therapeutic model
13 - After school mentoring activities for Bhutanese refugee children from Nabors et al	Primary school children aged 6–11 years from Bhutanese refugee families ( N = 16)	Midwestern United States – delivered in primary school	Not specified	Mixed	Children of Bhutanese refugees, had spent time in a refugee camp, at risk for experiencing intergenerational trauma, more likely to be low income, lack significant educational experiences, and have low English proficiency	Mentoring/befriending model	Skills development: Psychosocial	Mental health/trauma recovery	No	No	Partial	Yes	No	Yes	No	No	No	No	Yes	No	No	No	No	No	Building trust and rapport, improving self-esteem, enhancing self-confidence, developing social skills, promoting emotional expression, stress management, conflict resolution, problem-solving, bonding with mentors, peer modeling and role play, parent and family involvement through activity reviews, reflective teaching and adaptation by mentors, empowerment through positive affirmation, sense of b…	Finding 1: Mentors reviewed the activity components, also with the parent or grandparent who collected the child, making suggestions for developing follow-up plans, including suggestions so that families could do the activities at home, alternative ideas or for follow-up questions caregivers could ask. The community partners stated that they were satisified with activities, noting more positive a…	Qualitative findings described perceived improvements in children’s social-emotional skills, engagement, and school attitudes, as well as greater family involvement through shared activities and suggested home-based follow-up. Mentors noted unmet mental health needs among some children, including symptoms consistent with anxiety and PTSD, and recommended routine school-based screening and parenta…		Minimal-support skills training
14 - Employment support for women experiencing domestic violence from Caspersz et al	Refugee women in Australia who had experienced domestic violence, age not specified (N = 11)	Perth, Western Australia – delivered in a women’s support group at a local NGO	Not specified	Women	Experience of domestic violence	Group-based model	Skills development: Employability	Mental health/trauma recovery	No	No	No	Yes	No	No	No	Yes	No	Yes	No	No	Yes	No	No	No	Creating a healing and supportive group space, building trust and supportive networks, recognition and understanding of domestic violence, normalising discussion of taboo topics, developing confidence and self-expression, peer validation and encouragement, bonding and friendship across cultural backgrounds, adjusting cognitive reasoning about rights and options, small wins through behavioural cha…	Developing supportive ties and trusted relationships within the group helped the women identify manipulative behaviours in their partners. Sharing openly in the group supported intrapersonal processes to combat stigma and tabooisation of domestic violence topics. Participation described to support women to adjust their cognitive reasoning, making it more likely that they would start behaviours to…	Qualitative findings indicated that the intervention fostered a trusted “healing space” reducing isolation and stigma around domestic violence, while building peer bonds described as a surrogate family. Open sharing supported recognition of manipulative or abusive behaviours and strengthened women’s agency, leading to practical “small wins” such as attending English classes, learning to drive and…		Minimal-support skills training
15 - Mentoring within the Catalan Refugee Program (CRP) from Alarcón et al	Adult male asylum seekers, aged 22-33 years old, from Pakistan, Mali, Morocco, Senegal, and Guinea-Conakry (N = 8)	Girona province, Catalonia, Spain – delivered in a small rural town at a local refugee support organisation	Duration of stay between 1 and 5 years, all asylum seekers	Adult men mentees, mainly female mentors	Some victims of war and / or social and political persecution	Mentoring/befriending model	Navigation/access	Social connection/capital building	No	No	No	Yes	No	No	No	Yes	No	Yes	No	No	No	No	No	No	Trust-building, emotional support, companionship, reduced isolation, improved psychological and emotional well-being, sense of belonging, bonding social capital, bridging social capital, peer-like friendship and reciprocity, cultural guidance and translation, language practice and acquisition (Catalan), empowerment to navigate services, increased access to resources and opportunities, intergroup …	Both mentors and mentees expressed some uncertainty before the relationship began, although mentors were more highly motivated with clearer ideas of what the role meant. Mentoring was found to provide companionship and social support to those people experiencing resettlement alone. The role of the mentor was also valued because mentees could ask questions, receive advice, recommendations, and pra…	Qualitative findings indicated that mentees reported improved Catalan language skills, better access to housing, employment, healthcare, and other material resources, reduced loneliness, and stronger bonding and bridging social capital. Mentoring provided companionship, guidance, and emotional support, fostering wellbeing and a sense of belonging. Mentors described gains in empathy, cultural awar…		Co-produced navigation model
16 - Program to Enhance Refugees' Employability (PER) from Llinares-Insa et al	Refugees aged 19–35 years from diverse countries of origin (N = 12)	Mislata, Valencia, Spain – delivered in a refugee reception centre	Not specified	Mixed	General: a) have requested to be or are a beneficiary of international protection in Spain; (b) have the document proving their status as an applicant or beneficiary of international protection, or have a stateless or temporary protection status; or (c) have requested international protection in one of the European Union states ruled by Regulation 343/2003 of the European Council of February 18 a…	Structured programme/course model	Skills development: Employability		No	No	Partial	Yes	No	No	No	Yes	No	Yes	No	No	No	No	No	No	building and tailoring CVs, learning active job-seeking strategies, managing personal expectations about employment, developing personal and interpersonal interview skills, cooperative learning to build realistic expectations and job search knowledge, role-playing to strengthen interview skills, improving emotional self-control, enhancing self-learning, promoting perseverance, initiative, autonom…	Sstatistically significant differences associated with the job-seeking behavior (Z = 2.92, p = 0.003, confidence interval = 0.001, 0.003) and with emotional self-control (Z = 2.22, p = 0.026, confidence interval = 0.023, 0.030), but not for other variables.	Quantitative findings showed significant improvements in job-seeking behaviour (mean 2.20 → 2.94, Z = −2.92, p = .003, d = 1.85, 95% CI [0.001–0.003]) and emotional self-control (mean 2.27 → 2.78, Z = −2.22, p = .026, d = 1.14, 95% CI [0.023–0.030]). No significant differences were observed in employment risk or overall employability perception.		Minimal-support skills training
17 - Refugee Support Platform (PAR) for families from Barbosa et al	Refugee families resettled in Portugal through the PAR Families Program, including 61 adults (35 women, 26 men; mean age 33 years) and 108 children (mean age 8 years), primarily from Syria with smaller groups from Iraq, Eritrea, and Palestine (N = 169)	Portugal – delivered nationwide through the PAR Families community-based hosting program with local organisations	Assume recently resettled from programme description	Mixed	Families	Hybrid/multi-component model	Holistic/multi-domain		Yes	No	No	Yes	No	No	Yes	No	No	Yes	No	No	No	No	No	No	Provision of independent housing, food and clothing support, access to healthcare, access to education, Portuguese language courses, labour market integration assistance, technical and legal support, language practice through interaction with locals, children's mediation of language learning, job search support and employer connections, financial assistance, emotional support from host institutio…	Portuguese language learning was seen as one of the most important dimensions, with 3 month courses with sessions 2 times a week, sometimes at home, but some participants considered Portuguese difficult to learn and that they needed more classes, great satisfaction with children's progress in Portuguese, motivated to learn Portuguese for autonomy, better employment prospects, involvement in child…	Qualitative findings indicated broad improvements in integration and wellbeing. Nearly all adults reported greater understanding of Portuguese, though persistent oral and written difficulties remained; children achieved full spoken and written proficiency. Around two-thirds of men but few women were in paid employment. Families valued free housing, financial support, and institutional assistance …		Community-connected social capital model
18 - Peer support and mentoring from Paloma et al	Adult refugees, aged 18–64 years, from Latin America, Africa, the Middle East, and Eastern Europe (N = 47)	Seville, Andalusia, Spain – delivered in community-based settings from CEAR (Spanish Commission for Refugee Aid) and the University of Seville	Asylum seekers residing in Spain for at least a year	Mixed	Spanish proficiency; demonstrated leadership skills or a degree of social awareness that enables them to help other people	Peer-led programme/course model	Mental health/trauma recovery	Social connection/capital building	No	Yes	No	Yes	Yes	Yes	No	No	No	No	Yes	No	No	No	No	Yes	Peer mentoring and social support, participatory and experiential learning, shared storytelling and narrative reconstruction, collective meaning-making, trust-building and emotional safety, cultural and linguistic matching, reciprocal learning between mentors and mentees, empowerment through leadership roles, enhancement of self-efficacy and agency, strengthening of community connectedness and be…	Participants' resilience levels kept changing over the course of the programme, increasing significantly by the end of the first phase and remaining high during the second phase, which is when participants became mentors to newly arrived refugees. As of session six, participants' sense of empowerment started to grow, peaking at the end of phase two. While resilience rose sharply at the end of pha…	Quantitative findings showed significant improvements in resilience (+4.1 CD-RISC), hope (+4.8), self-efficacy (+3.1), coping (+0.8), and empowerment (+3.8) (Paloma et al., 2020a). Posttraumatic growth increased significantly (PTGI mean 78.7 → 89.0, t(26) = 3.68, p = .001), particularly in appreciation of life (p = .007), personal strength (p = .001), relating to others (p < .001), and new possib…		Trauma-responsive therapeutic model
19 - BeWell program from Piwowarczyk & Ona	Adult asylum seekers, primarily men, from Uganda, Ethiopia, and Sudan, age not specified (N = 14)	Boston, Massachusetts, USA – delivered in a dedicated refugee health clinic	Not specified	Mixed gender	torture survivors, mixed sexuality	Structured programme/course model	Skills development: Health literacy	Mental health/trauma recovery	Yes	No	No	Yes	No	No	Yes	No	No	Yes	No	No	No	No	No	No	Building social networks, developing tools and techniques for health management, creating individualized wellness plans, reinforcing spirituality and faith as a resource for healing, promoting health maintenance and long-term preventive practices, enhancing social and group interaction, reducing stigma around mental illness, increasing coping and stress-relief strategies, fostering mindfulness an…	Participants built their social network and connections, learned tools techniques and skills to maintain health and wellbeing, felt that creating a personal wellness plan was important to sustain their skills, tools, and techniques from the intervention beyond; importance of spirituality and reinforcing existing spiritual practice connected to physical or psychological symptoms; that the interven…	Qualitative findings described strengthened social networks and friendships, improved coping and self-care skills (e.g. managing PTSD symptoms, exercise, mindfulness), and development of personalised wellness plans to sustain progress beyond the intervention. Participants reported reinforced spiritual practices linked to wellbeing, greater consistency in health maintenance, and improved motivatio…		Minimal-support skills training
20 - Livelihood programmes for urban refugee women in Durban from Van Raemdonck	Refugee women, aged 24–63 years, primarily from the Democratic Republic of Congo (N = 8)	Durban, South Africa – delivered in participants’ homes, local community venues, and public street-based settings through Refugee Social Services programmes	Not specified	Women	Often mothers	Hybrid/multi-component model	Skills development: Employability	Social connection/capital building	Yes	Yes	Yes	Yes	No	No	No	Yes	No	Yes	No	No	Yes	Yes	Yes	Yes	Holistic case management, personalised family support, human agency and aspiration-based planning, empowerment through vocational training, skill-building (childcare, community education, product development, beauty services), peer and community education, language learning, social innovation through collaboration between refugees and local stakeholders, fostering self-reliance and independence, …	Refugee women providing childcare meets immediate community and individual needs in providing work, providing culturally safe and appropriate spaces for refugee children which prevents them being left at home alone, and meeting community needs that support refugees working (often antisocial hours); peer education programmes also meets community needs for better access to health information, parti…	Qualitative findings highlighted enhanced vocational skills, income security, and social capital through home-based childcare, peer education, and small business initiatives. Childcare and community education were the most sustainable activities, meeting both community needs and women’s employment goals. However, persistent barriers included institutional restrictions, xenophobic incidents, unsaf…		Comprehensive barrier-reduction model
21 - The Promise of Partnership (POP) from Badali, Grande & Mardikian	Refugee women, aged 18–70 years, countries of origin included Sudan, Somalia, Ethiopia, Eritrea, Afghanistan, Burma, and Iraq (N = 42)	Toronto, Ontario, Canada – delivered onsite at local settlement agencies	Not specified	Mixed	Not specified	Group-based model	Social connection/capital building	Skills development: Psychosocial	No	No	Yes	Yes	No	No	No	No	Yes	Yes	No	No	No	No	Yes	No	Peer support and shared lived experience, empathy and mutual understanding, development of trust and belonging, psychological sense of community, reduced isolation, emotional validation, shared coping and problem-solving, empowerment through participation, capacity-building among refugees and service providers, collaboration across organisations, social inclusion through group interaction, commun…	Individual level impacts included relational impact of peer support, building community and empathy, stress relief, to social impact through progressing in settlement and regaining a sense of sociability, increasing self-confidence, and development of a resilient mindset, beginning to think positively about the future and developing strategies for settlement-related stressors like anger, emerging…	Qualitative findings showed relief from trauma symptoms, reduced isolation, and stronger social networks, alongside empowerment, resilience, and renewed hope for the future. Participants described relational healing, increased self-confidence, and reassertion of gender identity through group solidarity. Reported microsystem effects included improved family relationships, shared parenting strategi…		Community-connected social capital model
22 - Help Each Asylum Seeker and Refugee To Settle (HEARTS) service from Woolger	Unaccompanied asylum-seeking children and young people, predominantly aged 17–20 years, from Afghanistan, Eritrea, Ethiopia, Sudan, the Congo, and Senegal; initially mixed-gender but later predominantly male (N = 122)	Leeds and Wakefield, West Yorkshire, UK – delivered in local community venues, refugee organisations, and youth arts spaces such as Leeds Playhouse	Not specified	Mixed	Refugee youth	Hybrid/multi-component model	Holistic/multi-domain		Yes	Partial	Partial	Yes	Yes	No	Yes	Yes	Yes	Yes	Yes	No	No	No	Yes	No	Building trust and consistent relationships, advocacy and keyworker support, mentoring and peer mentoring, trauma-informed practice, empowerment through an asset-based approach, promoting autonomy and self-efficacy, orientation and life skills training, English language learning and conversational practice, rights awareness and system navigation, emotional and practical support, safe and inclusiv…	Social Return on Investment showed that for every £1 invested in year three of the project, over £2.54 of social value was created. Supported 122 between 01.04.2016-31.03.2019, majority on a local authority care plan. 67 completed the My Wheel outcome twice, 99% (66) saw an increase between their overall average earliest score and overall average latest score (average score across the nine areas,…	Quantitative findings showed that 99% (66/67) of participants completing the My Wheel tool improved across wellbeing domains, most notably in friends (94%) and education (93%). A social return on investment analysis found £2.54 of social value created for every £1 invested. Qualitative findings described reduced loneliness, greater confidence, improved English proficiency, and stronger advocacy a…		Comprehensive barrier-reduction model
23 - Positive Activities from Sussex Community Development Association (SCDA)	Refugee children and young people, from Ukraine and unaccompanied asylum-seeking young people from other countries worldwide, predominantly aged under 25 years (N = 179)	East Sussex, UK – delivered in schools, community venues, outdoor activity centres, and family homes	Not specified	Mixed	Children and young people	Link worker/case management model	Social connection/capital building	Skills development: Activity	Yes	No	Yes	Yes	No	Yes	Yes	Yes	Yes	Yes	Yes	Yes	Yes	Yes	Yes	No	Building trust through trauma-informed practice, creating safe and supportive environments, active listening and empathy, empowerment through choice and participation, emotional regulation and confidence-building, reducing isolation through positive activity engagement, strengthening family relationships via the Whole Family Approach, connecting young people to community assets and activity provi…	Received 225 referrals, 151 from Ukraine 74 from unaccompanied asylum seeking young people from rest of world; 179 young people helped into activities, 48 internally with SCDA, 30 families referred to ESCC family focus team for support (e.g. financial hardship and additional support needs, ensuring they have access to further benefit support such as; pupil premium, free school meals, fuel voucher…	Quantitative findings showed that 93.65% of children demonstrated improvement on the Stirling Wellbeing Scale (mean +2.38 points), generating 42 internal and 74 external referrals, and engaging >100 participants at community events. 175 referrals were made for children and families accessing tailored activities including sports, arts, outdoor skills, and therapeutic programmes, with several progr…		Comprehensive barrier-reduction model
24 - Therapeutic nature activities with GROW from Poulsen et al	Adult refugees from Syria, Congo, Iran, Iraq, Afghanistan, Kurdistan, Eritrea, and Chechnya, aged 21–63 years (N = 29)	Zealand, Denmark – delivered in Hallingelille ecovillage	Refugees granted resident permit	Mixed adults	war survivors, started an education programme at the Danish language school, assessed as being not ready for work due to health issues despite not having a medical diagnosis	Structured programme/course model	Skills development: Employability	Mental health/trauma recovery	Yes	No	Yes	Yes	No	No	No	No	No	No	Yes	No	No	Yes	No	No	Feeling of safety in natural settings, reduction of stress through nature contact, restoration of positive memories, meaningful physical activity, social connection and trust-building with staff and peers, respectful and empowering treatment by facilitators, gradual skill acquisition through horticultural work, enhanced self-efficacy and sense of value, improved communication and language skills …	Three superordinate themes: to not only survive, but live (hopelessness even when in a secure place; continuation of the trauma); the value of a human being (the loss of identity, entering the labour market-is it a necessity for human value, the official system as an adversary); horticultural activties as a tool for personal growth and increased vocational skills (horticultural activities as mean…	Qualitative findings indicated reduced isolation, increased confidence, and greater trust in others, alongside renewed positive associations with nature and improved Danish language skills. Participants described horticultural activities as meaningful tools for recovery and growth, fostering new vocational competencies, social connection, and a sense of pride in contributing through produce share…		Minimal-support skills training
25 - Social support intervention in Canada from Stewart et al	Somali and Sudanese refugees, aged 18–54 years, majority married, all of whom had lived in Canada for ten years or less (n = 58)	Toronto, Ontario, and Edmonton, Alberta, Canada – delivered in settlement agency community rooms	Varied	Mixed, gender separated	Somali and Sudanese refugees	Hybrid/multi-component model	Social connection/capital building	Navigation/access	Yes	Yes	Yes	Yes	Yes	No	No	No	No	No	No	Yes	Yes	No	Yes	Yes	Culturally tailored peer and professional facilitation, gender- and ethnicity-matched support groups, participatory learning and dialogue, emotional and informational support, community and relationship building, reciprocal social exchange, trust and mutual understanding, reduced isolation through shared experience, empowerment via knowledge and skill-building, accessibility through childcare and…	There was a statistically significant decrease in loneliness from pre-test to post-test for the overall sample ( p = 0.002). Moreover, statistically significant reductions in loneliness were found for Sudanese participants ( p = 0.003), both sexes (males p = 0.015; females p = 0.05), and single ( p = 0.021) and married participants ( p = 0.018), corroborated by qualitative data. Refugees attribut…	Quantitative findings showed significant reductions in loneliness (p = .002 overall; Sudanese p = .003, males p = .015, females p = .05) and significant increases in perceived social support (t = 3.05, p = .002) and social integration (t = 3.04, p = .002), with greater gains among Sudanese (+14%) than Somali (+8%) participants. Qualitative findings described reduced isolation, stronger peer netwo…		Comprehensive barrier-reduction model
26 - Healthy Happy Beginnings from Riggs et al	Karen refugee women from Burma (Myanmar), pregnant or with young children, age range not specified (N = 19; N = 23)	Melbourne, Victoria, Australia – delivered in community-based venues in the northern and western suburbs through partnerships between public hospitals, maternal and child health services, and a refugee support agency	Ranged 6 months-10 years length of time in Australia	Women	Karen refugees, maternity group (pilot)	Group-based model	Navigation/access	Social connection/capital building	No	No	Yes	No	Yes	No	No	No	No	No	No	No	No	No	Yes	Yes	Trauma-informed care, cultural safety, trust-building, shared learning and peer support, continuity of care, empowerment through knowledge and participation, bicultural mentoring, social connection and belonging, collaborative multidisciplinary teamwork, cross-sector partnership and coordination, improved health literacy and self-efficacy, safe and accessible group settings, reflexive practice an…	Four main qualitative themes: learning together; social and emotional support; trusting relationships; challenges in the hospital. For the women who were first-time mothers, the reassurance and encouragement they received from the care team and their peers helped to reduce anxiety and normalize the process for them. Women agreed that the opportunity to talk to and ask questions to the staff membe…	Qualitative findings showed the model to be feasible and acceptable, improving trust, confidence, social connectedness, health literacy, and access to culturally safe, trauma-informed care. Women reported empowerment through learning, reassurance, and friendships, aided by continuity of care and bicultural mentorship. Staff highlighted bicultural mentors as critical to cultural and emotional safe…		Co-produced navigation model
27 - Drama Therapy Intervention (DTI) in a refugee camp from Sakhi et al	Refugee women in Lebanon, aged 16–45 years, predominantly Syrian (N = 16)	Beirut, Lebanon – delivered in Shatila refugee camp at the Basmeh and Zeitooneh cultural centre	Not specified	Women	War survivors	Structured programme/course model	Mental health/trauma recovery	Skills development: Activity	No	No	Yes	Yes	No	Yes	No	No	No	No	No	No	No	No	Yes	No	Emotional expression and catharsis, anger regulation, self-reflection, building trust and safety in groups, development of communication and self-expression, fostering self-confidence and empowerment, improved emotional regulation, re-establishing identity through creative roles, collective storytelling and shared experiences, empathy and solidarity among participants, reduction of isolation, com…	Themes from interviews included reduction of negative effect (catharsis, anger regulation); improvement of positive effect (improved outlook on life and finding happiness, emotional release with physical activity, increased self-confidence and openness); community and friendship (shared experiences, forming new friendships, sense of community). Interviewees reported the programme helped them deal…	Qualitative findings for the seven women completing ≥9 sessions included reduced depression, anger, fear, and hopelessness, alongside increased happiness, confidence, and hope. Participants described emotional release through physical activity, improved anger regulation, and feeling “a heavy object lifted off my chest.” Shared experiences fostered strong friendships, solidarity, and a sense of co…		Trauma-responsive therapeutic model
28 - Peer educator support group from Block et al	Refugee adults from Bhutanese (ethnic Nepali), Iraqi, Congolese, Korean, and Latina communities, age and gender not specified (N = 79)	Pittsburgh, Pennsylvania, USA – delivered in community-based settings with the Jewish Family and Community Services	Not specified	Mixed	All groups mono-ethnic, some gender separated	Peer-led programme/course model	Skills development: Health literacy	Social connection/capital building	No	Yes	Yes	Yes	Yes	No	No	No	No	Yes	No	Yes	Yes	No	No	No	Peer-led group facilitation, emotional exploration and expression, trust-building, normalization of experiences, shared storytelling, collective problem-solving, mutual support and learning, empowerment through decision-making and knowledge-sharing, building community networks, developing self-sufficiency and autonomy, stress management and self-care techniques, cultural grounding through traditi…	Participant expectations were met for making friends and becoming more independent, but not for getting information and feeling better about life in America. Participants were more likely to report ability to access at completion of group, which was significant for accessing transportation, health care, and ethnic community supports (all p<0.001), no significant change for some items such as acce…	Quantitative findings showed significant improvements in access to transportation (15.6%→94.8%, p<.001), healthcare (84.6%→96.2%, p<.001), and ethnic community supports (65.3%→96.0%, p<.001), alongside increased trust and connection within ethnic communities (Z = −2.78, p = .005). Participants reported high perceived benefits—94.9% made friends, 74.7% gained information, 73.4% felt more independe…		Minimal-support skills training
29 - Women on the Move as a refugee mentoring project from Bond	Refugee women, aged 29–57 years (median 43), around 70% born in Iraq, others from Iran, Kuwait, Jordan, Sudan, and Turkey (N = 20)	Hume City, Australia – delivered in local community settings, including participants’ homes, local cafés, shopping centres, libraries, community centres, or neighbourhood houses	Most arrived in last 3 years on humanitarian visas, some held special humanitarian programme visas	Women	Not specified	Mentoring/befriending model	Navigation/access	Social connection/capital building	Yes	No	No	Yes	Yes	No	Yes	Yes	No	No	No	Yes	Yes	Yes	No	No	Fostered trust and belonging, personal support and companionship to reduce isolation, guided access to services and information, culturally sensitive and reciprocal exchange between mentors and mentees, empowerment through increased confidence and independence, shared learning and empathy through cross-cultural interaction, skill-building and participation in local community activities, and creat…	Many of the refugee women interviewed indicated their confidence and independence had increased as a consequence of the support they received. Many mentors similarly believed the pilot had been of benefit, allowing them to practise their communication skills, increase their understanding of the refugee experience and of other cultures. Both participants and mentors recommended WoM to others. Comm…	Qualitative findings from participants, mentors, and service partners showed increased confidence, independence, and social connectedness, improved orientation to health, transport, and community services, and relief from isolation. Women valued friendship, English practice, and mobility gains, while mentors reported enhanced cultural awareness and communication skills. Stakeholders viewed the mo…		Co-produced navigation model
30 - West End Refugee Service befriending scheme from Askins	Refugees and asylum seekers, originating from 43 different countries (N = 14)	Newcastle-upon-Tyne, UK – delivered in participants’ homes, community venues, and local neighbourhoods	Both refugees and asylum seekers included in befriending	Mixed	Not specified	Mentoring/befriending model	Social connection/capital building		Yes	No	No	No	No	No	Yes	Yes	Yes	No	No	No	No	No	No	No	Mutual trust-building, sustained interpersonal contact, emotional support and empathy, shared storytelling and active listening, reciprocity and commitment, humour and everyday conversation, practical assistance in navigating systems, empowerment through confidence-building, language improvement through informal learning, long-term friendship and belonging, and organisational support that fosters…	Befriendees were motivated to join the scheme from a desire to learn and/or improve their English and to become less socially isolated. Befrienders were motivated to join from a keen wish to be useful to others in need and a sense of connection and citizenship. Both groups shared the idea of envisioning a future in Newcastle, either as motivation to join the scheme or as a sense developed through…	Qualitative findings found that befriendees reported reduced isolation, emotional support, practical advice, and improved English, while befrienders described increased empathy, cross-cultural understanding, and citizenship. Relationships were emotionally rich, reciprocal, and often continued beyond the scheme. Both groups’ expectations were largely met, though early challenges included language …		Community-connected social capital model
31 - Exercise programme for refugee women in Sydney from Hashimoto-Govindasamy & Rose	Sudanese refugee women, aged 25–41 years (N = 12)	Western Sydney, New South Wales, Australia – delivered at Mamre Homestead, a community support site in Orchard Hills	Not specified	Women	Sudanese mothers	Group-based model	Skills development: Activity	Social connection/capital building	Yes	No	Yes	Yes	No	No	No	No	Yes	Yes	Yes	Yes	Yes	Yes	Yes	No	Trust and rapport building, social connectedness and friendship, emotional respite and stress relief, rebuilding confidence and independence, cultural continuity through shared activities, empowerment via participation and learning, language and communication improvement, increased physical activity and wellbeing, supportive women-only environment, access to childminding and transport reducing ba…	Participants reported being unfamiliar with the concept of structured exercise, were pleased that the programme was only offered to women as they could breastfeed and speak openly, often reported feeling tired from heavy workloads, needed respite through participation and provided childcare so they could focus on own wellbeing. Participants reported benefits to social interaction, through remembe…	Qualitative findings showed increased exercise skills, confidence, enjoyment, and respite, as well as strengthened social ties and cultural identity through shared activities (e.g., dance, singing). Participants valued the women-only space, childcare, and transport support, which enabled engagement despite fatigue and caregiving demands. Persistent barriers included housing shortages, employment …		Comprehensive barrier-reduction model
32- Refugee Women's Health Initiative from Frost, Markham & Springer	Burmese refugee women, mean age 34 years, mostly with primary school education or less and an average of 3.25 years in the U.S. (N = 16)	Houston, Texas, USA – delivered at a local refugee resettlement agency through classroom-based workshops, excursions, and home visits	Not specified	Women	Burmese community	Structured programme/course model	Navigation/access	Skills development: Health literacy	Yes	No	Yes	Yes	Yes	No	No	Yes	Yes	No	No	No	No	No	Yes	No	Trust-building through home visits, culturally tailored health education, participatory topic selection, experiential and hands-on learning, English language practice and confidence-building, health literacy development, peer and community bonding, empowerment through skill and knowledge acquisition, increased self-efficacy in navigating healthcare and public services, family-centred motivation f…	Four main themes: perceived benefit of participating; opportunities to practice English; community as a cultural value; family as a cultural value. Benefits of participating included learning about specific topics such as reproductive health, learning new skills such as riding the bus to a medical centre and how to ask for help, knowledge gained, practicing English, hands-on learning experiences,…	Qualitative findings indicated benefits in learning new health and life skills (e.g., reproductive health, transport, medical navigation), increased English confidence, and strengthened social networks and family wellbeing. Participants valued culturally relevant, hands-on learning and the sense of community created. However, low literacy, high attrition, and limited engagement from resettlement …		Co-produced navigation model
33 - Community-based advocacy and learning for Hmong refugees from Goodkind et al	Hmong refugees, predominantly women, aged 22–77 years (mean 41), originally from Laos and resettled after time in Thai refugee camps (N = 28)	Michigan, USA – delivered in public housing community centres and participants' homes	Average 12 years, range 6 months to 22 years	Predominantly women	Hmong refugee group	Hybrid/multi-component model	Navigation/access	Skills development: Psychosocial	Yes	No	Yes	Yes	Yes	No	Yes	Yes	No	No	No	No	No	No	Yes	No	Culturally tailored education, peer learning and discussion circles, empowerment through knowledge and skill-building, advocacy training, leadership development, storytelling and sharing lived experiences, language support and communication confidence, social support networks, collective identity and solidarity, trust-building between participants and facilitators, increased civic and community e…	Five aspects of refugee well-being was examined: Participants psychological well-being, quality of life, access to resources, English proficiency, and knowledge for the U.S. citizenship exam. Participants quality of life, satisfaction with resources, English proficiency, and knowledge for the U.S. citizenship test increased and their levels of distress decreased over the course of the interventio…	Quantitative findings showed significant gains in English proficiency (Basic English Skills Test, α = .91), citizenship knowledge (+3.5 points among test-preparers), and satisfaction with resources (SLA scale 2.62 → 3.11, p < .05), which mediated improved quality of life (3.49 → 3.93, p < .01) and reduced distress (Psychological Wellbeing Scale 2.50 → 2.14, p < .05). Retention was high (26/27 par…		Co-produced navigation model
34 - Refugee Wellbeing Project (RWP) for community-based advocacy and learning with African refugees from Goodkind et al	Resettled refugees, aged 18–71 years, from Afghanistan, Iraq, Syria, Burundi, Rwanda, the Democratic Republic of Congo, Liberia, and Eritrea, with the 2014 study also including children aged 5–17 years (N = 72; N = 93; N = 290)	Albuquerque, New Mexico, USA – delivered in community centres and refugee households	Recent arrivals (range 4 to 18 months)	Mixed	African refugee populations	Hybrid/multi-component model	Navigation/access	Skills development: Psychosocial	No	No	Yes	Yes	Yes	No	Yes	Yes	No	No	Yes	Yes	Yes	No	Yes	Yes	Mutual learning and cultural exchange, community-based advocacy, peer and cross-cultural support, empowerment through knowledge and skill-building, trust and relationship building, increased social connectedness, access to community resources, language acquisition and communication confidence, recognition and valuing of cultural identity, enhanced self-efficacy and agency, development of meaningf…	Growth trajectory analysis revealed significant decreases in participants' psychological distress and increases in quality of life, and also provided preliminary evidence of intervention mechanisms of change through the detection of mediating relationships whereby increased quality of life was mediated by increases in enculturation, English proficiency, and social support. Qualitative data helped…	Quantitative findings from growth trajectory analysis showed significant decreases in psychological distress and increases in quality of life, with mediation analyses identifying enculturation, English proficiency, and social support as key mechanisms of change. Attendance was high, with 86% of participants attending more than half and 61% more than three-quarters of 39 learning circles. Undergra…		Comprehensive barrier-reduction model

## Sheet: Transformed data
Study ID	Focus Type	Focus	Primary delivery mode	Referral-led from health or social services	Peer-led	Culturally adapted	Skills-based	Co-produced	Trauma informed (same structures)	Needs-based assessment	Trusted location: home-based, in community centre, or at agreed locations with participants	Social time	Referrals to further support	Food	Transport	Childcare	Equipment	Interpretation or translation for delivery	Community-led staff	Enabler count	Feature count	Assigned family	Language & Communication	Knowledge & Skills	Employment & Economic Stability	Social Connectedness & Inclusion	Emotional & Mental Wellbeing	Health & Access to Services	Family Dynamics & Parenting	Practical Stability Outcomes	Country	Region	Setting type	Delivery sector	Population type	Gender (category)	Legal or migration status (category)
1 - Emotions Program Outside the Clinic with Wellness Education for Recent Arrivals (EMPOWER) intervention from Rosenberg et al	Primary focus	Mental health/trauma recovery	Structured programme/course model	No	No	Yes	Yes	No	Yes	Yes	Yes	No	No	No	No	Yes	No	Yes	No	3	4	Trauma-responsive therapeutic model	0	1	0	1	1	0	1	0	United States	North America	Community settings	Academic / community collaboration	refugee families	mixed	resettled refugees
2 - Trauma-Informed Education-Support Program from Bajwa et al	Primary focus	Navigation/access	Structured programme/course model	No	No	Partial	Yes	Yes	Yes	No	No	No	No	Yes	No	No	No	No	No	1	3.5	Co-produced navigation model	0	1	0	1	1	0	0	0	Canada	North America	School	Academic / community collaboration	adult refugees	mixed	not specified
3 - Family Strengthening Intervention for Refugees (FSI-R) from Neville et al, DiCelemente-Bosco et al	Primary focus	Mental health/trauma recovery	Link worker/case management model	No	Yes	Yes	Yes	Yes	No	Yes	Yes	No	Yes	No	No	Yes	No	Yes	Yes	5	5	Comprehensive barrier-reduction model	0	0	0	0	1	0	1	0	United States	North America	Home-based	Academic	refugee families	women only	resettled refugees
4 - One World community-based STEM with refugee youth from Tan & Faircloth	Primary focus	Skills development: Activity	Group-based model	No	Yes	Yes	No	Yes	No	No	Yes	No	No	Yes	No	Yes	Yes	No	No	4	3	Comprehensive barrier-reduction model	0	1	0	1	1	0	0	0	United Kingdom	Europe & Central Asia	Community settings	Community	refugee children	girls only	resettled refugees
5 - Community Liaison Workers (CLW) with the Victorian Foundation for Survivors of Torture (VFST) from Wei et al	Primary focus	Navigation/access	Link worker/case management model	Yes	Yes	Yes	Yes	Yes	Yes	No	No	No	No	No	No	No	No	Yes	Yes	2	6	Co-produced navigation model	0	0	0	1	0	1	0	0	Australia	East Asia & Pacific	Community settings	Community	adult refugees	mixed	not specified
6 - Lay Health Educator Programme (LHEP) from Chaudhary et al	Primary focus	Skills development: Health literacy	Peer-led programme/course model	Yes	Yes	Yes	Yes	Yes	No	No	Yes	No	Yes	No	No	No	No	Yes	Yes	4	5	Comprehensive barrier-reduction model	0	1	0	1	0	1	0	0	United States	North America	Community settings	Academic / community collaboration	adult refugees	women only	resettled refugees
7 - YouCLIMB bouldering intervention from Luttenberger et al	Primary focus	Skills development: Activity	Group-based model	No	No	No	Yes	No	Yes	No	No	No	No	No	Yes	No	Yes	Yes	No	3	2	Minimal-support skills training	0	0	0	1	1	0	0	0	Lebanon	Middle East & North Africa	Sports centre	NGO	youth / children	mixed	not specified
8 - Community garden with Syrian refugees in Denmark from Storm et al	Primary focus	Holistic/multi-domain	Hybrid/multi-component model	No	Partial	Yes	Partial	Yes	No	Yes	No	Yes	Yes	Yes	No	Yes	Yes	Yes	No	6	4	Comprehensive barrier-reduction model	1	0	0	1	1	1	0	0	Denmark	Europe & Central Asia	Municipal centres	Academic	refugee families	mixed	resettled refugees
9 - A Bridging Community (ABC) project from Versey et al	Primary focus	Social connection/capital building	Group-based model	No	No	Partial	Partial	No	No	No	Yes	No	No	Yes	No	No	No	No	No	2	1	Community-connected social capital model	0	0	0	1	1	0	0	0	United States	North America	Community settings	Academic	adult refugees	men only	resettled refugees
10 - Community-Based Mental Health and Psychosocial Support (CB-MHPSS) from Im et al	Primary focus	Mental health/trauma recovery	Peer-led programme/course model	Yes	Yes	Yes	Yes	Yes	Yes	Yes	No	Yes	Yes	No	No	No	No	Yes	Yes	4	7	Trauma-responsive therapeutic model	0	1	0	1	1	0	0	0	United States	North America	Online	Government	adult refugees	mixed	resettled refugees
11 - Somali Parent Programme (SPP) from Pejic et al	Primary focus	Social connection/capital building	Group-based model	No	No	Yes	Yes	No	Yes	No	Yes	No	No	Yes	No	No	No	Yes	Yes	4	3	Community-connected social capital model	0	0	0	1	1	0	1	0	United States	North America	Community settings	Academic	women or mothers	women only	not specified
12 - Trauma Healing Club from Elswick et al	Primary focus	Mental health/trauma recovery	Structured programme/course model	No	Partial	Partial	Partial	No	No	No	Yes	No	Yes	Yes	No	No	Yes	No	No	4	1.5	Trauma-responsive therapeutic model	0	0	0	0	1	0	0	0	United States	North America	Community settings	Academic	youth / children	mixed	not specified
13 - After school mentoring activities for Bhutanese refugee children from Nabors et al	Primary focus	Skills development: Psychosocial	Mentoring/befriending model	No	No	Partial	Yes	No	Yes	No	No	No	No	Yes	No	No	No	No	No	1	2.5	Minimal-support skills training	0	0	0	1	1	0	1	0	United States	North America	School	Academic	refugee families	mixed	not specified
14 - Employment support for women experiencing domestic violence from Caspersz et al	Primary focus	Skills development: Employability	Group-based model	No	No	No	Yes	No	No	No	Yes	No	Yes	No	No	Yes	No	No	No	3	1	Minimal-support skills training	0	1	1	1	1	0	0	0	Australia	East Asia & Pacific	Community settings	NGO	women or mothers	women only	not specified
15 - Mentoring within the Catalan Refugee Program (CRP) from Alarcón et al	Primary focus	Navigation/access	Mentoring/befriending model	No	No	No	Yes	No	No	No	Yes	No	Yes	No	No	No	No	No	No	2	1	Co-produced navigation model	1	0	0	1	1	1	0	1	Spain	Europe & Central Asia	Community settings	Government	asylum seekers	women only	asylum seekers
16 - Program to Enhance Refugees' Employability (PER) from Llinares-Insa et al	Primary focus	Skills development: Employability	Structured programme/course model	No	No	Partial	Yes	No	No	No	Yes	No	Yes	No	No	No	No	No	No	2	1.5	Minimal-support skills training	0	0	1	0	1	0	0	0	Spain	Europe & Central Asia	Community settings	Government	adult refugees	mixed	not specified
17 - Refugee Support Platform (PAR) for families from Barbosa et al	Primary focus	Holistic/multi-domain	Hybrid/multi-component model	Yes	No	No	Yes	No	No	Yes	No	No	Yes	No	No	No	No	No	No	1	3	Community-connected social capital model	1	0	1	1	0	0	0	1	Portugal	Europe & Central Asia	Community settings	Community	refugee families	mixed	resettled refugees
18 - Peer support and mentoring from Paloma et al	Primary focus	Mental health/trauma recovery	Peer-led programme/course model	No	Yes	No	Yes	Yes	Yes	No	No	No	No	Yes	No	No	No	No	Yes	2	4	Trauma-responsive therapeutic model	0	0	0	1	1	0	0	0	Spain	Europe & Central Asia	Community settings	Academic / community collaboration	adult refugees	mixed	not specified
19 - BeWell program from Piwowarczyk & Ona	Primary focus	Skills development: Health literacy	Structured programme/course model	Yes	No	No	Yes	No	No	Yes	No	No	Yes	No	No	No	No	No	No	1	3	Minimal-support skills training	0	0	0	1	1	1	0	0	United States	North America	Clinic	Health service	asylum seekers	mixed	asylum seekers
20 - Livelihood programmes for urban refugee women in Durban from Van Raemdonck	Primary focus	Skills development: Employability	Hybrid/multi-component model	Yes	Yes	Yes	Yes	No	No	No	Yes	No	Yes	No	No	Yes	Yes	Yes	Yes	6	4	Comprehensive barrier-reduction model	0	1	1	1	0	0	0	1	South Africa	Sub-Saharan Africa	Home-based	NGO	women or mothers	women only	not specified
21 - The Promise of Partnership (POP) from Badali, Grande & Mardikian	Primary focus	Social connection/capital building	Group-based model	No	No	Yes	Yes	No	No	No	No	Yes	Yes	No	No	No	No	Yes	No	3	2	Community-connected social capital model	0	0	0	1	1	0	1	0	Canada	North America	Municipal centres	NGO	women or mothers	mixed	not specified
22 - Help Each Asylum Seeker and Refugee To Settle (HEARTS) service from Woolger	Primary focus	Holistic/multi-domain	Hybrid/multi-component model	Yes	Partial	Partial	Yes	Yes	No	Yes	Yes	Yes	Yes	Yes	No	No	No	Yes	No	5	5	Comprehensive barrier-reduction model	1	0	0	1	1	1	0	0	United Kingdom	Europe & Central Asia	Municipal centres	NGO	youth / children	mixed	asylum seekers
23 - Positive Activities from Sussex Community Development Association (SCDA)	Primary focus	Social connection/capital building	Link worker/case management model	Yes	No	Yes	Yes	No	Yes	Yes	Yes	Yes	Yes	Yes	Yes	Yes	Yes	Yes	No	8	5	Comprehensive barrier-reduction model	0	1	0	1	1	0	0	0	United Kingdom	Europe & Central Asia	School	Community	refugee families	mixed	asylum seekers
24 - Therapeutic nature activities with GROW from Poulsen et al	Primary focus	Skills development: Employability	Structured programme/course model	Yes	No	Yes	Yes	No	No	No	No	No	No	Yes	No	No	Yes	No	No	2	3	Minimal-support skills training	1	1	0	1	1	0	0	0	Denmark	Europe & Central Asia	Community settings	Academic	adult refugees	mixed	not specified
25 - Social support intervention in Canada from Stewart et al	Primary focus	Social connection/capital building	Hybrid/multi-component model	Yes	Yes	Yes	Yes	Yes	No	No	No	No	No	No	Yes	Yes	No	Yes	Yes	4	5	Comprehensive barrier-reduction model	0	0	0	1	1	0	1	0	Canada	North America	Municipal centres	Academic	adult refugees	mixed	not specified
26 - Healthy Happy Beginnings from Riggs et al	Primary focus	Navigation/access	Group-based model	No	No	Yes	No	Yes	No	No	No	No	No	No	No	No	No	Yes	Yes	2	2	Co-produced navigation model	0	1	0	1	1	0	1	0	Australia	East Asia & Pacific	Clinic	Academic / community collaboration	women or mothers	women only	not specified
27 - Drama Therapy Intervention (DTI) in a refugee camp from Sakhi et al	Primary focus	Mental health/trauma recovery	Structured programme/course model	No	No	Yes	Yes	No	Yes	No	No	No	No	No	No	No	No	Yes	No	1	3	Trauma-responsive therapeutic model	0	0	0	1	1	0	0	0	Lebanon	Middle East & North Africa	Community settings	NGO	women or mothers	women only	not specified
28 - Peer educator support group from Block et al	Primary focus	Skills development: Health literacy	Peer-led programme/course model	No	Yes	Yes	Yes	Yes	No	No	No	No	Yes	No	Yes	Yes	No	No	No	3	4	Minimal-support skills training	0	0	0	1	1	1	0	0	United States	North America	Community settings	Community	adult refugees	mixed	not specified
29 - Women on the Move as a refugee mentoring project from Bond	Primary focus	Navigation/access	Mentoring/befriending model	Yes	No	No	Yes	Yes	No	Yes	Yes	No	No	No	Yes	Yes	Yes	No	No	4	4	Co-produced navigation model	1	0	0	1	1	1	0	0	Australia	East Asia & Pacific	Community settings	Community	women or mothers	women only	not specified
30 - West End Refugee Service befriending scheme from Askins	Primary focus	Social connection/capital building	Mentoring/befriending model	Yes	No	No	No	No	No	Yes	Yes	Yes	No	No	No	No	No	No	No	2	2	Community-connected social capital model	1	0	0	1	1	0	0	0	United Kingdom	Europe & Central Asia	Home-based	Community	adult refugees	mixed	not specified
31 - Exercise programme for refugee women in Sydney from Hashimoto-Govindasamy & Rose	Primary focus	Skills development: Activity	Group-based model	Yes	No	Yes	Yes	No	No	No	No	Yes	Yes	Yes	Yes	Yes	Yes	Yes	No	7	3	Comprehensive barrier-reduction model	0	1	0	1	1	0	0	0	United Kingdom	Europe & Central Asia	Home-based	Community	women or mothers	women only	not specified
32- Refugee Women's Health Initiative from Frost, Markham & Springer	Primary focus	Navigation/access	Structured programme/course model	Yes	No	Yes	Yes	Yes	No	No	Yes	Yes	No	No	No	No	No	Yes	No	3	3	Co-produced navigation model	1	1	0	1	0	1	1	0	United States	North America	School	Academic	women or mothers	women only	not specified
33 - Community-based advocacy and learning for Hmong refugees from Goodkind et al	Primary focus	Navigation/access	Hybrid/multi-component model	Yes	No	Yes	Yes	Yes	No	Yes	Yes	No	No	No	No	No	No	Yes	No	2	4	Co-produced navigation model	1	1	0	1	1	1	0	0	United States	North America	Community settings	Academic	adult refugees	women only	not specified
34 - Refugee Wellbeing Project (RWP) for community-based advocacy and learning with African refugees from Goodkind et al	Primary focus	Navigation/access	Hybrid/multi-component model	No	No	Yes	Yes	Yes	No	Yes	Yes	No	No	Yes	Yes	Yes	No	Yes	Yes	6	4	Comprehensive barrier-reduction model	1	0	1	1	1	1	0	0	United States	North America	Community settings	Academic	adult refugees	mixed	resettled refugees
1 - Emotions Program Outside the Clinic with Wellness Education for Recent Arrivals (EMPOWER) intervention from Rosenberg et al	Secondary focus	Skills development: Psychosocial	Structured programme/course model	No	No	Yes	Yes	No	Yes	Yes	Yes	No	No	No	No	Yes	No	Yes	No	3	4	Trauma-responsive therapeutic model	0	1	0	1	1	0	1	0	United States	North America	Community settings	Academic / community collaboration	refugee families	mixed	resettled refugees
2 - Trauma-Informed Education-Support Program from Bajwa et al	Secondary focus	Skills development: Psychosocial	Structured programme/course model	No	No	Partial	Yes	Yes	Yes	No	No	No	No	Yes	No	No	No	No	No	1	3.5	Co-produced navigation model	0	1	0	1	1	0	0	0	Canada	North America	School	Academic / community collaboration	adult refugees	mixed	not specified
3 - Family Strengthening Intervention for Refugees (FSI-R) from Neville et al, DiCelemente-Bosco et al	Secondary focus	Skills development: Psychosocial	Link worker/case management model	No	Yes	Yes	Yes	Yes	No	Yes	Yes	No	Yes	No	No	Yes	No	Yes	Yes	5	5	Comprehensive barrier-reduction model	0	0	0	0	1	0	1	0	United States	North America	Home-based	Academic	refugee families	women only	resettled refugees
4 - One World community-based STEM with refugee youth from Tan & Faircloth	Secondary focus	Social connection/capital building	Group-based model	No	Yes	Yes	No	Yes	No	No	Yes	No	No	Yes	No	Yes	Yes	No	No	4	3	Comprehensive barrier-reduction model	0	1	0	1	1	0	0	0	United Kingdom	Europe & Central Asia	Community settings	Community	refugee children	girls only	resettled refugees
5 - Community Liaison Workers (CLW) with the Victorian Foundation for Survivors of Torture (VFST) from Wei et al	Secondary focus	Social connection/capital building	Link worker/case management model	Yes	Yes	Yes	Yes	Yes	Yes	No	No	No	No	No	No	No	No	Yes	Yes	2	6	Co-produced navigation model	0	0	0	1	0	1	0	0	Australia	East Asia & Pacific	Community settings	Community	adult refugees	mixed	not specified
6 - Lay Health Educator Programme (LHEP) from Chaudhary et al	Secondary focus	Navigation/access	Peer-led programme/course model	Yes	Yes	Yes	Yes	Yes	No	No	Yes	No	Yes	No	No	No	No	Yes	Yes	4	5	Comprehensive barrier-reduction model	0	1	0	1	0	1	0	0	United States	North America	Community settings	Academic / community collaboration	adult refugees	women only	resettled refugees
7 - YouCLIMB bouldering intervention from Luttenberger et al	Secondary focus	Mental health/trauma recovery	Group-based model	No	No	No	Yes	No	Yes	No	No	No	No	No	Yes	No	Yes	Yes	No	3	2	Minimal-support skills training	0	0	0	1	1	0	0	0	Lebanon	Middle East & North Africa	Sports centre	NGO	youth / children	mixed	not specified
10 - Community-Based Mental Health and Psychosocial Support (CB-MHPSS) from Im et al	Secondary focus	Navigation/access	Peer-led programme/course model	Yes	Yes	Yes	Yes	Yes	Yes	Yes	No	Yes	Yes	No	No	No	No	Yes	Yes	4	7	Trauma-responsive therapeutic model	0	1	0	1	1	0	0	0	United States	North America	Online	Government	adult refugees	mixed	resettled refugees
11 - Somali Parent Programme (SPP) from Pejic et al	Secondary focus	Skills development: Psychosocial	Group-based model	No	No	Yes	Yes	No	Yes	No	Yes	No	No	Yes	No	No	No	Yes	Yes	4	3	Community-connected social capital model	0	0	0	1	1	0	1	0	United States	North America	Community settings	Academic	women or mothers	women only	not specified
12 - Trauma Healing Club from Elswick et al	Secondary focus	Skills development: Activity	Structured programme/course model	No	Partial	Partial	Partial	No	No	No	Yes	No	Yes	Yes	No	No	Yes	No	No	4	1.5	Trauma-responsive therapeutic model	0	0	0	0	1	0	0	0	United States	North America	Community settings	Academic	youth / children	mixed	not specified
13 - After school mentoring activities for Bhutanese refugee children from Nabors et al	Secondary focus	Mental health/trauma recovery	Mentoring/befriending model	No	No	Partial	Yes	No	Yes	No	No	No	No	Yes	No	No	No	No	No	1	2.5	Minimal-support skills training	0	0	0	1	1	0	1	0	United States	North America	School	Academic	refugee families	mixed	not specified
14 - Employment support for women experiencing domestic violence from Caspersz et al	Secondary focus	Mental health/trauma recovery	Group-based model	No	No	No	Yes	No	No	No	Yes	No	Yes	No	No	Yes	No	No	No	3	1	Minimal-support skills training	0	1	1	1	1	0	0	0	Australia	East Asia & Pacific	Community settings	NGO	women or mothers	women only	not specified
15 - Mentoring within the Catalan Refugee Program (CRP) from Alarcón et al	Secondary focus	Social connection/capital building	Mentoring/befriending model	No	No	No	Yes	No	No	No	Yes	No	Yes	No	No	No	No	No	No	2	1	Co-produced navigation model	1	0	0	1	1	1	0	1	Spain	Europe & Central Asia	Community settings	Government	asylum seekers	women only	asylum seekers
18 - Peer support and mentoring from Paloma et al	Secondary focus	Social connection/capital building	Peer-led programme/course model	No	Yes	No	Yes	Yes	Yes	No	No	No	No	Yes	No	No	No	No	Yes	2	4	Trauma-responsive therapeutic model	0	0	0	1	1	0	0	0	Spain	Europe & Central Asia	Community settings	Academic / community collaboration	adult refugees	mixed	not specified
19 - BeWell program from Piwowarczyk & Ona	Secondary focus	Mental health/trauma recovery	Structured programme/course model	Yes	No	No	Yes	No	No	Yes	No	No	Yes	No	No	No	No	No	No	1	3	Minimal-support skills training	0	0	0	1	1	1	0	0	United States	North America	Clinic	Health service	asylum seekers	mixed	asylum seekers
20 - Livelihood programmes for urban refugee women in Durban from Van Raemdonck	Secondary focus	Social connection/capital building	Hybrid/multi-component model	Yes	Yes	Yes	Yes	No	No	No	Yes	No	Yes	No	No	Yes	Yes	Yes	Yes	6	4	Comprehensive barrier-reduction model	0	1	1	1	0	0	0	1	South Africa	Sub-Saharan Africa	Home-based	NGO	women or mothers	women only	not specified
21 - The Promise of Partnership (POP) from Badali, Grande & Mardikian	Secondary focus	Skills development: Psychosocial	Group-based model	No	No	Yes	Yes	No	No	No	No	Yes	Yes	No	No	No	No	Yes	No	3	2	Community-connected social capital model	0	0	0	1	1	0	1	0	Canada	North America	Municipal centres	NGO	women or mothers	mixed	not specified
23 - Positive Activities from Sussex Community Development Association (SCDA)	Secondary focus	Skills development: Activity	Link worker/case management model	Yes	No	Yes	Yes	No	Yes	Yes	Yes	Yes	Yes	Yes	Yes	Yes	Yes	Yes	No	8	5	Comprehensive barrier-reduction model	0	1	0	1	1	0	0	0	United Kingdom	Europe & Central Asia	School	Community	refugee families	mixed	asylum seekers
24 - Therapeutic nature activities with GROW from Poulsen et al	Secondary focus	Mental health/trauma recovery	Structured programme/course model	Yes	No	Yes	Yes	No	No	No	No	No	No	Yes	No	No	Yes	No	No	2	3	Minimal-support skills training	1	1	0	1	1	0	0	0	Denmark	Europe & Central Asia	Community settings	Academic	adult refugees	mixed	not specified
25 - Social support intervention in Canada from Stewart et al	Secondary focus	Navigation/access	Hybrid/multi-component model	Yes	Yes	Yes	Yes	Yes	No	No	No	No	No	No	Yes	Yes	No	Yes	Yes	4	5	Comprehensive barrier-reduction model	0	0	0	1	1	0	1	0	Canada	North America	Municipal centres	Academic	adult refugees	mixed	not specified
26 - Healthy Happy Beginnings from Riggs et al	Secondary focus	Social connection/capital building	Group-based model	No	No	Yes	No	Yes	No	No	No	No	No	No	No	No	No	Yes	Yes	2	2	Co-produced navigation model	0	1	0	1	1	0	1	0	Australia	East Asia & Pacific	Clinic	Academic / community collaboration	women or mothers	women only	not specified
27 - Drama Therapy Intervention (DTI) in a refugee camp from Sakhi et al	Secondary focus	Skills development: Activity	Structured programme/course model	No	No	Yes	Yes	No	Yes	No	No	No	No	No	No	No	No	Yes	No	1	3	Trauma-responsive therapeutic model	0	0	0	1	1	0	0	0	Lebanon	Middle East & North Africa	Community settings	NGO	women or mothers	women only	not specified
28 - Peer educator support group from Block et al	Secondary focus	Social connection/capital building	Peer-led programme/course model	No	Yes	Yes	Yes	Yes	No	No	No	No	Yes	No	Yes	Yes	No	No	No	3	4	Minimal-support skills training	0	0	0	1	1	1	0	0	United States	North America	Community settings	Community	adult refugees	mixed	not specified
29 - Women on the Move as a refugee mentoring project from Bond	Secondary focus	Social connection/capital building	Mentoring/befriending model	Yes	No	No	Yes	Yes	No	Yes	Yes	No	No	No	Yes	Yes	Yes	No	No	4	4	Co-produced navigation model	1	0	0	1	1	1	0	0	Australia	East Asia & Pacific	Community settings	Community	women or mothers	women only	not specified
31 - Exercise programme for refugee women in Sydney from Hashimoto-Govindasamy & Rose	Secondary focus	Social connection/capital building	Group-based model	Yes	No	Yes	Yes	No	No	No	No	Yes	Yes	Yes	Yes	Yes	Yes	Yes	No	7	3	Comprehensive barrier-reduction model	0	1	0	1	1	0	0	0	United Kingdom	Europe & Central Asia	Home-based	Community	women or mothers	women only	not specified
32- Refugee Women's Health Initiative from Frost, Markham & Springer	Secondary focus	Skills development: Health literacy	Structured programme/course model	Yes	No	Yes	Yes	Yes	No	No	Yes	Yes	No	No	No	No	No	Yes	No	3	3	Co-produced navigation model	1	1	0	1	0	1	1	0	United States	North America	School	Academic	women or mothers	women only	not specified
33 - Community-based advocacy and learning for Hmong refugees from Goodkind et al	Secondary focus	Skills development: Psychosocial	Hybrid/multi-component model	Yes	No	Yes	Yes	Yes	No	Yes	Yes	No	No	No	No	No	No	Yes	No	2	4	Co-produced navigation model	1	1	0	1	1	1	0	0	United States	North America	Community settings	Academic	adult refugees	women only	not specified
34 - Refugee Wellbeing Project (RWP) for community-based advocacy and learning with African refugees from Goodkind et al	Secondary focus	Skills development: Psychosocial	Hybrid/multi-component model	No	No	Yes	Yes	Yes	No	Yes	Yes	No	No	Yes	Yes	Yes	No	Yes	Yes	6	4	Comprehensive barrier-reduction model	1	0	1	1	1	1	0	0	United States	North America	Community settings	Academic	adult refugees	mixed	resettled refugees

## Sheet: Data consolidation
Pivot table 1: Primary delivery modes (frequency & %)
Row Labels	Count of Study ID2	Count of Study ID
Group-based model	8	0.235294
Hybrid/multi-component model	7	0.205882
Link worker/case management model	3	0.0882353
Mentoring/befriending model	4	0.117647
Peer-led programme/course model	4	0.117647
Structured programme/course model	8	0.235294
Grand Total	34	1
Pivot table 2: Primary and secondary intervention focus (frequency & %)
	Column Labels
	Primary focus		Secondary focus		Total Count of Study ID2	Total Count of Study ID
Row Labels	Count of Study ID2	Count of Study ID	Count of Study ID2	Count of Study ID
Holistic/multi-domain	3	0.0483871		0	3	0.0483871
Mental health/trauma recovery	6	0.0967742	5	0.0806452	11	0.177419
Navigation/access	8	0.129032	3	0.0483871	11	0.177419
Skills development: Activity	3	0.0483871	3	0.0483871	6	0.0967742
Skills development: Employability	4	0.0645161		0	4	0.0645161
Skills development: Health literacy	3	0.0483871	1	0.016129	4	0.0645161
Skills development: Psychosocial	1	0.016129	7	0.112903	8	0.129032
Social connection/capital building	6	0.0967742	9	0.145161	15	0.241935
Grand Total	34	0.548387	28	0.451613	62	1
Pivot tables 3: Delivery mode x Cross-cutting features (frequency & %)
Trauma informed (same structures)	(All)
Co-produced	(All)
Skills-based	(All)
Needs-based assessment	(All)
Culturally adapted	(All)
Peer-led	(All)
Referral-led from health or social services	(All)
Row Labels	Count of Study ID2	Count of Study ID		Count of Study ID	Trauma-informed (same structures)				Count of Study ID	Co-produced				Count of Study ID	Skills-based					Count of Study ID	Needs-based assessment				Count of Study ID	Culturally adapted					Count of Study ID	Peer-led					Count of Study ID	Referral from services
Group-based model	8	0.235294		Row Labels	No	Yes	Grand Total		Row Labels	No	Yes	Grand Total		Row Labels	No	Partial	Yes	Grand Total		Row Labels	No	Yes	Grand Total		Row Labels	No	Partial	Yes	Grand Total		Row Labels	No	Partial	Yes	Grand Total		Row Labels	No	Yes	Grand Total
Hybrid/multi-component model	7	0.205882		Group-based model	6	2	8		Group-based model	6	2	8		Group-based model	2	1	5	8		Group-based model	8		8		Group-based model	2	1	5	8		Group-based model	7		1	8		Group-based model	7	1	8
Link worker/case management model	3	0.0882353		Hybrid/multi-component model	7		7		Hybrid/multi-component model	2	5	7		Hybrid/multi-component model		1	6	7		Hybrid/multi-component model	2	5	7		Hybrid/multi-component model	1	1	5	7		Hybrid/multi-component model	3	2	2	7		Hybrid/multi-component model	2	5	7
Mentoring/befriending model	4	0.117647		Link worker/case management model	1	2	3		Link worker/case management model	1	2	3		Link worker/case management model			3	3		Link worker/case management model	1	2	3		Link worker/case management model			3	3		Link worker/case management model	1		2	3		Link worker/case management model	1	2	3
Peer-led programme/course model	4	0.117647		Mentoring/befriending model	3	1	4		Mentoring/befriending model	3	1	4		Mentoring/befriending model	1		3	4		Mentoring/befriending model	2	2	4		Mentoring/befriending model	3	1		4		Mentoring/befriending model	4			4		Mentoring/befriending model	2	2	4
Structured programme/course model	8	0.235294		Peer-led programme/course model	2	2	4		Peer-led programme/course model		4	4		Peer-led programme/course model			4	4		Peer-led programme/course model	3	1	4		Peer-led programme/course model	1		3	4		Peer-led programme/course model			4	4		Peer-led programme/course model	2	2	4
Grand Total	34	1		Structured programme/course model	5	3	8		Structured programme/course model	6	2	8		Structured programme/course model		1	7	8		Structured programme/course model	6	2	8		Structured programme/course model	1	3	4	8		Structured programme/course model	7	1		8		Structured programme/course model	5	3	8
				Grand Total	24	10	34		Grand Total	18	16	34		Grand Total	3	3	28	34		Grand Total	22	12	34		Grand Total	8	6	20	34		Grand Total	22	3	9	34		Grand Total	19	15	34
Pivot tables 4: Delivery mode x Enablers (frequency & %)
Trusted location: home-based, in community centre, or at agreed locations with participants	(All)
Community-led staff	(All)
Interpretation or translation for delivery	(All)
Equipment	(All)
Childcare	(All)
Transport	(All)
Food	(All)
Referrals to further support	(All)
Social time	(All)
Row Labels	Count of Study ID2	Count of Study ID		Count of Study ID	Trusted location				Count of Study ID	Community-led staff				Count of Study ID	Interpretation or translation				Count of Study ID	Equipment				Count of Study ID	Childcare				Count of Study ID	Transport				Count of Study ID	Food				Count of Study ID	Referrals to support				Count of Study ID	Social time
Group-based model	8	0.235294		Row Labels	No	Yes	Grand Total		Row Labels	No	Yes	Grand Total		Row Labels	No	Yes	Grand Total		Row Labels	No	Yes	Grand Total		Row Labels	No	Yes	Grand Total		Row Labels	No	Yes	Grand Total		Row Labels	No	Yes	Grand Total		Row Labels	No	Yes	Grand Total		Row Labels	No	Yes	Grand Total
Hybrid/multi-component model	7	0.205882		Group-based model	4	4	8		Group-based model	6	2	8		Group-based model	3	5	8		Group-based model	5	3	8		Group-based model	5	3	8		Group-based model	6	2	8		Group-based model	4	4	8		Group-based model	5	3	8		Group-based model	6	2	8
Link worker/case management model	3	0.0882353		Hybrid/multi-component model	3	4	7		Hybrid/multi-component model	4	3	7		Hybrid/multi-component model	1	6	7		Hybrid/multi-component model	5	2	7		Hybrid/multi-component model	3	4	7		Hybrid/multi-component model	5	2	7		Hybrid/multi-component model	4	3	7		Hybrid/multi-component model	3	4	7		Hybrid/multi-component model	5	2	7
Mentoring/befriending model	4	0.117647		Link worker/case management model	1	2	3		Link worker/case management model	1	2	3		Link worker/case management model		3	3		Link worker/case management model	2	1	3		Link worker/case management model	1	2	3		Link worker/case management model	2	1	3		Link worker/case management model	2	1	3		Link worker/case management model	1	2	3		Link worker/case management model	2	1	3
Peer-led programme/course model	4	0.117647		Mentoring/befriending model	1	3	4		Mentoring/befriending model	4		4		Mentoring/befriending model	4		4		Mentoring/befriending model	3	1	4		Mentoring/befriending model	3	1	4		Mentoring/befriending model	3	1	4		Mentoring/befriending model	3	1	4		Mentoring/befriending model	3	1	4		Mentoring/befriending model	3	1	4
Structured programme/course model	8	0.235294		Peer-led programme/course model	3	1	4		Peer-led programme/course model	1	3	4		Peer-led programme/course model	2	2	4		Peer-led programme/course model	4		4		Peer-led programme/course model	3	1	4		Peer-led programme/course model	3	1	4		Peer-led programme/course model	3	1	4		Peer-led programme/course model	1	3	4		Peer-led programme/course model	3	1	4
Grand Total	34	1		Structured programme/course model	4	4	8		Structured programme/course model	8		8		Structured programme/course model	5	3	8		Structured programme/course model	6	2	8		Structured programme/course model	7	1	8		Structured programme/course model	8		8		Structured programme/course model	5	3	8		Structured programme/course model	5	3	8		Structured programme/course model	7	1	8
				Grand Total	16	18	34		Grand Total	24	10	34		Grand Total	15	19	34		Grand Total	25	9	34		Grand Total	22	12	34		Grand Total	27	7	34		Grand Total	21	13	34		Grand Total	18	16	34		Grand Total	26	8	34
Pivot tables 5: Delivery mode x Focus (frequency & %)
	Column Labels
	Holistic/multi-domain		Mental health/trauma recovery		Navigation/access		Skills development: Activity		Skills development: Employability		Skills development: Health literacy		Skills development: Psychosocial		Social connection/capital building		Total Count of Study ID	Total Count of Study ID2
Row Labels	Count of Study ID	Count of Study ID2	Count of Study ID	Count of Study ID2	Count of Study ID	Count of Study ID2	Count of Study ID	Count of Study ID2	Count of Study ID	Count of Study ID2	Count of Study ID	Count of Study ID2	Count of Study ID	Count of Study ID2	Count of Study ID	Count of Study ID2
Group-based model		0	2	0.0322581	1	0.016129	3	0.0483871	1	0.016129		0	2	0.0322581	6	0.0967742	15	0.241935
Hybrid/multi-component model	3	0.0483871		0	3	0.0483871		0	1	0.016129		0	2	0.0322581	2	0.0322581	11	0.177419
Link worker/case management model		0	1	0.016129	1	0.016129	1	0.016129		0		0	1	0.016129	2	0.0322581	6	0.0967742
Mentoring/befriending model		0	1	0.016129	2	0.0322581		0		0		0	1	0.016129	3	0.0483871	7	0.112903
Peer-led programme/course model		0	2	0.0322581	2	0.0322581		0		0	2	0.0322581		0	2	0.0322581	8	0.129032
Structured programme/course model		0	5	0.0806452	2	0.0322581	2	0.0322581	2	0.0322581	2	0.0322581	2	0.0322581		0	15	0.241935
Grand Total	3	0.0483871	11	0.177419	11	0.177419	6	0.0967742	4	0.0645161	4	0.0645161	8	0.129032	15	0.241935	62	1
Pivot tables 6: Focus x Key features (frequency & %)
Referral-led from health or social services	All
Needs-based assessment	All
Trauma informed (same structures)	All
Co-produced	All
Skills-based	All
Culturally adapted	All
Peer-led	All
Row Labels	Distinct Count of Study ID	Distinct Count of Study ID2			Distinct Count of Study ID	Referral-led				Distinct Count of Study ID	Needs-based assessment				Distinct Count of Study ID	Trauma informed				Distinct Count of Study ID	Co-produced				Distinct Count of Study ID	Skills-based					Distinct Count of Study ID	Culturally adapted					Distinct Count of Study ID	Peer-led
Holistic/multi-domain	3	0.0882353			Row Labels	No	Yes	Grand Total		Row Labels	No	Yes	Grand Total		Row Labels	No	Yes	Grand Total		Row Labels	No	Yes	Grand Total		Row Labels	No	Partial	Yes	Grand Total		Row Labels	No	Partial	Yes	Grand Total		Row Labels	No	Partial	Yes	Grand Total
Mental health/trauma recovery	11	0.323529			Holistic/multi-domain	1	2	3		Holistic/multi-domain		3	3		Holistic/multi-domain	3		3		Holistic/multi-domain	1	2	3		Holistic/multi-domain		1	2	3		Holistic/multi-domain	1	1	1	3		Holistic/multi-domain	1	2		3
Navigation/access	11	0.323529			Mental health/trauma recovery	8	3	11		Mental health/trauma recovery	7	4	11		Mental health/trauma recovery	5	6	11		Mental health/trauma recovery	8	3	11		Mental health/trauma recovery		1	10	11		Mental health/trauma recovery	4	2	5	11		Mental health/trauma recovery	7	1	3	11
Skills development: Activity	6	0.176471			Navigation/access	4	7	11		Navigation/access	7	4	11		Navigation/access	8	3	11		Navigation/access	1	10	11		Navigation/access	1		10	11		Navigation/access	2	1	8	11		Navigation/access	7		4	11
Skills development: Employability	4	0.117647			Skills development: Activity	4	2	6		Skills development: Activity	5	1	6		Skills development: Activity	3	3	6		Skills development: Activity	5	1	6		Skills development: Activity	1	1	4	6		Skills development: Activity	1	1	4	6		Skills development: Activity	4	1	1	6
Skills development: Health literacy	4	0.117647			Skills development: Employability	2	2	4		Skills development: Employability	4		4		Skills development: Employability	4		4		Skills development: Employability	4		4		Skills development: Employability			4	4		Skills development: Employability	1	1	2	4		Skills development: Employability	3		1	4
Skills development: Psychosocial	8	0.235294			Skills development: Health literacy	1	3	4		Skills development: Health literacy	3	1	4		Skills development: Health literacy	4		4		Skills development: Health literacy	1	3	4		Skills development: Health literacy			4	4		Skills development: Health literacy	1		3	4		Skills development: Health literacy	2		2	4
Social connection/capital building	15	0.441176			Skills development: Psychosocial	7	1	8		Skills development: Psychosocial	4	4	8		Skills development: Psychosocial	4	4	8		Skills development: Psychosocial	4	4	8		Skills development: Psychosocial			8	8		Skills development: Psychosocial		2	6	8		Skills development: Psychosocial	7		1	8
Grand Total	34	1			Social connection/capital building	8	7	15		Social connection/capital building	12	3	15		Social connection/capital building	11	4	15		Social connection/capital building	8	7	15		Social connection/capital building	3	1	11	15		Social connection/capital building	4	1	10	15		Social connection/capital building	9		6	15
					Grand Total	19	15	34		Grand Total	22	12	34		Grand Total	24	10	34		Grand Total	18	16	34		Grand Total	3	3	28	34		Grand Total	8	6	20	34		Grand Total	22	3	9	34
Pivot tables 7: Focus x Enablers (frequency & %)
Trusted location: home-based, in community centre, or at agreed locations with participants	All
Community-led staff	All
Interpretation or translation for delivery	All
Equipment	All
Childcare	All
Transport	All
Food	All
Referrals to further support	All
Social time	All
Row Labels	Distinct Count of Study ID	Distinct Count of Study ID2		Distinct Count of Study ID	Trusted location				Distinct Count of Study ID	Community-led staff				Distinct Count of Study ID	Interpretation or translation for delivery				Distinct Count of Study ID	Equipment				Distinct Count of Study ID	Childcare				Distinct Count of Study ID	Transport				Distinct Count of Study ID	Food				Distinct Count of Study ID	Referrals to support				Distinct Count of Study ID	Social time
Holistic/multi-domain	3	0.0882353		Row Labels	No	Yes	Grand Total		Row Labels	No	Yes	Grand Total		Row Labels	No	Yes	Grand Total		Row Labels	No	Yes	Grand Total		Row Labels	No	Yes	Grand Total		Row Labels	No	Yes	Grand Total		Row Labels	No	Yes	Grand Total		Row Labels	No	Yes	Grand Total		Row Labels	No	Yes	Grand Total
Mental health/trauma recovery	11	0.323529		Holistic/multi-domain	2	1	3		Holistic/multi-domain	3		3		Holistic/multi-domain	1	2	3		Holistic/multi-domain	2	1	3		Holistic/multi-domain	2	1	3		Holistic/multi-domain	3		3		Holistic/multi-domain	1	2	3		Holistic/multi-domain		3	3		Holistic/multi-domain	1	2	3
Navigation/access	11	0.323529		Mental health/trauma recovery	7	4	11		Mental health/trauma recovery	8	3	11		Mental health/trauma recovery	6	5	11		Mental health/trauma recovery	8	3	11		Mental health/trauma recovery	8	3	11		Mental health/trauma recovery	10	1	11		Mental health/trauma recovery	7	4	11		Mental health/trauma recovery	6	5	11		Mental health/trauma recovery	10	1	11
Skills development: Activity	6	0.176471		Navigation/access	5	6	11		Navigation/access	5	6	11		Navigation/access	3	8	11		Navigation/access	10	1	11		Navigation/access	8	3	11		Navigation/access	8	3	11		Navigation/access	9	2	11		Navigation/access	8	3	11		Navigation/access	9	2	11
Skills development: Employability	4	0.117647		Skills development: Activity	3	3	6		Skills development: Activity	6		6		Skills development: Activity	2	4	6		Skills development: Activity	1	5	6		Skills development: Activity	3	3	6		Skills development: Activity	3	3	6		Skills development: Activity	2	4	6		Skills development: Activity	3	3	6		Skills development: Activity	4	2	6
Skills development: Health literacy	4	0.117647		Skills development: Employability	1	3	4		Skills development: Employability	3	1	4		Skills development: Employability	3	1	4		Skills development: Employability	2	2	4		Skills development: Employability	2	2	4		Skills development: Employability	4		4		Skills development: Employability	3	1	4		Skills development: Employability	1	3	4		Skills development: Employability	4		4
Skills development: Psychosocial	8	0.235294		Skills development: Health literacy	2	2	4		Skills development: Health literacy	3	1	4		Skills development: Health literacy	2	2	4		Skills development: Health literacy	4		4		Skills development: Health literacy	3	1	4		Skills development: Health literacy	3	1	4		Skills development: Health literacy	4		4		Skills development: Health literacy	1	3	4		Skills development: Health literacy	3	1	4
Social connection/capital building	15	0.441176		Skills development: Psychosocial	3	5	8		Skills development: Psychosocial	5	3	8		Skills development: Psychosocial	2	6	8		Skills development: Psychosocial	8		8		Skills development: Psychosocial	5	3	8		Skills development: Psychosocial	7	1	8		Skills development: Psychosocial	4	4	8		Skills development: Psychosocial	6	2	8		Skills development: Psychosocial	7	1	8
Grand Total	34	1		Social connection/capital building	7	8	15		Social connection/capital building	9	6	15		Social connection/capital building	7	8	15		Social connection/capital building	10	5	15		Social connection/capital building	8	7	15		Social connection/capital building	10	5	15		Social connection/capital building	9	6	15		Social connection/capital building	9	6	15		Social connection/capital building	11	4	15
				Grand Total	16	18	34		Grand Total	24	10	34		Grand Total	15	19	34		Grand Total	25	9	34		Grand Total	22	12	34		Grand Total	27	7	34		Grand Total	21	13	34		Grand Total	18	16	34		Grand Total	26	8	34
Pivot tables 8: Enabler intensity analysis (frequency & %)
Enabler count	Distinct Count of Study ID	Distinct Count of Study ID2		Enabler count	Average of Enabler count		Enabler count	Average of Enabler count
1	5	0.147059		Group-based model	3.6		Holistic/multi-domain	4
2	9	0.264706		Hybrid/multi-component model	4.36364		Mental health/trauma recovery	2.63636
3	6	0.176471		Link worker/case management model	5		Navigation/access	3.09091
4	7	0.205882		Mentoring/befriending model	2.28571		Skills development: Activity	4.5
5	2	0.0588235		Peer-led programme/course model	3.25		Skills development: Employability	3.25
6	3	0.0882353		Structured programme/course model	2.13333		Skills development: Health literacy	2.75
7	1	0.0294118		Grand Total	3.32258		Skills development: Psychosocial	3.125
8	1	0.0294118					Social connection/capital building	3.66667
Grand Total	34	1					Grand Total	3.32258
Pivot tables 9: Cross-cutting features intensity analysis (frequency & %)
Row Labels	Distinct Count of Study ID	Distinct Count of Study ID2		Row Labels	Average of Feature count		Row Labels	Average of Feature count
1	3	0.0882353		Group-based model	2.2		Holistic/multi-domain	4
1.5	2	0.0588235		Hybrid/multi-component model	4.18182		Mental health/trauma recovery	3.27273
2	4	0.117647		Link worker/case management model	5.33333		Navigation/access	4.04545
2.5	1	0.0294118		Mentoring/befriending model	2.42857		Skills development: Activity	2.91667
3	8	0.235294		Peer-led programme/course model	5		Skills development: Employability	2.375
3.5	1	0.0294118		Structured programme/course model	2.9		Skills development: Health literacy	3.75
4	8	0.235294		Grand Total	3.41129		Skills development: Psychosocial	3.5
5	5	0.147059					Social connection/capital building	3.26667
6	1	0.0294118					Grand Total	3.41129
7	1	0.0294118
Grand Total	34	1
Pivot tables 10: Families x Features (averages)
Row Labels	Average of Feature count	Average of Enabler count
Community-connected social capital model	2.2	2.4
Comprehensive barrier-reduction model	4.3	5.5
Co-produced navigation model	3.35714	2.28571
Minimal-support skills training	2.42857	2.14286
Trauma-responsive therapeutic model	3.9	2.8
Grand Total	3.35294	3.29412
Peer-led	All
Needs-based assessment	All
Trauma informed (same structures)	All
Co-produced	All
Skills-based	All
Culturally adapted	All
Row Labels	Count of Study ID2
Community-connected social capital model	5
Comprehensive barrier-reduction model	10
Co-produced navigation model	7
Minimal-support skills training	7
Trauma-responsive therapeutic model	5
Grand Total	34
Pivot tables 11: Families x Enablers
Equipment	All
Community-led staff	All
Interpretation or translation for delivery	Yes
Trusted location: home-based, in community centre, or at agreed locations with participants	All
Childcare	All
Transport	All
Food	All
Referrals to further support	All
Social time	All
Row Labels	Count of Study ID2
Community-connected social capital model	2
Comprehensive barrier-reduction model	9
Co-produced navigation model	4
Minimal-support skills training	1
Trauma-responsive therapeutic model	3
Grand Total	19
Pivot tables 12: Primary delivery mode x Outcomes (frequency & %)
Language & Communication	All
Practical Stability Outcomes	All
Family Dynamics & Parenting	All
Health & Access to Services	All
Emotional & Mental Wellbeing	All
Social Connectedness & Inclusion	All
Employment & Economic Stability	All
Knowledge & Skills	All
Row Labels	Distinct Count of Study ID	Distinct Count of Study ID2		Distinct Count of Study ID	Language & Communication				Distinct Count of Study ID	Practical stability outcomes				Distinct Count of Study ID	Family dynamics & Parenting				Distinct Count of Study ID	Health & Access to Services					Distinct Count of Study ID	Emotional & Mental Wellbeing				Distinct Count of Study ID	Social connectedness & Inclusion				Distinct Count of Study ID	Employment & Economic Stability				Distinct Count of Study ID	Knowledge & Skills
Group-based model	8	0.235294		Row Labels	0	1	Grand Total		Row Labels	0	1	Grand Total		Row Labels	0	1	Grand Total		Row Labels	0	1	Grand Total			Row Labels	0	1	Grand Total		Row Labels	0	1	Grand Total		Row Labels	0	1	Grand Total		Row Labels	0	1	Grand Total
Hybrid/multi-component model	7	0.205882		Group-based model	8		8		Group-based model	8		8		Group-based model	5	3	8		Group-based model	8		8			Group-based model		8	8		Group-based model		8	8		Group-based model	7	1	8		Group-based model	4	4	8
Link worker/case management model	3	0.0882353		Hybrid/multi-component model	2	5	7		Hybrid/multi-component model	5	2	7		Hybrid/multi-component model	6	1	7		Hybrid/multi-component model	3	4	7			Hybrid/multi-component model	2	5	7		Hybrid/multi-component model		7	7		Hybrid/multi-component model	4	3	7		Hybrid/multi-component model	5	2	7
Mentoring/befriending model	4	0.117647		Link worker/case management model	3		3		Link worker/case management model	3		3		Link worker/case management model	2	1	3		Link worker/case management model	2	1	3			Link worker/case management model	1	2	3		Link worker/case management model	1	2	3		Link worker/case management model	3		3		Link worker/case management model	2	1	3
Peer-led programme/course model	4	0.117647		Mentoring/befriending model	1	3	4		Mentoring/befriending model	3	1	4		Mentoring/befriending model	3	1	4		Mentoring/befriending model	2	2	4			Mentoring/befriending model		4	4		Mentoring/befriending model		4	4		Mentoring/befriending model	4		4		Mentoring/befriending model	4		4
Structured programme/course model	8	0.235294		Peer-led programme/course model	4		4		Peer-led programme/course model	4		4		Peer-led programme/course model	4		4		Peer-led programme/course model	2	2	4			Peer-led programme/course model	1	3	4		Peer-led programme/course model		4	4		Peer-led programme/course model	4		4		Peer-led programme/course model	2	2	4
Grand Total	34	1		Structured programme/course model	6	2	8		Structured programme/course model	8		8		Structured programme/course model	6	2	8		Structured programme/course model	6	2	8			Structured programme/course model	1	7	8		Structured programme/course model	2	6	8		Structured programme/course model	7	1	8		Structured programme/course model	4	4	8
				Grand Total	24	10	34		Grand Total	31	3	34		Grand Total	26	8	34		Grand Total	23	11	34			Grand Total	5	29	34		Grand Total	3	31	34		Grand Total	29	5	34		Grand Total	21	13	34
Pivot tables 13: Focus x Outcomes (frequency & %)
Language & Communication	All
Practical Stability Outcomes	All
Family Dynamics & Parenting	All
Health & Access to Services	All
Emotional & Mental Wellbeing	All
Social Connectedness & Inclusion	All
Employment & Economic Stability	All
Knowledge & Skills	All
				Distinct Count of Study ID	Language & Communication				Distinct Count of Study ID	Practical stability outcomes				Distinct Count of Study ID	Family dynamics & Parenting				Distinct Count of Study ID	Health & Access to Services					Distinct Count of Study ID	Emotional & Mental Wellbeing				Distinct Count of Study ID	Social connectedness & Inclusion
Row Labels	Distinct Count of Study ID	Distinct Count of Study ID2		Row Labels	0	1	Grand Total		Row Labels	0	1	Grand Total		Row Labels	0	1	Grand Total		Row Labels	0	1	Grand Total			Row Labels	0	1	Grand Total		Row Labels	0	1	Grand Total
Holistic/multi-domain	3	0.0882353		Holistic/multi-domain		3	3		Holistic/multi-domain	2	1	3		Holistic/multi-domain	3		3		Holistic/multi-domain	1	2	3			Holistic/multi-domain	1	2	3		Holistic/multi-domain		3	3
Mental health/trauma recovery	11	0.323529		Mental health/trauma recovery	10	1	11		Mental health/trauma recovery	11		11		Mental health/trauma recovery	8	3	11		Mental health/trauma recovery	10	1	11			Mental health/trauma recovery		11	11		Mental health/trauma recovery	2	9	11
Navigation/access	11	0.323529		Navigation/access	6	5	11		Navigation/access	10	1	11		Navigation/access	8	3	11		Navigation/access	4	7	11			Navigation/access	3	8	11		Navigation/access		11	11
Skills development: Activity	6	0.176471		Skills development: Activity	6		6		Skills development: Activity	6		6		Skills development: Activity	6		6		Skills development: Activity	6		6			Skills development: Activity		6	6		Skills development: Activity	1	5	6
Skills development: Employability	4	0.117647		Skills development: Employability	3	1	4		Skills development: Employability	3	1	4		Skills development: Employability	4		4		Skills development: Employability	4		4			Skills development: Employability	1	3	4		Skills development: Employability	1	3	4
Skills development: Health literacy	4	0.117647		Skills development: Health literacy	3	1	4		Skills development: Health literacy	4		4		Skills development: Health literacy	3	1	4		Skills development: Health literacy		4	4			Skills development: Health literacy	2	2	4		Skills development: Health literacy		4	4
Skills development: Psychosocial	8	0.235294		Skills development: Psychosocial	6	2	8		Skills development: Psychosocial	8		8		Skills development: Psychosocial	3	5	8		Skills development: Psychosocial	6	2	8			Skills development: Psychosocial		8	8		Skills development: Psychosocial	1	7	8
Social connection/capital building	15	0.441176		Social connection/capital building	12	3	15		Social connection/capital building	13	2	15		Social connection/capital building	11	4	15		Social connection/capital building	11	4	15			Social connection/capital building	2	13	15		Social connection/capital building		15	15
Grand Total	34	1		Grand Total	24	10	34		Grand Total	31	3	34		Grand Total	26	8	34		Grand Total	23	11	34			Grand Total	5	29	34		Grand Total	3	31	34
Pivot tables 13: Family x Outcomes (frequency & %)
Language & Communication	All
Practical Stability Outcomes	All
Family Dynamics & Parenting	All
Health & Access to Services	All
Emotional & Mental Wellbeing	All
Social Connectedness & Inclusion	All
Employment & Economic Stability	All
Knowledge & Skills	All
				Distinct Count of Study ID	Language & Communication				Distinct Count of Study ID	Practical stability outcomes				Distinct Count of Study ID	Family dynamics & Parenting				Distinct Count of Study ID	Health & Access to Services					Distinct Count of Study ID	Emotional & Mental Wellbeing				Distinct Count of Study ID	Social connectedness & Inclusion
Row Labels	Distinct Count of Study ID	Distinct Count of Study ID2		Row Labels	0	1	Grand Total		Row Labels	0	1	Grand Total		Row Labels	0	1	Grand Total		Row Labels	0	1	Grand Total			Row Labels	0	1	Grand Total		Row Labels	0	1	Grand Total
Community-connected social capital model	5	0.147059		Community-connected social capital model	3	2	5		Community-connected social capital model	4	1	5		Community-connected social capital model	3	2	5		Community-connected social capital model	5		5			Community-connected social capital model	1	4	5		Community-connected social capital model		5	5
Comprehensive barrier-reduction model	10	0.294118		Comprehensive barrier-reduction model	7	3	10		Comprehensive barrier-reduction model	9	1	10		Comprehensive barrier-reduction model	8	2	10		Comprehensive barrier-reduction model	6	4	10			Comprehensive barrier-reduction model	2	8	10		Comprehensive barrier-reduction model	1	9	10
Co-produced navigation model	7	0.205882		Co-produced navigation model	3	4	7		Co-produced navigation model	6	1	7		Co-produced navigation model	5	2	7		Co-produced navigation model	2	5	7			Co-produced navigation model	2	5	7		Co-produced navigation model		7	7
Minimal-support skills training	7	0.205882		Minimal-support skills training	6	1	7		Minimal-support skills training	7		7		Minimal-support skills training	6	1	7		Minimal-support skills training	5	2	7			Minimal-support skills training		7	7		Minimal-support skills training	1	6	7
Trauma-responsive therapeutic model	5	0.147059		Trauma-responsive therapeutic model	5		5		Trauma-responsive therapeutic model	5		5		Trauma-responsive therapeutic model	4	1	5		Trauma-responsive therapeutic model	5		5			Trauma-responsive therapeutic model		5	5		Trauma-responsive therapeutic model	1	4	5
Grand Total	34	1		Grand Total	24	10	34		Grand Total	31	3	34		Grand Total	26	8	34		Grand Total	23	11	34			Grand Total	5	29	34		Grand Total	3	31	34
Pivot tables 14: Primary delivery mode x Contexts (frequency & %)
Country	All
Region	All
Legal or migration status (category)	All
Gender (category)	All
Population type	All
Delivery sector	All
Setting type	All
Row Labels	Distinct Count of Study ID	Distinct Count of Study ID2		Distinct Count of Study ID	Country											Distinct Count of Study ID	Region							Distinct Count of Study ID	Legal or migration status					Distinct Count of Study ID	Gender						Distinct Count of Study ID	Population type								Distinct Count of Study ID	Delivery sector
Group-based model	8	0.235294		Row Labels	Australia	Canada	Denmark	Lebanon	Portugal	South Africa	Spain	United Kingdom	United States	Grand Total		Row Labels	East Asia & Pacific	Europe & Central Asia	Middle East & North Africa	North America	Sub-Saharan Africa	Grand Total		Row Labels	asylum seekers	not specified	resettled refugees	Grand Total		Row Labels	girls only	men only	mixed	women only	Grand Total		Row Labels	adult refugees	asylum seekers	refugee children	refugee families	women or mothers	youth / children	Grand Total		Row Labels	Academic	Academic / community collaboration	Community
Hybrid/multi-component model	7	0.205882		Group-based model	2	1		1				2	2	8		Group-based model	2	2	1	3		8		Group-based model		6	2	8		Group-based model	1	1	2	4	8		Group-based model	1		1		5	1	8		Group-based model	2	1	2
Link worker/case management model	3	0.0882353		Hybrid/multi-component model		1	1		1	1		1	2	7		Hybrid/multi-component model		3		3	1	7		Hybrid/multi-component model	1	3	3	7		Hybrid/multi-component model			5	2	7		Hybrid/multi-component model	3			2	1	1	7		Hybrid/multi-component model	4		1
Mentoring/befriending model	4	0.117647		Link worker/case management model	1							1	1	3		Link worker/case management model	1	1		1		3		Link worker/case management model	1	1	1	3		Link worker/case management model			2	1	3		Link worker/case management model	1			2			3		Link worker/case management model	1		2
Peer-led programme/course model	4	0.117647		Mentoring/befriending model	1						1	1	1	4		Mentoring/befriending model	1	2		1		4		Mentoring/befriending model	1	3		4		Mentoring/befriending model			2	2	4		Mentoring/befriending model	1	1		1	1		4		Mentoring/befriending model	1		2
Structured programme/course model	8	0.235294		Peer-led programme/course model							1		3	4		Peer-led programme/course model		1		3		4		Peer-led programme/course model		2	2	4		Peer-led programme/course model			3	1	4		Peer-led programme/course model	4						4		Peer-led programme/course model		2	1
Grand Total	34	1		Structured programme/course model		1	1	1			1		4	8		Structured programme/course model		2	1	5		8		Structured programme/course model	1	6	1	8		Structured programme/course model			6	2	8		Structured programme/course model	3	1		1	2	1	8		Structured programme/course model	3	2
				Grand Total	4	3	2	2	1	1	3	5	13	34		Grand Total	4	11	2	16	1	34		Grand Total	4	21	9	34		Grand Total	1	1	20	12	34		Grand Total	13	2	1	6	9	3	34		Grand Total	11	5	8
Pivot tables 15: Focus x Contexts (frequency & %)
Country	All
Region	All
Legal or migration status (category)	All
Gender (category)	All
Population type	All
Delivery sector	All
Setting type	All
Row Labels	Distinct Count of Study ID	Distinct Count of Study ID2		Distinct Count of Study ID	Country											Distinct Count of Study ID	Region							Distinct Count of Study ID	Legal or migration status					Distinct Count of Study ID	Gender						Distinct Count of Study ID	Population type								Distinct Count of Study ID	Delivery sector
Holistic/multi-domain	3	0.0882353		Row Labels	Australia	Canada	Denmark	Lebanon	Portugal	South Africa	Spain	United Kingdom	United States	Grand Total		Row Labels	East Asia & Pacific	Europe & Central Asia	Middle East & North Africa	North America	Sub-Saharan Africa	Grand Total		Row Labels	asylum seekers	not specified	resettled refugees	Grand Total		Row Labels	girls only	men only	mixed	women only	Grand Total		Row Labels	adult refugees	asylum seekers	refugee children	refugee families	women or mothers	youth / children	Grand Total		Row Labels	Academic	Academic / community collaboration	Community
Mental health/trauma recovery	11	0.323529		Holistic/multi-domain			1		1			1		3		Holistic/multi-domain		3				3		Holistic/multi-domain	1		2	3		Holistic/multi-domain			3		3		Holistic/multi-domain				2		1	3		Holistic/multi-domain	1		1
Navigation/access	11	0.323529		Mental health/trauma recovery	1		1	2			1		6	11		Mental health/trauma recovery	1	2	2	6		11		Mental health/trauma recovery	1	7	3	11		Mental health/trauma recovery			8	3	11		Mental health/trauma recovery	3	1		3	2	2	11		Mental health/trauma recovery	4	2
Skills development: Activity	6	0.176471		Navigation/access	3	2					1		5	11		Navigation/access	3	1		7		11		Navigation/access	1	7	3	11		Navigation/access			5	6	11		Navigation/access	7	1			3		11		Navigation/access	4	3	2
Skills development: Employability	4	0.117647		Skills development: Activity				2				3	1	6		Skills development: Activity		3	2	1		6		Skills development: Activity	1	4	1	6		Skills development: Activity	1		3	2	6		Skills development: Activity			1	1	2	2	6		Skills development: Activity	1		3
Skills development: Health literacy	4	0.117647		Skills development: Employability	1		1			1	1			4		Skills development: Employability	1	2			1	4		Skills development: Employability		4		4		Skills development: Employability			2	2	4		Skills development: Employability	2				2		4		Skills development: Employability	1
Skills development: Psychosocial	8	0.235294		Skills development: Health literacy									4	4		Skills development: Health literacy				4		4		Skills development: Health literacy	1	2	1	4		Skills development: Health literacy			2	2	4		Skills development: Health literacy	2	1			1		4		Skills development: Health literacy	1	1	1
Social connection/capital building	15	0.441176		Skills development: Psychosocial		2							6	8		Skills development: Psychosocial				8		8		Skills development: Psychosocial		5	3	8		Skills development: Psychosocial			5	3	8		Skills development: Psychosocial	3			3	2		8		Skills development: Psychosocial	5	2
Grand Total	34	1		Social connection/capital building	3	2				1	2	4	3	15		Social connection/capital building	3	6		5	1	15		Social connection/capital building	2	11	2	15		Social connection/capital building	1	1	7	6	15		Social connection/capital building	6	1	1	1	6		15		Social connection/capital building	3	2	7
				Grand Total	4	3	2	2	1	1	3	5	13	34		Grand Total	4	11	2	16	1	34		Grand Total	4	21	9	34		Grand Total	1	1	20	12	34		Grand Total	13	2	1	6	9	3	34		Grand Total	11	5	8
Pivot tables 16: Family x Contexts (frequency & %)
Country	All
Region	All
Legal or migration status (category)	All
Gender (category)	All
Population type	All
Delivery sector	All
Setting type	All
				Distinct Count of Study ID	Country											Distinct Count of Study ID	Region							Distinct Count of Study ID	Legal or migration status					Distinct Count of Study ID	Gender						Distinct Count of Study ID	Population type								Distinct Count of Study ID	Delivery sector
Row Labels	Distinct Count of Study ID	Distinct Count of Study ID2		Row Labels	Australia	Canada	Denmark	Lebanon	Portugal	South Africa	Spain	United Kingdom	United States	Grand Total		Row Labels	East Asia & Pacific	Europe & Central Asia	Middle East & North Africa	North America	Sub-Saharan Africa	Grand Total		Row Labels	asylum seekers	not specified	resettled refugees	Grand Total		Row Labels	girls only	men only	mixed	women only	Grand Total		Row Labels	adult refugees	asylum seekers	refugee children	refugee families	women or mothers	youth / children	Grand Total		Row Labels	Academic	Academic / community collaboration	Community
Community-connected social capital model	5	0.147059		Community-connected social capital model		1			1			1	2	5		Community-connected social capital model		2		3		5		Community-connected social capital model		3	2	5		Community-connected social capital model		1	3	1	5		Community-connected social capital model	2			1	2		5		Community-connected social capital model	2		2
Comprehensive barrier-reduction model	10	0.294118		Comprehensive barrier-reduction model		1	1			1		4	3	10		Comprehensive barrier-reduction model		5		4	1	10		Comprehensive barrier-reduction model	2	3	5	10		Comprehensive barrier-reduction model	1		5	4	10		Comprehensive barrier-reduction model	3		1	3	2	1	10		Comprehensive barrier-reduction model	4	1	3
Co-produced navigation model	7	0.205882		Co-produced navigation model	3	1					1		2	7		Co-produced navigation model	3	1		3		7		Co-produced navigation model	1	6		7		Co-produced navigation model			2	5	7		Co-produced navigation model	3	1			3		7		Co-produced navigation model	2	2	2
Minimal-support skills training	7	0.205882		Minimal-support skills training	1		1	1			1		3	7		Minimal-support skills training	1	2	1	3		7		Minimal-support skills training	1	6		7		Minimal-support skills training			6	1	7		Minimal-support skills training	3	1		1	1	1	7		Minimal-support skills training	2		1
Trauma-responsive therapeutic model	5	0.147059		Trauma-responsive therapeutic model				1			1		3	5		Trauma-responsive therapeutic model		1	1	3		5		Trauma-responsive therapeutic model		3	2	5		Trauma-responsive therapeutic model			4	1	5		Trauma-responsive therapeutic model	2			1	1	1	5		Trauma-responsive therapeutic model	1	2
Grand Total	34	1		Grand Total	4	3	2	2	1	1	3	5	13	34		Grand Total	4	11	2	16	1	34		Grand Total	4	21	9	34		Grand Total	1	1	20	12	34		Grand Total	13	2	1	6	9	3	34		Grand Total	11	5	8
[truncated: 13 more columns]
