# Supplementary material for: Social prescribing for refugee populations: a rapid realist review of international evidence
Source: Front Public Health. 2026 May 8;14:1758335. doi: 10.3389/fpubh.2026.1758335 (PMC13194373; doi:10.3389/fpubh.2026.1758335)
Supplement: SUPPLEMENTARY TABLE 4 — Included studies. [file Table_4.xlsx]

## Sheet: Study cluster reference
Study cluster	Study number	Full reference	doi or link	Linked studies?	Source
1	study 1	Rosenberg, J., McDonough Ryan, P., Brown, C., Schaffer, R., O’Brien, C., Ganjavi, F., & Sharifi, M. (2024). Exploring the determinants of successful implementation of a preventive mental health and wellness intervention for Afghan refugee families: A qualitative analysis. Health Education Research, 39(2), 119–130. https://doi.org/10.1093/her/cyad034	10.1093/her/cyad034	Yes, 3 papers, pilot with refugee youth (feasability/acceptability), registered protocol, follow-up outcome paper	Database search
	study 2	Rosenberg, J., McDonough Ryan, P., O’Brien, C., Ganjavi, F., & Sharifi, M. (2022). Pilot wellness program with adapted social-emotional learning and COVID-19 curriculum for refugee youth. Health Education & Behavior, 49(1), 17–25. https://doi.org/10.1177/10901981211048830	10.1177/10901981211048830	Also identified by the review	Citation chasing
	study 3	Implementing and evaluating a wellness and social-emotional learning program for refugee children during the COVID-19 pandemic: EMPOWER (Emotions Program Outside the Clinic and Wellness Education for Refugees): Protocol and statistical analysis plan (Version 3, February 20, 2022). (2022). ClinicalTrials.gov (NCT04931888). https://cdn.clinicaltrials.gov/large-docs/88/NCT04931888/Prot_SAP_000.pdf	https://cdn.clinicaltrials.gov/large-docs/88/NCT04931888/Prot_SAP_000.pdf?utm_source=chatgpt.com	Above
	study 4	Rosenberg, J., McDonough Ryan, P., Schaffer, R., et al. (2025). Wait-list controlled pilot trial of a preventive mental health intervention for refugee youth. Journal of Immigrant and Minority Health. Advance online publication. https://doi.org/10.1007/s10903-025-01739-1	10.1007/s10903-025-01739-1	Above
2	study 5	Bajwa, J. K., Kidd, S., Abai, M., Knouzi, I., Couto, S., & McKenzie, K. (2020). Trauma-informed education support program for refugee survivors. Canadian Journal for the Study of Adult Education, 32(1). https://doi.org/10.56105/cjsae.v32i1.5452	10.56105/cjsae.v32i1.5452	No - needs assessment paper 10.7202/1043063ar	Database search
3	study 6	Neville, S. E., DiClemente-Bosco, K., Chamlagai, L. K., Bunn, M., Freeman, J., Berent, J. M., Gautam, B., Abdi, A., & Betancourt, T. S. (2022). Investigating outcomes of a family strengthening intervention for resettled Somali Bantu and Bhutanese refugees: An explanatory sequential mixed methods study. International Journal of Environmental Research and Public Health, 19(19), 12415. https://doi.o…	10.3390/ijerph191912415	Yes 2 linked papers, feasibility trial, mechanisms of change	Database search
	study 7	Betancourt, T. S., Berent, J. M., Freeman, J., Frounfelker, R. L., Brennan, R. T., Abdi, S., Maalim, A., Abdi, A., Mishra, T., Gautam, B., Creswell, J. W., & Beardslee, W. R. (2020). Family-based mental health promotion for Somali Bantu and Bhutanese refugees: Feasibility and acceptability trial. Journal of Adolescent Health, 66(3), 336–344. https://doi.org/10.1016/j.jadohealth.2019.08.023	10.1016/j.jadohealth.2019.08.023	Above
	study 8	DiClemente-Bosco, K., Neville, S. E., Berent, J. M., Farrar, J., Mishra, T., Abdi, A., Beardslee, W. R., Creswell, J. W., & Betancourt, T. S. (2023). Understanding mechanisms of change in a family-based preventive mental health intervention for refugees by refugees in New England. Transcultural Psychiatry, 60(1), 142–155. https://doi.org/10.1177/13634615221111627	10.1177/13634615221111627	Also identified by the review	Database search
4	study 9	Tan, E., & Faircloth, B. (2023). One World: Refugee youth incubating epistemologies toward rightful presence with/in community-driven STEM. Journal of Research in Science Teaching, 60(8), 1627–1656. https://doi.org/10.1002/tea.21846	10.1002/tea.21846	No, none found	Database search
5	study 10	Wei, K., Chopra, P., Strehlow, S., Stow, M., Kaplan, I., Szwarc, J., & Minas, H. (2021). The capacity-building role of community liaison workers with refugee communities in Victoria, Australia. International Journal of Mental Health Systems, 15, 64. https://doi.org/10.1186/s13033-021-00485-9	10.1186/s13033-021-00485-9	No, pre-print is identical, related work stream identified separately (Riggs et al)	Database search
6	study 11	Chaudhary, A., Dosto, N., Hill, R., Lehmijoki-Gardner, M., Sharp, P., Hale, W. D., & Galiatsatos, P. (2019). Community intervention for Syrian refugees in Baltimore City: The lay health educator program at a local mosque. Journal of Religion and Health, 58(5), 1687–1697. https://doi.org/10.1007/s10943-019-00893-9	10.1007/s10943-019-00893-9	No, no interventions found	Database search
7	study 12	Luttenberger, K., Baggenstos, B., Najem, C., et al. (2024). A psychosocial bouldering intervention improves the well-being of young refugees and adolescents from the host community in Lebanon: Results from a pragmatic controlled trial. Conflict and Health, 18, 56. https://doi.org/10.1186/s13031-024-00615-3	10.1186/s13031-024-00615-3	Yes, trial registration (not included here) and study protocol	Database search
	study 13	Luttenberger, K., Najem, C., Rosenbaum, S., Sifri, C., Kind, L., & Baggenstos, B. (2023). A climbing (bouldering) intervention to increase the psychological well-being of adolescents in the Bekaa Valley in Lebanon—Study protocol for a controlled trial. International Journal of Environmental Research and Public Health, 20(5), 4289. https://doi.org/10.3390/ijerph20054289	10.3390/ijerph20054289	above
8	study 14	Storm, H., Nielsen, N. O., Andersen, J., Præstegaard, J., Kjærsgaard, H., Petersen, B., Sønderskov, A. J., Rafn, J., & Lindahl, M. (2023). Community garden developed by refugees from Syria—A sanctuary and a space for learning and empowerment. Wellbeing, Space and Society, 5, 100162. https://doi.org/10.1016/j.wss.2023.100162	10.1016/j.wss.2023.100162	Yes, follow on evaluation found	Database search
	study 15	Nielsen, N. O., Rafn, A. V., Andersen, S., Rafn, J., Kjærsgaard, H., Petersen, B., Sønderskov, A. J., Dahl, M., Benedikz, E., & Lindahl, M. (2025). Effect of a multi-component, participatory social and health promoting intervention on health and wellbeing in refugee families from Syria resettled in Denmark. Journal of Migration and Health, 12, 100338. https://doi.org/10.1016/j.jmh.2025.100338	0.1016/j.jmh.2025.100338
9	study 16	Versey, H. S., Murad, S., McPhee, I., & Schwarz, W. (2023). A Bridging-Community (ABC) Project: A community building social participation intervention among resettled refugees in Boston. Journal of International Migration and Integration, 24, 441–465. https://doi.org/10.1007/s12134-021-00908-z	10.1007/s12134-021-00908-z	No, none found	Database search
10	study 17	Im, H., Verbillis-Kolp, S., Atiyeh, S., Bonz, A. G., Eadeh, S., George, N., & Malluwa Wadu, A. (2023). Implementation evaluation of community-based mental health and psychosocial support intervention for refugee newcomers in the United States. Health & Social Care in the Community, 6696415. https://doi.org/10.1155/2023/6696415	10.1155/2023/6696415	Yes, earlier programme and later evaluation found	Database search
	study 18	Im, H., & Rosenberg, R. (2016). Building social capital through a peer-led community health workshop: A pilot with the Bhutanese refugee community. Journal of Community Health, 41(3), 509–517. https://doi.org/10.1007/s10900-015-0124-z	10.1007/s10900-015-0124-z	Also identified by the review	Citation chasing
	study 19	Im, H., Verbillis-Kolp, S., Kim, S., Bonz, A. G., & Mustafayeva, S. (2024). A multilevel modeling analysis of community-based mental health and psychosocial support group intervention for refugee newcomers in the United States. Cultural Diversity & Ethnic Minority Psychology. Advance online publication. https://doi.org/10.1037/cdp0000729	10.1037/cdp0000729	Above
11	study 20	Pejic, V., Hess, R. S., & Frey, K. F. (2023). Bridging, building, and bonding: Somali mothers’ experiences in a family-focused community program. American Journal of Orthopsychiatry, 93(1), 63–74. https://doi.org/10.1037/ort0000660	10.1037/ort0000660	No, none found	Database search
12	study 21	Elswick, S., Washington, G., Mangrum-Apple, H., Peterson, C., Barnes, E., Pirkey, P., & Watson, J. (2021). Trauma Healing Club: Utilizing culturally responsive processes in the implementation of an after-school group intervention to address trauma among African refugees. Journal of Child & Adolescent Trauma, 15(1), 155–166. https://doi.org/10.1007/s40653-021-00387-5	10.1007/s40653-021-00387-5	No, none found	Database search
13	study 22	Nabors, L. A., Stanton-Chapman, T. L., & Toledano-Toledano, F. (2022). A university and community-based partnership: After-school mentoring activities to support positive mental health for children who are refugees. International Journal of Environmental Research and Public Health, 19(10), 6328. https://doi.org/10.3390/ijerph19106328	10.3390/ijerph19106328	No, none found	Database search
14	study 23	Caspersz, D., Casado, R., Kaplanian, C., Fozdar, F., & Baldassar, L. (2022). Group social capital and the employment prospects of refugee women who experience domestic violence. Labour & Industry, 32(4), 443–454. https://doi.org/10.1080/10301763.2023.2170760	10.1080/10301763.2023.2170760	No, none found	Database search
15	study 24	Alarcón, X., Casademont, X., Lendzhova, V., & Erdoğan, E. (2021). Inclusive settlement of young asylum seekers in a rural region: The role of informal support and mentoring. Sustainability, 13(9), 5132. https://doi.org/10.3390/su13095132	10.3390/su13095132	No, none found	Database search
16	study 25	Llinares-Insa, L. I., Roldán-Pardo, M., González-Navarro, P., & Benedito-Monleón, M. D. (2020). Well-being without employment? Promoting the employability of refugees. International Journal of Environmental Research and Public Health, 17(21), 7775. https://doi.org/10.3390/ijerph17217775	10.3390/ijerph17217775	No, none found	Database search
17	study 26	Barbosa, M., Santos, M., Veiga, E., Martins, F., Ribeiro, M. T., & Faria, J. (2019). Welcoming refugees in Portugal: Preliminary assessment through the voices of refugee families. International Journal of Inclusive Education, 25(1), 66–80. https://doi.org/10.1080/13603116.2019.1678752	10.1080/13603116.2019.1678752	No, none found	Database search
18	study 27	Paloma, V., de la Morena, I., Sladkova, J., & López-Torres, C. (2020). A peer support and peer mentoring approach to enhancing resilience and empowerment among refugees settled in southern Spain. Journal of Community Psychology, 48(5), 1438–1451. https://doi.org/10.1002/jcop.22338	10.1002/jcop.22338	Yes, pilot found	Database search
	study 28	Paloma, V., de la Morena, I., & López-Torres, C. (2020). Promoting posttraumatic growth among the refugee population in Spain: A community-based pilot intervention. Health & Social Care in the Community, 28(1), 127–136. https://doi.org/10.1111/hsc.12847	10.1111/hsc.12847	Also identified by the review	Citation chasing
19	study 29	Piwowarczyk, L. A., & Ona, F. (2019). BeWell: Quality assurance health promotion pilot. International Journal of Health Care Quality Assurance, 32(2), 321–331. https://doi.org/10.1108/IJHCQA-08-2017-0152	10.1108/IJHCQA-08-2017-0152	No, none found	Database search
20	study 30	Van Raemdonck, L. (2019). Comparison of four different livelihood programmes for urban refugee women in Durban, South Africa: Insights from the capability approach. Journal of International Migration and Integration, 20, 497–519. https://doi.org/10.1007/s12134-018-0618-5	10.1007/s12134-018-0618-5	No, none found	Database search
21	study 31	Badali, J., Grande, S., & Mardikian, K. (2017). From passive recipient to community advocate: Reflections on peer-based resettlement programs for Arabic-speaking refugees in Canada. Global Journal of Community Psychology Practice, 8(2). https://doi.org/10.17161/gjcpp.v8i2.20723	10.17161/gjcpp.v8i2.20723	No, none found	Grey - Google Scholar
22	study 32	Woolger, A. (2019). Help Each Asylum Seeker and Refugee To Settle (HEARTS) service: Evaluation report. The Children's Society. https://www.childrenssociety.org.uk/sites/default/files/2020-12/HEARTS-evaluation-report.pdf	https://www.childrenssociety.org.uk/sites/default/files/2020-12/HEARTS-evaluation-report.pdf	Standalone	Grey - websites searching
23	study 33	Sussex Community Development Association. (2024). SCDA children and young people’s social prescribing: End of grant period report (September 2024).		Standalone	Grey - charity contact
24	study 34	Poulsen, D. V., Pálsdóttir, A. M., Christensen, S. I., Wilson, L., & Uldall, S. W. (2020). Therapeutic nature activities: A step toward the labor market for traumatized refugees. International Journal of Environmental Research and Public Health, 17(20), 7542. https://doi.org/10.3390/ijerph17207542	10.3390/ijerph17207542	No, none found	Citation chasing
25	study 35	Stewart, M., Simich, L., Beiser, M., Makumbe, K., Makwarimba, E., & Shizha, E. (2011). Impacts of a social support intervention for Somali and Sudanese refugees in Canada. Ethnicity and Inequalities in Health and Social Care, 4(4), 186–199. https://doi.org/10.1108/17570981111250840	10.1108/17570981111250840	Yes, another assessment paper	Citation chasing
	study 36	Stewart, M., Simich, L., Shizha, E., Makumbe, K., & Makwarimba, E. (2012). Supporting African refugees in Canada: Insights from a support intervention. Health & Social Care in the Community, 20(5), 516–527. https://doi.org/10.1111/j.1365-2524.2012.01069.x	10.1111/j.1365-2524.2012.01069.x	Already identified by the review	Citation chasing
26	study 37	Riggs, E., Muyeen, S., Brown, S., Dawson, W., Petschel, P., Tardiff, W., Norman, F., Vanpraag, D., Szwarc, J., & Yelland, J. (2017). Cultural safety and belonging for refugee background women attending group pregnancy care: An Australian qualitative study. Birth, 44(2), 145–152. https://doi.org/10.1111/birt.12272	10.1111/birt.12272	Yes, protocol and further evaluation found	Citation chasing
	study 38	Riggs, E., Yelland, J., Mensah, F. K., Gold, L., Szwarc, J., Kaplan, I., Small, R., Middleton, P., Krastev, A., McDonald, E., East, C., Homer, C., Nesvadba, N., Biggs, L., Braithwaite, J., & Brown, S. J. (2021). Group pregnancy care for refugee background women: A codesigned, multimethod evaluation protocol applying a community engagement framework and an interrupted time series design. BMJ Open,…	10.1136/bmjopen-2020-048271	Above
	study 39	Hearn, F., Biggs, L., Brown, S., Krastev, A., Szwarc, J., & Riggs, E. (2023). Finding our own ways of working together: Reflections on implementing and facilitating a multidisciplinary and equity-oriented model of group pregnancy care for women of refugee background. Midwifery, 123, 103709. https://doi.org/10.1016/j.midw.2023.103709	10.1016/j.midw.2023.103709	Above
	study 40	Hearn, F., Biggs, L., Brown, S. J., Krastev, A., Szwarc, J., & Riggs, E. (2023). Trauma-informed care and equity in group pregnancy care for women of refugee background: Reflections from the workforce. Trauma Care, 3(3), 161–176. https://doi.org/10.3390/traumacare3030016	10.3390/traumacare3030016	Above
27	study 41	Sakhi, S., Haddad Kreidie, L., Wardani, F., AlSabah, H. H. S. I., & Anbar, K. (2020). The power of theater expression and communication: A psychological therapeutical intervention in a refugee camp: An IPA study into the narratives of women refugees’ experience with drama therapy. Psychology Research, 10(1), 10–23. https://doi.org/10.17265/2159-5542/2020.01.002	10.17265/2159-5542/2020.01.002	Standalone	Citation chasing
28	study 42	Block, A. M., Aizenman, L., Saad, A., Harrison, S., Sloan, A., Vecchio, S., & Wilson, V. (2018). Peer support groups: Evaluating a culturally grounded, strengths-based approach for work with refugees. Advances in Social Work, 18(3), 930–948. https://doi.org/10.18060/21634	10.18060/21634	No, none found	Citation chasing
29	study 43	Bond, S. (2010). Women on the Move: evaluating a refugee mentoring project. Brotherhood of Saint Laurence. https://www.bsl.org.au/research/publications/women-on-the-move-evaluating-a-refugee-mentoring-pilot-project/	https://www.bsl.org.au/research/publications/women-on-the-move-evaluating-a-refugee-mentoring-pilot-project/	Standalone	Citation chasing
30	study 44	Askins, K. (2014). Being together: Evaluating the West End Refugee Service befriending scheme (project report). Northumbria University. http://eprints.gla.ac.uk/99205/	http://eprints.gla.ac.uk/99205/	Standalone	Citation chasing
31	study 45	Hashimoto-Govindasamy, L. S., & Rose, V. (2011). An ethnographic process evaluation of a community support program with Sudanese refugee women in western Sydney. Health Promotion Journal of Australia, 22(2), 107–112. https://doi.org/10.1071/HE11107	10.1071/HE11107	No, none found	Citation chasing
32	study 46	Frost, E. L., Markham, C., & Springer, A. (2018). Refugee health education: Evaluating a community-based approach to empowering refugee women in Houston, Texas. Advances in Social Work, 18(3), 949–964. https://doi.org/10.18060/21622	10.18060/21622	No, none found	Citation chasing
33	study 47	Goodkind, J. R. (2005). Effectiveness of a community-based advocacy and learning program for Hmong refugees. American Journal of Community Psychology, 36(3–4), 387–408. https://doi.org/10.1007/s10464-005-8633-z	10.1007/s10464-005-8633-z	No, none found	Citation chasing
34	study 48	Goodkind, J. R., Hess, J. M., Isakson, B., LaNoue, M., Githinji, A., Roche, N., Vadnais, K., & Parker, D. P. (2014). Reducing refugee mental health disparities: A community-based intervention to address postmigration stressors with African adults. Psychological Services, 11(3), 333–346. https://doi.org/10.1037/a0035081	10.1037/a0035081	Yes, two further assessments found	Citation chasing
	study 49	Goodkind, J. R., Amer, S., Christian, C., Hess, J. M., Bybee, D., Isakson, B. L., Baca, B., Ndayisenga, M., Greene, R. N., & Shantzek, C. (2016). Challenges and innovations in a community-based participatory randomized controlled trial. Health Education & Behavior, 44(1), 123–130. https://doi.org/10.1177/1090198116639243	10.1177/1090198116639243	Above
	study 50	Goodkind, J. R., Bybee, D., Hess, J. M., Amer, S., Ndayisenga, M., Greene, R. N., Choe, R., Isakson, B., Baca, B., & Pannah, M. (2020). Randomized controlled trial of a multilevel intervention to address social determinants of refugee mental health. American Journal of Community Psychology, 65(3–4), 272–289. https://doi.org/10.1002/ajcp.12418	10.1002/ajcp.12418	Above

## Sheet: Included studies
Study cluster	Constitutent studies	Intervention / Programme focus	Context(s)	Population(s)	Study design(s)	Outcomes	Conceptual relevance	Conceptual richness	Study Rigour
1 - Emotions Program Outside the Clinic with Wellness Education for Recent Arrivals (EMPOWER) intervention from Rosenberg et al	Rosenberg et al. (2022a, 2022b, 2024, 2025)	The EMPOWER programme was developed to be a trauma-informed, culturally adapted, community-based intervention for recently resettled refugee children and families, co-designed with community partners and delivered by trained facilitators/interpreters through in-person (2 x 2 hrs weekly over two weeks) and video group sessions combining structured emotional awareness, wellness/health education (e.…	New Haven, Connecticut, USA – delivered in community-based outdoor settings near family homes, supplemented by Zoom (Rosenberg et al., 2025)	Recently resettled Afghan refugee families in the U.S., including children aged 5–15 and their parents/caregivers (N = 11; N = 13; N = 19)	Qualitative interview study (Rosenberg et al., 2024); mixed-methods pilot evaluation (Rosenberg et al., 2022); wait-list controlled pilot trial protocol with mixed-methods evaluation (Rosenberg et al., 2022); non-randomized, wait-list controlled mixed-methods pilot trial (Rosenberg et al., 2025)	Quantitative findings showed improvements in emotional awareness (TMMS Attention to Feelings +4.7 points, p = 0.06) and Pediatric Quality of Life scores (+99.2 points, p = 1.00, 95 % CI −82.2 to 280.7), alongside increased COVID-19 knowledge in both groups. Qualitative results described strengthened sibling bonds, peer sharing of intervention activities, and positive parental feedback on the prog…	Medium	Conceptually rich	High (CASP qual)
2 - Trauma-Informed Education-Support Program from Bajwa et al	Bajwa et al. (2020)	A 14-week, trauma-informed, student-centred education-support programme for refugee survivors of torture/war trauma in Canada, delivered by trained facilitators in collaboration with community organizations (e.g., CCVT, CAMH, Wellesley Institute), combining weekly workshops (4 hrs) on navigating higher education, human rights, self-care, and peer support, with a strong emphasis on safety, trust, …	Toronto, Ontario, Canada – delivered in community-college classroom-based workshops at the Canadian Centre for Victims of Torture	Adult refugee survivors of war and/or torture, aged 18+, who had completed high school or post-secondary education in their country of origin and were seeking to access higher education in Canada (N = 41)	Community-based participatory mixed-methods pilot evaluation	Quantitative findings demonstrated statistically significant improvements in self-esteem (Rosenberg Self-Esteem Scale mean ↑ from 18.66 to 21.90, p = .004), life satisfaction (Life Satisfaction Scale ↑ from 47.92 to 56.53, p = .003), and resilience (PsyCap Resilience ↑ from 24.70 to 27.56, p = .014), with non-significant changes across other measures. Qualitative feedback indicated enhanced confi…	Medium	Conceptually rich	Medium (MMAT MM)
3 - Family Strengthening Intervention for Refugees (FSI-R) from Neville et al, DiCelemente-Bosco et al	Neville et al. (2022), DiClemente-Bosco et al. (2023), Betancourt et al. (2020)	10 weekly 90-minute home sessions delivered by trained refugee community interventionists with clinical supervision to strengthen family communication and positive parenting in Somali Bantu and Bhutanese families (Betancourt et al., 2020; Neville et al., 2022; DiClemente-Bosco et al., 2023);	Greater Boston and Springfield, Massachusetts, USA – home-based delivery	Resettled Somali Bantu and Bhutanese refugee families in New England, each including at least one child in school aged 7–17 and their caregivers, who had been in the U.S. for at least three months 8 (N = 257)	Mixed-methods community-based participatory study (Im et al., 2016); qualitative interview study with refugee youth (Im & Rosenberg, 2019); multimethod evaluation protocol using community engagement and interrupted time series design (Riggs et al., 2021)	Quantitative findings indicated reduced child traumatic stress (UCLA PTSD-RI, β = −0.42, p = .03) and reduced caregiver-reported child depression (CES-DC, β = −0.34, p < .001) across both communities. Retention was 82.5%, with 81.5% overall satisfaction (Bhutanese caregivers 92.9% vs. Somali Bantu 76.9% satisfied with session length; 100% vs. 76.9% “able to complete each session”). In the Bhutane…	Medium (both)	Conceptually rich (both)	High (MMAT MM), (CASP qual)
4 - One World community-based STEM with refugee youth from Tan & Faircloth	Tan & Faircloth (2023)	Community-driven after-school STEM-rich making club for recently resettled refugee girls at a residential community centre, facilitated by university researchers as a participatory programme with a 2-week intensive e-textiles camp (total 40 h) plus ~6 months of weekly 90-min sessions to co-design and build needed artefacts (e.g., light-up soft toys/handbags; a 24×48-inch “One World” electric artw…	Sydney, New South Wales, Australia – delivered in local community centre after-school activities	Recently resettled refugee girls aged 10–16 from diverse African and South Asian backgrounds, living in a U.S. low-income housing complex with a high refugee population, who participated in an after-school STEM-rich making program at their community center (N = 11)	Participatory critical ethnography	Qualitative findings described how participants used STEM-based making (e.g., sewing with conductive thread, creating parallel circuits, resistors, and switches) to identify and resist “atmospheric walls” such as refugee youth exclusion and community hostility. Through designing electronic wall art and other long-desired artefacts, girls reclaimed community space, developed technical and leadersh…	Medium	Conceptually rich	High (CASP qual)
5 - Community Liaison Workers (CLW) with the Victorian Foundation for Survivors of Torture (VFST) from Wei et al	Wei et al. (2021)	CLWs recruited from refugee communities employed by VFST to deliver trauma-informed community capacity-building through cultural brokerage, advocacy, and group psychoeducation	Melbourne, Victoria, Australia – delivered onsite at VFST and in community outreach settings	Refugee-background community liaison workers from Assyrian, Karen, Chin, and Sierra Leonean communities in Melbourne employed to work within their respective communities, age not specified, (N = 7)	Historical case study and qualitative interview study	Qualitative findings described strengthened service–community connections and enhanced cultural capability of providers through the diverse, multi-faceted roles of CLWs. CLWs empowered community members to access services and build self-sufficiency while improving service providers’ cultural understanding. Their recognised community standing enabled collective healing and trust-based capacity-bui…	High	Conceptually rich	High (CASP qual)
6 - Lay Health Educator Programme (LHEP) from Chaudhary et al	Chaudhary et al. (2019)	A 6-week Lay Health Educator Program (2-hour weekly sessions) delivered by physicians, nurses, and trainees to community members on topics such as navigating the US healthcare system, noncommunicable diseases, and mental health	Baltimore, Maryland, USA – delivered in a local mosque	Newly arrived Syrian refugees engaged through a mosque-based Lay Health Educator Program with trained adult (predominantly female) community members supporting access to healthcare, age not specified, (N = 18)	Pre–post community intervention evaluation using mixed methods	Quantitative findings showed that participants reported high satisfaction with the Local Health Education Program (Likert ratings 3.5–3.9/4), with significantly higher scores for Health-related Diseases sessions compared to Healthcare System classes (p = .02). Free-text responses most frequently requested more content on mental health, domestic violence, and pediatric wellbeing. Over 24 months, c…	High	Conceptually thick	Medium (MMAT MM)
7 - YouCLIMB bouldering intervention from Luttenberger et al	Luttenberger et al. (2024, 2023)	Manualised 8-week psychosocial bouldering intervention (“YouCLIMB”) with weekly 2-hour group sessions for 14–19-year-old Syrian refugee and host adolescents in Lebanon, delivered by trained facilitators with modules on trust, teamwork, and problem-solving	Bekaa Valley, Lebanon – delivered at an artificial climbing wall on the Arcenciel nonprofit premises in Taanayel	Adolescents aged 14–19 from Syrian refugee and Lebanese host communities (N = 233)	Mixed-methods waitlist-controlled pragmatic trial (Luttenberger et al., 2024); mixed-methods waitlist-controlled trial protocol (Luttenberger et al., 2023).	Quantitative findings showed significant improvements in mental wellbeing (WEMWBS + 4.0 points, d = 0.43, 95% CI [0.13, 0.74], r = 0.56) and reductions in psychological distress (K-6 − 2.3 points, d = 0.38), with a trend toward higher self-efficacy that narrowly missed significance. Social cohesion showed no consistent group differences, with both intervention and control groups reporting small g…	Medium	Conceptually thick	High (NIH)
8 - Community garden with Syrian refugees in Denmark from Storm et al	Storm et al. (2023), Nielsen et al. (2025)	Co-created, multi-component integration and health promotion programme for Syrian refugee families in Denmark, delivered over 26 months by bilingual staff with municipal, school, and volunteer partners through community gardens, food and activity groups, psychoeducational “MindSpring” courses, and cultural/nature excursions	Denmark – delivered in municipal community venues	Refugee families from Syria resettled in a rural municipality in Denmark between 2015 and 2018, including adults aged 13–53 and their children (N = 29; N = 82)	Mixed-methods controlled evaluation (Storm et al., 2023); Mixed-methods formative and summative impact evaluation (Nielsen et al., 2025)	Quantitative findings showed improvements in self-rated health (38% vs. 22% controls, p = .38, non-significant) and mental wellbeing (SWEMWBS slope difference +0.20, 95% CI [0.06–0.47], p = .13), with high attendance associated with significantly greater wellbeing gains (coefficient = 3.45, 95% CI [1.86–5.03], p < .01). No significant effects were found for cholesterol, HbA1c, or blood pressure. …	High	Conceptually rich	Medium (MMAT MM)
9 - A Bridging Community (ABC) project from Versey et al	Versey et al. (2023)	A 4-month community-based pilot for recently resettled young male refugees in Boston, delivered as 2, 4, or 6 participant-led small-group social activities with agency/researcher support lasting 2-3 hours with shared meals	Boston, USA – delivered in community settings, plus public locations (e.g., parks, libraries)	Recently resettled refugee men aged 20–39 from eight different countries, living in the Boston area for one to five years and proficient in English (N = 12)	Mixed-methods pilot community-based evaluation	Quantitative findings showed participants attending four or more sessions reported significantly higher quality of life (WHOQOL-BREF + 8.2 points) and life satisfaction (+ 1.1 / 5), as well as larger social networks (mean + 3.6 new friends), compared with negligible change among those attending only two sessions. Qualitative results highlighted barriers to social connection—distance, time, and tr…	Medium	Conceptually rich	Medium (MMAT MM)
10 - Community-Based Mental Health and Psychosocial Support (CB-MHPSS) from Im et al	Im et al (2023, 2016, 2024)	Peer- and community-led health and psychosocial support programmes for refugee newcomers in the U.S., including 31 nine-session CB-MHPSS groups delivered by 63 facilitators across 11 sites (n = 235) and an 8-session Nepali-language health workshop with 22 Bhutanese participants, were implemented through HIAS affiliates and trained refugee leaders	United States – delivered online across multiple sites (Im et al., 2023, 2024), pilot delivered in Richmond, Virginia (Im et al., 2016)	Recently resettled adult refugees, asylum seekers, and Special Immigrant Visa holders, including Afghan, Congolese, and Bhutani participants, age not specified (N = 85; N = 22; N = 235)	Mixed-methods implementation evaluation using a realist evaluation framework (Im et al., 2023); qualitative focus-group evaluation of pilot (Im et al., 2016); quantitative multilevel modeling analysis (Im et al., 2024)	Quantitative findings showed gains in psychosocial support competency (3-item checklist, α = .710) and mental wellbeing (SWEMWBS 7-item, α = .848; +4.2 to +5.1 points). Participants reported improved emotional wellbeing (68.6%), greater understanding of mental health care (55.3%), and increased comfort providing peer support (45.2%). Qualitative findings highlighted strengthened coping, resilienc…	High, Medium	Conceptually rich (both)	Medium (MMAT MM), High (CASP qual)
11 - Somali Parent Programme (SPP) from Pejic et al	Pejic et al. (2023)	8-week culturally tailored family-focused group sessions (2 hrs), co-facilitated by a White refugee researcher and an 18-year-old Somali cultural broker at a community refugee agency, combined weekly psychoeducation, experiential activities (e.g., art, storytelling), and group discussions to address family transition, well-being, and community integration	Western United States – delivered at a local refugee community centre	Somali refugee mothers (ages 29–55) living in a U.S. secondary resettlement community, most of whom had spent years in refugee camps (N = 9)	Qualitative phenomenological study	Qualitative findings demonstrated reduced loneliness and distress, improved parent–child communication, enhanced confidence and visibility, greater bicultural competence, and stronger belonging among Somali women. Participants described learning to express emotions, reducing stigma by sharing experiences, and feeling empowered by belonging to a community of women. Post-intervention themes include…	Medium	Conceptually rich	High (CASP qual)
12 - Trauma Healing Club from Elswick et al	Elswick et al. (2021)	12-week, gender-segregated after-school group program for African refugee youth (ages 12–18), integrating culturally responsive elements such as African drumming in each session and a peer “Pyramid Mentoring” model, delivered by trained facilitators with parent psychoeducation and ongoing family engagement, adapted from the Cognitive Behavioral Intervention for Trauma in Schools (CBITS) approach	Memphis, Tennessee, USA – delivered in an after-school programme at a local refugee support agency for African refugee youth	African refugee youth aged 12–18 years living in a large urban area (N = 88)	Mixed-methods multiple time series intervention study	Quantitative findings showed a clinically significant reduction in PTSD symptoms (CPSS 27 → 8, below clinical cut-off of 14, −19 points), alongside consistent session-by-session declines in distress (SUDS), with temporary spikes during trauma-processing sessions. The intervention was rated as very helpful and enjoyable by all participants (CIRP 100%). Qualitative feedback described improved copin…	Medium	Conceptually rich	Medium (NIH)
13 - After school mentoring activities for Bhutanese refugee children from Nabors et al	Nabors et al. (2022)	9-week after-school mentoring programme, delivered in weekly 60-min sessions by undergraduate service-learning mentors supervised by a graduate student and professor, provided activities on stress management, conflict resolution, and self-esteem	Midwestern United States – delivered in primary school	Primary school children aged 6–11 years from Bhutanese refugee families ( N = 16)	Qualitative case study pilot program implementation	Qualitative findings described perceived improvements in children’s social-emotional skills, engagement, and school attitudes, as well as greater family involvement through shared activities and suggested home-based follow-up. Mentors noted unmet mental health needs among some children, including symptoms consistent with anxiety and PTSD, and recommended routine school-based screening and parenta…	Medium	Conceptually thick	Medium (CASP qual)
14 - Employment support for women experiencing domestic violence from Caspersz et al	Caspersz et al. (2022)	A weekly 2-hour community-based art therapy support group for refugee women in Australia who had experienced domestic violence, co-facilitated by a clinical psychologist and support worker with childcare provision	Perth, Western Australia – delivered in a women’s support group at a local NGO	Refugee women in Australia who had experienced domestic violence, age not specified (N = 11)	Qualitative hermeneutic study using expert interviews and observations	Qualitative findings indicated that the intervention fostered a trusted “healing space” reducing isolation and stigma around domestic violence, while building peer bonds described as a surrogate family. Open sharing supported recognition of manipulative or abusive behaviours and strengthened women’s agency, leading to practical “small wins” such as attending English classes, learning to drive and…	Medium	Conceptually rich	Medium (CASP qual)
15 - Mentoring within the Catalan Refugee Program (CRP) from Alarcón et al	Alarcón et al. (2021)	An 8-month Catalan Refugee Programme mentoring scheme in rural Girona paired young asylum seekers with local volunteer mentors for weekly 1 hour informal support meetings, which facilitated Catalan language learning, navigation of services, and access to jobs and housing, while also providing companionship, emotional support, and bridging/bonding social capital	Girona province, Catalonia, Spain – delivered in a small rural town at a local refugee support organisation	Adult male asylum seekers, aged 22-33 years old, from Pakistan, Mali, Morocco, Senegal, and Guinea-Conakry (N = 8)	Qualitative case study using in-depth interviews and focus groups	Qualitative findings indicated that mentees reported improved Catalan language skills, better access to housing, employment, healthcare, and other material resources, reduced loneliness, and stronger bonding and bridging social capital. Mentoring provided companionship, guidance, and emotional support, fostering wellbeing and a sense of belonging. Mentors described gains in empathy, cultural awar…	Medium	Conceptually rich	Medium (CASP qual)
16 - Program to Enhance Refugees' Employability (PER) from Llinares-Insa et al	Llinares-Insa et al. (2020)	A month-long psychosocial employability programme in a Spanish Refugee Reception Centre (CAR Mislata), delivered over six 3h group sessions (≈20h total) by a researcher to eight refugees, focused on CV writing, job-seeking, expectation management, and interview skills using cooperative learning and role-play	Mislata, Valencia, Spain – delivered in a refugee reception centre	Refugees aged 19–35 years from diverse countries of origin (N = 12)	Mixed-methods quasi-experimental intervention study	Quantitative findings showed significant improvements in job-seeking behaviour (mean 2.20 → 2.94, Z = −2.92, p = .003, d = 1.85, 95% CI [0.001–0.003]) and emotional self-control (mean 2.27 → 2.78, Z = −2.22, p = .026, d = 1.14, 95% CI [0.023–0.030]). No significant differences were observed in employment risk or overall employability perception.	Medium	Conceptually rich	Medium (NIH)
17 - Refugee Support Platform (PAR) for families from Barbosa et al	Barbosa et al (2019)	Community-based hosting programme run by a national civil society platform with host institutions and volunteers responsible for accommodation, food, healthcare, education, labour, language, and social integration, supported families over two years with 3-month intensive Portuguese courses and ongoing volunteer support	Portugal – delivered nationwide through the PAR Families community-based hosting program with local organisations	Refugee families resettled in Portugal through the PAR Families Program, including 61 adults (35 women, 26 men; mean age 33 years) and 108 children (mean age 8 years), primarily from Syria with smaller groups from Iraq, Eritrea, and Palestine (N = 169)	Qualitative interview study	Qualitative findings indicated broad improvements in integration and wellbeing. Nearly all adults reported greater understanding of Portuguese, though persistent oral and written difficulties remained; children achieved full spoken and written proficiency. Around two-thirds of men but few women were in paid employment. Families valued free housing, financial support, and institutional assistance …	High	Conceptually thick	High (CASP qual)
18 - Peer support and mentoring from Paloma et al	Paloma et al (2020a, 2020b)	15-week peer-support and peer-mentoring interventions in Spain, delivered via twice-weekly 2–3h sessions	Seville, Andalusia, Spain – delivered in community-based settings from CEAR (Spanish Commission for Refugee Aid) and the University of Seville	Adult refugees, aged 18–64 years, from Latin America, Africa, the Middle East, and Eastern Europe (N = 47)	Qualitative community‐based intervention study (Paloma et al., 2020a); mixed‐methods community‐based pilot intervention with pretest–posttest evaluation (Paloma et al., 2020b)	Quantitative findings showed significant improvements in resilience (+4.1 CD-RISC), hope (+4.8), self-efficacy (+3.1), coping (+0.8), and empowerment (+3.8) (Paloma et al., 2020a). Posttraumatic growth increased significantly (PTGI mean 78.7 → 89.0, t(26) = 3.68, p = .001), particularly in appreciation of life (p = .007), personal strength (p = .001), relating to others (p < .001), and new possib…	Medium (both)	Conceptually thick (both)	High (CASP qual), Medium (MMAT MM)
19 - BeWell program from Piwowarczyk & Ona	Piwowarczyk & Ona (2019)	7-week bio-psychosocial-spiritual health promotion pilot at a Boston safety-net refugee clinic, delivered weekly 2–3h group sessions on healthcare navigation, chronic disease prevention, nutrition, mental health, grief, stress coping, spirituality, and wellness planning	Boston, Massachusetts, USA – delivered in a dedicated refugee health clinic	Adult asylum seekers, primarily men, from Uganda, Ethiopia, and Sudan, age not specified (N = 14)	Qualitative health promotion pilot evaluation	Qualitative findings described strengthened social networks and friendships, improved coping and self-care skills (e.g. managing PTSD symptoms, exercise, mindfulness), and development of personalised wellness plans to sustain progress beyond the intervention. Participants reported reinforced spiritual practices linked to wellbeing, greater consistency in health maintenance, and improved motivatio…	High	Conceptually thick	Medium (CASP qual)
20 - Livelihood programmes for urban refugee women in Durban from Van Raemdonck	Van Raemdonck (2019)	Four livelihood programmes for refugee women in Durban—home-based childcare (12 women per cohort, 8-day childcare and business training, starter kits, potential to care for up to 94 children, with fees of R250/month though only ~60/90 families paid regularly), peer/community education (trained refugee women as HIV/GBV/health educators delivering public or small-group sessions, with stipends and m…	Durban, South Africa – delivered in participants’ homes, local community venues, and public street-based settings through Refugee Social Services programmes	Refugee women, aged 24–63 years, primarily from the Democratic Republic of Congo (N = 8)	Qualitative case study	Qualitative findings highlighted enhanced vocational skills, income security, and social capital through home-based childcare, peer education, and small business initiatives. Childcare and community education were the most sustainable activities, meeting both community needs and women’s employment goals. However, persistent barriers included institutional restrictions, xenophobic incidents, unsaf…	High	Conceptually thick	Medium (CASP qual)
21 - The Promise of Partnership (POP) from Badali, Grande & Mardikian	Badali, Grande & Mardikian (2017)	2-week peer support groups for Arabic-speaking refugees (separate men’s and women’s groups of ~8–14 participants), facilitated by native Arabic speakers in community settings, with 2.5–3 hour weekly sessions using discussion, sharing of lived experience, guest speakers, and informal cultural exchange	Toronto, Ontario, Canada – delivered onsite at local settlement agencies	Refugee women, aged 18–70 years, countries of origin included Sudan, Somalia, Ethiopia, Eritrea, Afghanistan, Burma, and Iraq (N = 42)	Qualitative programme evaluation using focus groups and interviews	Qualitative findings showed relief from trauma symptoms, reduced isolation, and stronger social networks, alongside empowerment, resilience, and renewed hope for the future. Participants described relational healing, increased self-confidence, and reassertion of gender identity through group solidarity. Reported microsystem effects included improved family relationships, shared parenting strategi…	Medium	Conceptually rich	High (CASP qual)
22 - Help Each Asylum Seeker and Refugee To Settle (HEARTS) service from Woolger	Woolger (2019)	A holistic community-based service for unaccompanied asylum-seeking children and young people, combining advocacy, one-to-one mentoring, education and job skills support, life skills coaching (e.g. budgeting, transport, shopping), youth groups, and social/creative activities (music, arts, sports), delivered by a single multilingual project worker who coordinated delivery with local volunteers, wh…	Leeds and Wakefield, West Yorkshire, UK – delivered in local community venues, refugee organisations, and youth arts spaces such as Leeds Playhouse	Unaccompanied asylum-seeking children and young people, predominantly aged 17–20 years, from Afghanistan, Eritrea, Ethiopia, Sudan, the Congo, and Senegal; initially mixed-gender but later predominantly male (N = 122)	Mixed-methods service evaluation	Quantitative findings showed that 99% (66/67) of participants completing the My Wheel tool improved across wellbeing domains, most notably in friends (94%) and education (93%). A social return on investment analysis found £2.54 of social value created for every £1 invested. Qualitative findings described reduced loneliness, greater confidence, improved English proficiency, and stronger advocacy a…	High	Conceptually rich	Medium (MMAT MM)
23 - Positive Activities from Sussex Community Development Association (SCDA)	SCDA (2024)	A social prescribing programme supported primarily Ukrainian refugee/asylum-seeking young people via trauma-informed outreach and links to 208 community providers, with activities including bike safety, swimming, residential outdoor programmes, and family day trips	East Sussex, UK – delivered in schools, community venues, outdoor activity centres, and family homes	Refugee children and young people, from Ukraine and unaccompanied asylum-seeking young people from other countries worldwide, predominantly aged under 25 years (N = 179)	Mixed-methods community-based programme evaluation	Quantitative findings showed that 93.65% of children demonstrated improvement on the Stirling Wellbeing Scale (mean +2.38 points), generating 42 internal and 74 external referrals, and engaging >100 participants at community events. 175 referrals were made for children and families accessing tailored activities including sports, arts, outdoor skills, and therapeutic programmes, with several progr…	High	Conceptually thick	Medium (MMAT MM)
24 - Therapeutic nature activities with GROW from Poulsen et al	Poulsen et al (2020)	An 8-month staged horticultural vocational intervention (Phase 1: 3h × 2/wk stress-reduction; Phase 2: 4–5h × 2/wk group horticulture; Phase 3: 5–6h × 4/wk work simulation) for refugees with health barriers	Zealand, Denmark – delivered in Hallingelille ecovillage	Adult refugees from Syria, Congo, Iran, Iraq, Afghanistan, Kurdistan, Eritrea, and Chechnya, aged 21–63 years (N = 29)	Qualitative longitudinal single case study	Qualitative findings indicated reduced isolation, increased confidence, and greater trust in others, alongside renewed positive associations with nature and improved Danish language skills. Participants described horticultural activities as meaningful tools for recovery and growth, fostering new vocational competencies, social connection, and a sense of pride in contributing through produce share…	Medium	Conceptually thick	High (CASP qual)
25 - Social support intervention in Canada from Stewart et al	Stewart et al. (2011, 2012)	Peer-led and peer-professional health and support programmes included Nepali-language community health workshops for Bhutanese refugees in Virginia (six trained peer leaders, sessions on nutrition, stress coping, trauma and exercise) (Stewart et al., 2011) and a 12-week Canadian intervention for Somali and Sudanese refugees with biweekly 60–90 min groups plus 20 min telephone dyads co-facilitated…	Toronto, Ontario, and Edmonton, Alberta, Canada – delivered in settlement agency community rooms	Somali and Sudanese refugees, aged 18–54 years, majority married, all of whom had lived in Canada for ten years or less (n = 58)	Qualitative participatory evaluation study (Stewart et al., 2011); qualitative participatory research study (Stewart et al., 2012)	Quantitative findings showed significant reductions in loneliness (p = .002 overall; Sudanese p = .003, males p = .015, females p = .05) and significant increases in perceived social support (t = 3.05, p = .002) and social integration (t = 3.04, p = .002), with greater gains among Sudanese (+14%) than Somali (+8%) participants. Qualitative findings described reduced isolation, stronger peer netwo…	Medium, High	Conceptually thick (both)	High (MMAT MM), High (CASP qual)
26 - Healthy Happy Beginnings from Riggs et al	Riggs et al. (2017, 2021), Hearn et al. (2023a, 2023b)	Codesigned Group Pregnancy Care programmes in Melbourne (2014–2020) for refugee-background women provided fortnightly 2-hour group sessions plus individual antenatal visits with midwives, maternal child health nurses, interpreters, and bicultural family mentors within hospital–community–refugee agency partnerships	Melbourne, Victoria, Australia – delivered in community-based venues in the northern and western suburbs through partnerships between public hospitals, maternal and child health services, and a refugee support agency	Karen refugee women from Burma (Myanmar), pregnant or with young children, age range not specified (N = 19; N = 23)	Qualitative interview and focus group study (Riggs et al., 2017); multimethod mixed-methods evaluation protocol with interrupted time series design (Riggs et al., 2021); exploratory descriptive qualitative study (Hearn et al., 2023a); exploratory descriptive qualitative study (Hearn et al., 2023b)	Qualitative findings showed the model to be feasible and acceptable, improving trust, confidence, social connectedness, health literacy, and access to culturally safe, trauma-informed care. Women reported empowerment through learning, reassurance, and friendships, aided by continuity of care and bicultural mentorship. Staff highlighted bicultural mentors as critical to cultural and emotional safe…	Medium	Conceptually thick	High (CASP qual)
27 - Drama Therapy Intervention (DTI) in a refugee camp from Sakhi et al	Sakhi et al. (2020)	A 12-session drama therapy programme in Shatila refugee camp, Beirut, delivered weekly 3h sessions (≈36h total) for refugee women using a structured five-phase model (dramatic play, scene work, role play, enactments, ritual)	Beirut, Lebanon – delivered in Shatila refugee camp at the Basmeh and Zeitooneh cultural centre	Refugee women in Lebanon, aged 16–45 years, predominantly Syrian (N = 16)	Qualitative intervention study	Qualitative findings for the seven women completing ≥9 sessions included reduced depression, anger, fear, and hopelessness, alongside increased happiness, confidence, and hope. Participants described emotional release through physical activity, improved anger regulation, and feeling “a heavy object lifted off my chest.” Shared experiences fostered strong friendships, solidarity, and a sense of co…	Medium	Conceptually thick	High (CASP qual)
28 - Peer educator support group from Block et al	Block et al. (2018)	An 8-week series of weekly peer-led support groups lasting 2 hours for refugees from multiple communities, facilitated by trained community paraprofessionals using storytelling, art, dance, yoga, and resource education	Pittsburgh, Pennsylvania, USA – delivered in community-based settings with the Jewish Family and Community Services	Refugee adults from Bhutanese (ethnic Nepali), Iraqi, Congolese, Korean, and Latina communities, age and gender not specified (N = 79)	Quantitative pre–post programme evaluation	Quantitative findings showed significant improvements in access to transportation (15.6%→94.8%, p<.001), healthcare (84.6%→96.2%, p<.001), and ethnic community supports (65.3%→96.0%, p<.001), alongside increased trust and connection within ethnic communities (Z = −2.78, p = .005). Participants reported high perceived benefits—94.9% made friends, 74.7% gained information, 73.4% felt more independe…	High	Conceptually thick	Medium (NIH)
29 - Women on the Move as a refugee mentoring project from Bond	Bond (2010)	A 28-month refugee women’s mentoring pilot matched volunteer mentors with refugee participants for weekly 1–2h home visits plus culturally-appropriate group activities (shifted from dual ethnolinguistic+cross-cultural matches in Wave 1 to one-to-one cross-cultural in Wave 2), with mentors trained (initial 20h curriculum pragmatically condensed to 6–8h) and supported by a 0.6 EFT coordinator	Hume City, Australia – delivered in local community settings, including participants’ homes, local cafés, shopping centres, libraries, community centres, or neighbourhood houses	Refugee women, aged 29–57 years (median 43), around 70% born in Iraq, others from Iran, Kuwait, Jordan, Sudan, and Turkey (N = 20)	Qualitative participatory evaluation	Qualitative findings from participants, mentors, and service partners showed increased confidence, independence, and social connectedness, improved orientation to health, transport, and community services, and relief from isolation. Women valued friendship, English practice, and mobility gains, while mentors reported enhanced cultural awareness and communication skills. Stakeholders viewed the mo…	High	Conceptually thick	High (CASP qual)
30 - West End Refugee Service befriending scheme from Askins	Askins (2014)	A befriending service paired trained local volunteers with refugees and asylum seekers for long-term one-to-one support, with volunteers carefully matched and supervised by staff, offering practical help, English practice, and companionship through regular meetings (typically lasting from 18 months up to 3 years or more)	Newcastle-upon-Tyne, UK – delivered in participants’ homes, community venues, and local neighbourhoods	Refugees and asylum seekers, originating from 43 different countries (N = 14)	Qualitative interview study	Qualitative findings found that befriendees reported reduced isolation, emotional support, practical advice, and improved English, while befrienders described increased empathy, cross-cultural understanding, and citizenship. Relationships were emotionally rich, reciprocal, and often continued beyond the scheme. Both groups’ expectations were largely met, though early challenges included language …	High	Conceptually thick	Medium (CASP qual)
31 - Exercise programme for refugee women in Sydney from Hashimoto-Govindasamy & Rose	Hashimoto-Govindasamy & Rose (2011)	An 8-week community support and exercise programme for refugee women embedded in a broader four-day education/language scheme, combined walking, dance, volleyball and a beach trip with childcare and transport support	Western Sydney, New South Wales, Australia – delivered at Mamre Homestead, a community support site in Orchard Hills	Sudanese refugee women, aged 25–41 years (N = 12)	Qualitative ethnographic process evaluation	Qualitative findings showed increased exercise skills, confidence, enjoyment, and respite, as well as strengthened social ties and cultural identity through shared activities (e.g., dance, singing). Participants valued the women-only space, childcare, and transport support, which enabled engagement despite fatigue and caregiving demands. Persistent barriers included housing shortages, employment …	Medium	Conceptually thick	High (CASP qual)
32- Refugee Women's Health Initiative from Frost, Markham & Springer	Frost, Markham & Springer (2018)	A year long programme providing weekly one-hour workshops, excursions, Q&A sessions with health providers, and twice-monthly home visits for refugee women, delivered by public health graduate students with interpreter support, covering topics such as reproductive health, nutrition, budgeting, domestic violence, and navigating U.S. systems	Houston, Texas, USA – delivered at a local refugee resettlement agency through classroom-based workshops, excursions, and home visits	Burmese refugee women, mean age 34 years, mostly with primary school education or less and an average of 3.25 years in the U.S. (N = 16)	Qualitative formative process evaluation	Qualitative findings indicated benefits in learning new health and life skills (e.g., reproductive health, transport, medical navigation), increased English confidence, and strengthened social networks and family wellbeing. Participants valued culturally relevant, hands-on learning and the sense of community created. However, low literacy, high attrition, and limited engagement from resettlement …	Medium	Conceptually thick	High (CASP qual)
33 - Community-based advocacy and learning for Hmong refugees from Goodkind et al	Goodkind et al. (2005)	A 6-month community-based programme with Hmong adults integrated Learning Circles (twice-weekly 2h sessions for English, citizenship, and cultural exchange) and advocacy (4–6h weekly home-based support), delivered by trained undergraduates	Michigan, USA – delivered in public housing community centres and participants' homes	Hmong refugees, predominantly women, aged 22–77 years (mean 41), originally from Laos and resettled after time in Thai refugee camps (N = 28)	Mixed-methods community-based evaluation with growth modeling and qualitative interviews	Quantitative findings showed significant gains in English proficiency (Basic English Skills Test, α = .91), citizenship knowledge (+3.5 points among test-preparers), and satisfaction with resources (SLA scale 2.62 → 3.11, p < .05), which mediated improved quality of life (3.49 → 3.93, p < .01) and reduced distress (Psychological Wellbeing Scale 2.50 → 2.14, p < .05). Retention was high (26/27 par…	High	Conceptually thick	High (MMAT MM)
34 - Refugee Wellbeing Project (RWP) for community-based advocacy and learning with African refugees from Goodkind et al	Goodkind et al. (2014, 2016, 2020)	Six-month Refugee Well-Being Project (RWP) interventions pairing recently resettled adults with trained undergraduate advocates for twice-weekly 2h Learning Circles plus 2–4h/wk advocacy	Albuquerque, New Mexico, USA – delivered in community centres and refugee households	Resettled refugees, aged 18–71 years, from Afghanistan, Iraq, Syria, Burundi, Rwanda, the Democratic Republic of Congo, Liberia, and Eritrea, with the 2014 study also including children aged 5–17 years (N = 72; N = 93; N = 290)	Qualitative case study using community-based participatory research (Goodkind et al., 2014); mixed-methods community-based participatory randomized controlled trial protocol with process evaluation (Goodkind et al., 2016); mixed-methods longitudinal waitlist-controlled randomized controlled trial with outcome evaluation (Goodkind et al., 2020)	Quantitative findings from growth trajectory analysis showed significant decreases in psychological distress and increases in quality of life, with mediation analyses identifying enculturation, English proficiency, and social support as key mechanisms of change. Attendance was high, with 86% of participants attending more than half and 61% more than three-quarters of 39 learning circles. Undergra…	High	Conceptually thick	High (MMAT MM)
